# Supplementary material for: Phosphorylation of the compartmentalized PKA substrate TAF15 regulates RNA–protein interactions
Source: Cell Mol Life Sci. 2024 Apr 3;81(1):162. doi: 10.1007/s00018-024-05204-4 (PMC10991009; doi:10.1007/s00018-024-05204-4)
Supplement: Supplementary file 2 — Supplementary file2 (XLSX 1325 KB) [file 18_2024_5204_MOESM2_ESM.xlsx]

## Sheet: Supplementary Table S2
Supplementary Table S2. iCLIP normalized read counts of individual TAF15 libraries.
TAF15 Full-length									TAF15 DRRM
GENE NAME	S375	GENE NAME	S375A	GENE NAME	S375+ISO	GENE NAME	S375A+ISO		GENE NAME	DRMMS375	GENE NAME	DRMMS375A	GENE NAME	DRMMS375+ISO	GENE NAME	DRMMS375A+ISO
XIST	207.018	XIST	99.3017	XIST	164.717	XIST	138.686		XIST	147.781	XIST	168.632	XIST	146.367	XIST	135.447
MALAT1	63.4351	NEAT1	88.3281	MALAT1	60.4306	MALAT1	87.7081		TAF15	119.671	TAF15	73.3204	TAF15	77.3611	MALAT1	46.2846
MT-RNR1	62.7514	RF00100	29.407	NEAT1	51.3421	MT-RNR1	86.2744		MALAT1	63.1938	NEAT1	51.4254	NEAT1	61.2177	NEAT1	27.7526
MT-RNR2	46.8851	TAF15	28.6664	TAF15	51.2083	TAF15	84.0406		NEAT1	58.1766	MALAT1	36.5251	MALAT1	45.329	MT-RNR2	20.8939
NEAT1	43.7216	MT-RNR2	21.2339	MT-RNR1	30.373	NEAT1	64.8158		MT-RNR1	41.5647	MT-RNR1	29.214	MT-RNR1	31.7939	TAF15	15.5342
TAF15	43.4223	MT-RNR1	19.2991	MT-RNR2	26.1258	MT-RNR2	48.346		MT-RNR2	39.7053	MT-RNR2	25.7183	MT-RNR2	22.8066	RNA5-8SP6	12.2185
RNA5-8SP6	20.4508	RPL5	18.5187	MT-ND6	18.0697	RNA5-8SP6	34.4609		RNU2-59P	24.3161	RNU2-59P	17.8158	RF00100	17.0289	RNA5-8SP2	11.9006
HNRNPA2B1	19.0722	NSD2	18.5187	RNU2-59P	16.5531	RF00100	29.7323		RF00100	17.7554	RNA5-8SP6	17.2276	RNU2-59P	15.1213	HNRNPA2B1	10.288
MT-ND5	18.004	ATP1A1	17.6929	FUS	14.138	HNRNPA2B1	20.6722		RPL5	9.6269	HNRNPA3	15.7667	FUS	13.0141	RNU2-59P	8.99336
MT-ND1	12.5653	MT-ND4	14.7798	RF00100	12.0493	MATR3	19.3818		NEFL	9.4086	FUS	13.7399	RNA5-8SP2	11.7123	SRRM2	8.47124
SERBP1	11.8278	ATG4B	14.7798	CANX	10.0834	TOP2A	19.3584		FUS	8.42244	MT-ND5	12.2662	MT-ND4	10.6111	MT-RNR1	8.24391
RF00100	11.6249	MALAT1	14.0391	MT-ND4	9.69553	rRNA_pseudogene	16.6788		RNA5-8SP6	8.14535	HNRNPU	10.5255	HNRNPA2B1	10.5822	SERINC1	7.29024
RNU2-59P	11.5182	SBNO1	13.9539	NCL	8.91979	RNU2-59P	16.5524		HNRNPU	8.12495	DLGAP5	10.5111	MT-ND6	9.83965	BCLAF1	7.29024
MT-CYB	10.8663	DNAJC7	13.9539	SMC1A	8.85837	SRSF10	13.8066		MT-ND5	7.88976	CANX	10.225	MT-ND5	9.67238	RSF1	6.54079
KCNQ1OT1	10.7596	ZNF721	13.9539	RPL7A	8.76207	PHF3	13.222		HNRNPA2B1	7.80945	RF00100	9.63838	RNA5-8SP6	9.33214	CANX	6.10924
FUBP1	10.7593	H1FX	13.9539	MT-ND5	8.70065	CANX	12.5246		HSP90B1	7.43166	KMT2A	9.35066	XPO1	9.18511	NEFL	6.10924
MT-ND4	10.3428	UBE4B	13.9539	SFPQ	8.56681	NCL	12.1036		MIR663AHG	7.35247	HSP90AA1	8.76405	CANX	8.43359	KCNQ1OT1	6.10924
PSMB1	9.58418	RNA5-8SP6	13.8014	PNN	8.31278	TRA2B	11.3085		NCL	6.97929	ATP2B1	8.76405	HSP90AA1	7.80432	HNRNPU	5.79135
SFPQ	9.37075	SERBP1	11.8666	DDX17	8.02122	MDN1	11.0101		LUC7L3	6.87747	PRRC2C	8.47154	H3F3B	7.255	SENP5	5.79135
MT-ND3	9.26377	MT-CO1	10.4981	CALU	8.02122	EWSR1	10.9578		CSDE1	6.7022	MT-ND2	8.18382	NEFL	7.23476	HNRNPH1	5.67768
HNRNPU	9.06062	HSPD1	10.4981	MYOM2	7.72966	RPL38	10.7295		CBX5	6.68068	RPL23	8.18382	SERBP1	7.1539	MTR	5.35979
MT-ATP6	8.72968	RPL13	10.4981	NEFL	7.72966	DAZAP1	10.7239		RPS8	6.62189	BCLAF1	8.17744	NUCKS1	6.9276	ZRANB2	4.92824
ZNF638	7.88519	TUSC3	10.215	SOD2	7.63335	FUS	10.6635		KCNQ1OT1	6.36631	MT-ND6	7.59721	RIF1	6.91174	SHPRH	4.92824
PRRC2C	7.77848	COPA	10.215	HNRNPU-AS1	7.57193	CYCS	10.6593		HSP90AA1	6.30863	UBE2G2	7.59721	DDX17	6.77872	DDX3X	4.61035
NCL	7.56479	ZNF782	10.215	SRSF1	7.24548	LENG8	10.6125		MT-CYB	6.18417	ELK4	7.59721	AMD1	6.59744		4.61035
HNRNPD	7.56479	FAM118A	10.215	YWHAE	7.18406	AL360012.1	10.4254		DDX21	6.0677	MT-ND4	7.3047	NCAPG2	6.59333	DYNC2H1	4.61035
MT-ND6	7.45808	TFAP4	10.215	HNRNPH1	7.18406	ZNF131	10.3553		DDX17	5.84828	KIF5B	7.30311	QKI	6.44857	MT-ND3	4.61035
DDX3X	7.45781	NUS1	10.215	RNA5-8SP6	6.8925	NUFIP2	9.61113		ZNF207	5.7906	RIF1	7.30311	SRSF1	6.32681	GCLM	4.61035
PHIP	7.45781	CDC16	10.215	MT-CO2	6.8925	RPL5	9.23697		MT-ND4	5.61533	YWHAE	7.0106	HNRNPU	6.25879	RF00100	4.49668
ENAH	7.3511	STK11	10.215	PNISR	6.8925	LUC7L3	8.9274		NPM1	5.59382	EEF1A1	6.72288	CISD2	6.22941	MT-ND4	4.17879
SON	7.3511	MT-ND6	9.67226	KPNB1	6.79619	HNRNPU-AS1	8.79264		PRKDC	5.51239	HNRNPK	6.72288	EEF1D	6.11361	MT-ND6	4.17879
ZNF292	7.13741	HSP90B1	9.67226	HNRNPA2B1	6.60094	NKTR	8.72249			5.45583	DR1	6.72288	ZNF207	5.80276	HDAC2	4.17879
ZNF207	7.0307	SRRM2	9.67226	CLTC	6.50463	DDX5	8.62895		HSPA9	5.23641	COPB2	6.72288	RPL5	5.72416	IPO5	4.17879
APC	7.03043	KCTD12	9.67226	MT-ND1	6.44321	MT-ND4	8.53958		SERBP1	5.14146	TMEM181	6.7165	HELLS	5.58242	TRA2B	4.17879
LIFR	7.03043	ZDBF2	9.67226	SRSF11	6.34691	PAPOLA	8.41848		HNRNPDL	5.11994	CD46	6.7165	SYNCRIP	5.58242	SRRM1	4.17879
PML	7.03043	HELLS	9.67226	TTN-AS1	6.34691	LMAN1	8.32494		RNA5-8SP2	5.08266	NUFIP2	6.43037	MAT2A	5.32901	USP1	4.17879
PCM1	6.71003	EIF4G2	9.67226	ELMOD2	6.34691	NAA50	8.20801		RPL37	4.90052	WDFY3	6.43037	DEK	5.30121	AFDN	4.17879
CA2	6.71003	CNOT1	9.67226	MMS22L	6.05534	RANBP2	8.20801		SMC4	4.78405	NKTR	6.14265	LDHB	5.108	KPNB1	4.17879
SRSF3	6.71003	CELF1	9.67226	NCOR1	6.05534	RABGGTB	8.18463		ASPM	4.76254	ZBTB10	6.14265	RPS8	5.09146	ZNF714	4.17879
SETD5	6.71003	ZNF326	9.67226	KDELC2	6.05534	EZR	8.16124		DST	4.70374	HNRNPH1	6.13627	MATR3	5.0572	MT-CO3	3.8609
MTATP6P1	6.71003	DYNLL2	9.67226	GCC2	6.05534	RNPS1	7.97416		ZNF37BP	4.56575	FAM168B	6.13627	KPNA4	5.03125	PRPF38B	3.8609
RIF1	6.60332	IPO9	9.67226	DDX5	5.89762	ATXN1L	7.97416		HSPD1	4.56575	CHPT1	6.13627	TOP2B	5.00875	CBX5	3.8609
MKI67	6.49634	DR1	9.67226	HSPD1	5.66747	HCFC1	7.97416		MDN1	4.48544	CD164	5.55604	NUFIP2	4.94258	HSPD1	3.8609
FUS	6.40016	FANCM	9.67226	TARDBP	5.66747	SDC1	7.904		TOP2A	4.44816	TMX3	5.55604	LARS	4.93729	MYOM2	3.8609
IPO5	6.28265	USP13	9.67226	RBM26	5.66747	KIF11	7.88062		KIF5B	4.36897	PPP3CB	5.55604	FAM219B	4.91546	RPL27	3.8609
DMTF1	6.28265	SMARCE1	9.67226	MRPS25	5.66747	RSRP1	7.88062		RBM26	4.34633	HELLS	5.54966	SMC1A	4.88767	CCDC18-AS1	3.8609
DYNC1LI2	6.28265	UBE2I	9.67226	EIF3J	5.66747	AGTPBP1	7.85723		HNRNPD	4.25138	CAND1	5.54966	EIF4A2	4.87641	EIF5	3.8609
ANKLE2	6.28265	USP45	9.67226	MT-CO1	5.60606	SPEG	7.67015		NACA	4.22986	RPL37A	5.54966	HNRNPA3	4.7937	RB1CC1	3.8609
TOP2A	6.17594	RPL14	9.67226	XPO1	5.60606	HNRNPH1	7.44047		MT-ND6	4.17106	PPA1	5.54966	HSP90B1	4.77531	DIDO1	3.8609
XRCC2	6.17594	SF1	9.67226	ATP1A1	5.21819	MT-ND6	7.37031		BRWD1	4.17106	NEFL	5.25556	PHF3	4.75533	SLC20A1	3.8609
STXBP4	6.06896	AGPAT4	9.67226	RNA5-8SP2	5.21819	NUCKS1	7.27677		SRSF3	4.09187	ZNF37BP	5.25556	PRKDC	4.73165	RFC3	3.8609
XPOT	6.06896	C1QBP	9.67226	SPEN	5.21819	PNISR	7.01953		MAT2A	4.09075	PSMA3	5.25556	CCT6A	4.72753	C1QBP	3.8609
ZBTB44	6.06896	SLC1A5	9.67226	RPS8	5.21819	SRRM2	6.92599		DDX5	4.03308	ZNF451	5.25556	SRSF5	4.65608	VPS13D	3.8609
DBNL	6.06896	HERC4	9.67226	DYNC1LI2	5.21819	XPO1	6.87922		XPO1	4.03308	RPL26	5.25556	SACS	4.58991	TOPORS	3.8609
ADD3	6.06896	EXT1	9.67226	RBM39	5.21819	RNA5-8SP2	6.70187		EEF1A1	4.03308	RFC1	5.25556	UBE2D3	4.58991	ANKRD36BP2	3.8609
N4BP1	6.06896	SIGMAR1	9.67226	CSDE1	5.21819	KCTD12	6.69769		SMARCA5	4.03308	METAP2	5.25556	PRKD3	4.54029	KCNJ14	3.8609
TMEM50A	6.06896	SRPK1	8.84643	PLS3	5.21819	NEFL	6.63171		RBM25	3.95277	GSPT1	5.25556	TSR1	4.54029	MT-ND5	3.74723
ZNF767P	6.06896	ZNF41	8.84643	RPS6	5.21819	MYOM2	6.60415		RBBP6	3.95277	NAA50	5.25556	TFAM	4.51249	DDX17	3.74723
WBP2	6.06896	H2AFZ	8.84643	MDM2	5.21819	RPL23	6.39368		PAICS	3.89397	PDK1	5.25556	MRPL42	4.39141	ETNK1	3.74723
RBMX	5.74856	HSPA9	8.84643	KLHL8	5.21819	HNRNPK	6.38813		HNRNPH1	3.83629	RPL35A	5.25556	HNRNPH1	4.3783	FUS	3.42934
FAM219B	5.74856	MAT2A	8.84643	MSI2	4.83032	OGT	6.3703		SHPRH	3.83629	HSPH1	5.25556	AGO1	4.35833	TOP2B	3.42934
SLC16A1	5.53487	RAP1A	8.84643	ARFGAP1	4.83032	BRWD1	6.27676		ATAD2	3.83629	SUGT1	5.25556	HDAC2	4.35119	NUFIP2	3.42934
MT-CO2	5.53487	HMGB2	8.84643	HNRNPR	4.83032	HNRNPU	6.23416		AC124068.2	3.83629	NSD2	5.25556	VPS13C	4.34178	PRKDC	3.42934
DEK	5.53487	ETF1	8.84643	PRKDC	4.83032	USP9X	6.22999		RIF1	3.83517	IPO7	5.25556	SLC16A1	4.31399	ENAH	3.42934
IREB2	5.53487	GANC	8.84643	HNRNPAB	4.83032	LARS	6.22999		SEC63	3.81478	RNU5E-1	5.25556	PAFAH1B2	4.22599	NKTR	3.42934
CHD1	5.53487	G3BP1	8.84643	IDH3A	4.83032	MT-ND2	6.2066		TXNRD1	3.81478	SLC38A1	5.25556	TAOK1	4.21474	IRS2	3.42934
HSPA4	5.53487	NUCKS1	8.84643	IPO5	4.83032	ENO1	6.15983		H3F3B	3.75598	METAP1	5.25556	PRKAA2	4.19291	MARCH6	3.42934
HERC1	5.53487	YWHAE	8.84643	IREB2	4.83032	KTN1	6.13644		TNPO1	3.75598	POU2F1	5.25556	LAMB1	4.12674	CSE1L	3.42934
LONRF1	5.53487	GPBP1L1	8.84643	GART	4.83032	RPS4X	6.08967		LARP4	3.75598	IFT27	5.25556	RTN4	4.1102	GTF3C4	3.42934
GID4	5.32118	PPP1CB	8.84643	ATP2B1	4.83032	H3F3B	6.08967		CA2	3.69719	KYAT3	5.25556	DNMT1	4.1102	KHDRBS1	3.42934
USP1	5.32118	UQCRB	8.84643	ARHGAP11A	4.83032	DCP2	6.06629		HNRNPR	3.67567	FOXE1	5.25556	DDX21	4.10835	MLEC	3.42934
SRPK1	5.32118	EIF2S3	8.84643	NAA25	4.83032	EIF3A	6.06629		ATM	3.67567	DDX17	4.96943	CAND1	4.09894	USP22	3.42934
TXNRD1	5.32118	SET	8.84643	NUDT21	4.83032	PARP1	6.01952		RBM39	3.67567	MATR3	4.96943	RPL24	4.07711	DCAF8	3.42934
SYNE2	5.32118	HDGF	8.84643	LYPLAL1	4.83032	ILF3	6.01952		MATR3	3.52192	NCL	4.67533	TSPAN3	4.06586	XRCC2	3.42934
NOL11	5.32118	CCDC138	8.84643	AL355488.1	4.83032	ASPM	6.01396		CANX	3.5004	MT-CYB	4.67533	EPB41L5	4.06057	QKI	2.99779
LEMD3	5.32118	BRWD1	8.84643	LINC01121	4.83032	G3BP1	5.92598		SON	3.5004	EIF3A	4.67533	FASTKD1	4.06057	CSDE1	2.99779
EXPH5	5.32118	MSI2	8.84643	SERBP1	4.7689	MT-ND3	5.90259		RPL4	3.47889	DNAJC3	4.67533	DYNC1H1	4.04932	SFPQ	2.99779
DPY19L4	5.32118	ARFGAP1	8.84643	DDX3X	4.7689	HDLBP	5.90259		PABPC1	3.47777	MYOM2	4.67533	PDCD6	4.02749	EWSR1	2.99779
CEP250	5.32118	CCT8	8.84643	ASPM	4.7689	SHPRH	5.89703		SRSF1	3.42009	FKBP4	4.67533	TLE3	4.01095	PDCD2	2.99779
MT-ND2	5.22473	DDX42	8.84643	SYNCRIP	4.7689	LARP1	5.87921		PUM2	3.39858	KDM5A	4.67533	SLC44A1	4.01095	HSP90AA1	2.6799
PABPC4	5.10749	RBPJ	8.84643	POLR2B	4.7689	MMS22L	5.85582		HNRNPM	3.28211	CACYBP	4.67533	MAP4	3.97786	NUCKS1	2.6799
GATD1	5.10749	CA12	8.84643	RBM12B	4.38103	PABPC4	5.85582		HELZ	3.28211	IL6ST	4.67533	RAB3GAP2	3.97786	DEK	2.6799
LARP4	5.10749	GTPBP4	8.84643	YBX1	4.38103	DDX17	5.83661		SFPQ	3.28098	TMEM144	4.67533	CALU	3.95007	SMC1A	2.6799
PTAR1	5.10749	RAD50	8.84643	SERINC1	4.38103	SERINC1	5.83244		ACTL6A	3.26059	KHDRBS1	4.67533	LENG8	3.94478	ILF3	2.6799
CEP63	5.10749	CASC3	8.84643	CHD2	4.38103	RBMX	5.83244		STK38	3.26059	IARS2	4.67533	PTPN11	3.93353	DHX15	2.6799
ZRANB2	5.01104	ARHGEF12	8.84643	AC005261.1	4.38103	IPO7	5.83244		LDHB	3.20179	TFDP1	4.67533	RPL12	3.9117	HNRNPA1	2.6799
MT-CO1	4.79735	UBR4	8.84643	RMND5A	4.38103	CCT4	5.83244		EIF3E	3.20179	KITLG	4.67533	TOP3A	3.89515	ZUFSP	2.6799
RBM39	4.79735	RPL8	8.84643	SON	4.38103	RNVU1-17	5.83244		NCOR1	3.20179	SRP54	4.67533	PAXBP1	3.8839	ZCCHC11	2.6799
GART	4.79735	CCP110	8.84643	TRNAU1AP	4.38103	BPTF	5.80905		HSP90AB1	3.16451	PITPNA	4.67533	NF1	3.85082	NASP	2.6799
ZNF33A	4.79735	TMEM167A	8.84643	CENPF	4.38103	CELF1	5.80905		DDX3X	3.143	IVNS1ABP	4.67533	UQCRB	3.85082	CD46	2.6799
RPL5	4.69064	IVD	8.84643	PRRC2B	4.38103	APLP2	5.80905		CALD1	3.12148	TMED5	4.67533	ASPH	3.81773	ANP32E	2.6799
PNISR	4.58366	PPP1R12A	8.84643	LRRFIP1	4.38103	KMT2A	5.80905		HSPA5	3.12036	REST	4.67533	NOP2	3.7959	RPS3	2.6799
PNN	4.58366	UBE3C	8.84643	PDK1	4.38103	YBX3	5.78566		RPL11	3.06269	NRIP1	4.67533	NELFA	3.7959	ZNF326	2.6799
LENG8	4.36997	NUSAP1	8.84643	USP9X	4.38103	ZNF146	5.78566		TOP2B	3.06269	PRDM4	4.67533	MT-CO3	3.79405	CALM2	2.6799
U2AF1	4.36997	PRKAA2	8.84643	RBFOX2	4.38103	RPL11	5.76228		CCT6A	3.02652	CEBPZOS	4.67533	PNN	3.78465	XPOT	2.6799
HNRNPA1	4.36997	ZNF621	8.84643	SRSF2	4.38103	ANP32A	5.76228		MDM2	3.00501	CA2	4.38282	ZYG11B	3.78465	POLR2B	2.6799
NKTR	4.15628	OXR1	8.84643	RREB1	4.38103	MSI2	5.73889		ZRANB2	3.00501	ZFP62	4.38282	UBR5	3.78465	UBA2	2.6799
APLP2	4.15628	ZNF736	8.84643	FANCA	4.38103	ZNF326	5.73889		NASP	3.00501	DDX5	4.0951	PMAIP1	3.76811	RABGGTB	2.6799
CHML	4.15628	CD81	8.84643	DAZAP1	4.38103	FEM1B	5.73889		CDK6	3.00501	HDAC2	4.0951	ECT2	3.76811	RNF219	2.6799
HNRNPDL	4.15628	XPO6	8.84643	FZD3	4.38103	THOC2	5.73889		PPIL4	3.00501	NF1	4.0951	DDX42	3.75156	CCT5	2.6799
CDK6	4.15628	BCAS2	8.84643	UBAP2L	4.38103	NCKAP1	5.73889		SCP2	3.00501	EIF3J	4.0951	TBL1XR1	3.75156	DROSHA	2.6799
LRPPRC	4.15628	PIBF1	8.84643	CHRNA5	4.38103	ETNK1	5.69212		ZNF721	3.00501	SOCS4	4.0951	N4BP2L2	3.75156	CBX3	2.6799
CASC7	4.15628	HOXD9	8.84643		4.38103	PRC1	5.66874		SRRM2	3.00389	NHLRC2	4.0951	PTP4A2	3.71848	CNOT1	2.6799
MTF2	4.15628	ENPEP	8.84643	ZBTB10	4.38103	PPP2CA	5.64535		UBE2K	3.00389	QKI	4.0951	PUM1	3.71848	ANP32A	2.6799
FBXO30	4.15628	ACAD9	8.84643	WDR36	4.38103	FAM219B	5.64535		NUCKS1	2.94621	DYNLL2	4.0951	STRAP	3.71848	CEP55	2.6799
METTL8	4.15628	AC010969.2	8.84643	TPD52	4.38103	SMC2	5.63979		SETD5	2.94621	NSD3	4.0951	YTHDC1	3.70194	EFNB2	2.6799
NUFIP2	4.04957	FAM208B	8.84643	ZNF703	4.38103	FAM208B	5.62197		NKTR	2.9247	FAM199X	4.0951	MT-CO1	3.70009	SUGT1	2.6799
HNRNPA3	4.04957	TAGLN2	8.84643	MTX3	4.38103	RBM26	5.59858		ZNF260	2.9247	REL	4.0951	SPAG9	3.6854	MCL1	2.6799
HSP90B1	4.04957	RPA1	8.84643	RWDD1	4.38103	DNAJC10	5.59858		BRCA1	2.9247	AC092828.1	4.0951	GDI2	3.6854	PRPF8	2.6799
SRRM2	3.94259	TOMM40	8.84643	CMAS	4.38103	NUDT3	5.59858		RPL19	2.9247	SERBP1	4.08872	SLTM	3.66886	LAPTM4A	2.6799
KCTD12	3.94259	PDIA6	8.84643	SPOP	4.38103	KDM1A	5.59858		IPO5	2.88742	RNA5-8SP2	4.08872	AGPS	3.65231	Z93241.1	2.6799
MYOM2	3.94259	TARDBP	8.84643	CATSPERG	4.38103	FAT1	5.59858		ENAH	2.8659	AC124068.2	4.08872	ZFR	3.61923	ZMYM2	2.6799
DNAJC10	3.94259	SPTBN1	8.84643	HNRNPU	4.18578	GAPDH	5.59858		GLUL	2.8659	RBM39	4.08872	NCOR1	3.60269	APC	2.6799
SLC25A36	3.94259	STMN1	8.84643	CBX3	4.08947	PGAP1	5.59858		CCT8	2.8659	CENPF	4.08872	CFAP97	3.60269	TTK	2.6799
PTPN11	3.94259	RBM12B	8.84643	SF3B1	4.08947	PGK1	5.59858		UBE2D3	2.8659	DNAJA2	4.08872	TRAM1	3.60269	LPGAT1	2.6799
RPL31	3.94259	CBR4	8.84643	AK2	4.08947	SUPT16H	5.5752		TUB	2.8659	LBR	4.08872	BBX	3.58615	WSB1	2.6799
RPL24	3.94259	RAD51C	8.84643	FAM234B	4.08947	SACS	5.55181		VPS36	2.8659	TAOK1	4.08872	STARD7	3.55306	CCDC117	2.6799
SCARB2	3.94259	DCTN1	8.84643	USP34	3.93175	RPAP2	5.52843		FANCI	2.8659	SACS	4.08872	RSF1	3.55306	LAMC1	2.6799
RPL26	3.94259	WDR3	8.84643	MLEC	3.93175	ARL5B	5.52843		PPP6R3	2.8659	AC083843.3	4.08872	NDUFS1	3.55306	ZBTB37	2.6799
THAP9-AS1	3.94259		8.84643	HUWE1	3.93175	XIAP	5.52843		NOL8	2.8659	GART	4.08872	ATAD1	3.53652	STT3A	2.6799
POLE	3.94259	RAC1	8.84643	FAM84B	3.93175	SNORD3A	5.52843		CHD9	2.78559	UBA52	4.08872	ABCD3	3.53652	ATP5PF	2.6799
SRP9	3.94259	CCDC18	8.84643	RBMX	3.93175	CPSF2	5.52287		ZKSCAN8	2.78559	NLN	4.08872	CORO1C	3.51998	ZMYM4	2.6799
MGA	3.94259	MIS18BP1	8.84643	CASC7	3.93175	ATP1A1	5.50504		HNRNPA1	2.74943	SYNCRIP	4.08872	SNRNP200	3.51998	NABP1	2.6799
KIF20B	3.94259	SDCBP	8.84643	CKAP5	3.93175	DNMT1	5.48165		DIS3	2.72792	LONRF2	4.08872	MRPS25	3.50344	TNKS2	2.6799
LUC7L2	3.94259	EYA3	8.84643	SELENOI	3.93175	POLR2A	5.48165		HNRNPA3	2.72792	TP53BP1	4.08872	SETD2	3.50344	BRCA1	2.6799
KCTD20	3.94259	ANXA6	8.84643	SSRP1	3.93175	WSB1	5.48165		U2AF1	2.72792	VIRMA	4.08872	ZFYVE16	3.50344	ENSA	2.6799
DMXL1	3.94259	FOXM1	8.84643	TRPM7	3.93175	MAD2L1	5.48165		EPRS	2.72792	SUMO1	4.08872	NUP58	3.50344	SPTBN1	2.6799
RABEP1	3.94259	UBA3	8.84643	ETNK1	3.93175	ARL6IP1	5.48165		PRRC2B	2.72792	RAD1	4.08872	CFL2	3.4869	CHD6	2.6799
TRNAU1AP	3.94259	ATPAF1	8.84643	BCAT1	3.93175	MPRIP	5.45827		COPA	2.72792	SDF2	4.08872	SNX13	3.4869	DBT	2.6799
FBXO3	3.94259	HAUS6	8.84643	SNHG3	3.93175	VMA21	5.45827		TPR	2.72792	ADAT2	4.08872	SRRM2	3.47447	CHD7	2.6799
LETMD1	3.94259	RPL10	8.84643	HSPA5	3.64019	RNU2-61P	5.45827		HMGB2	2.72792	CSE1L	4.08872	CSDE1	3.47379	TMEM263	2.6799
TKT	3.94259	FZD6	8.84643	ATP5F1A	3.64019	CBL	5.45827		GLS	2.72792	API5	4.08872	RPL26	3.47035	GATAD1	2.6799
ZDBF2	3.83588	PABPN1	8.84643	MT-ND2	3.64019	DIS3	5.45827		AHNAK	2.72792	PSMC5	4.08872	CDCA7	3.47035	CCDC50	2.6799
POLR2A	3.72891	MGST3	8.84643	ZNF33A	3.64019	SEC62	5.45827		VPS35	2.72792	SNF8	4.08872	FBXO22	3.47035	JADE1	2.6799
WSB1	3.72891	ZNF614	8.84643	TCP1	3.64019	ZBTB21	5.43488		ZNF507	2.72792	SYNJ1	4.08872	KIAA1109	3.47035	POLE	2.6799
RNF11	3.72891	ABCA2	8.84643	LAPTM4A	3.64019	KLHL23	5.43488		TTK	2.72792	FAM133B	4.08872	EIF4G2	3.46321	RNF20	2.6799
PSMA4	3.72891	NFYB	8.84643	BDP1	3.64019	ATAD5	5.43488		ZFX	2.72792	HNRNPA2B1	3.50849	DNAJA1	3.45381	MRPL51	2.6799
MT-TP	3.72891	ASAH1	8.84643	KNL1	3.64019	SF3A3	5.43488		EIF3D	2.72792	TOP2A	3.50849	NR1D2	3.45381	H3F3A	2.6799
TAB3	3.72891	SNRPD3	8.84643	HERC2	3.64019	KIAA0100	5.43488		EIF3A	2.66912	BRWD1	3.50849	TOP2A	3.45196	HLCS	2.6799
PACRGL	3.72891	C2CD2	8.84643	LINC00641	3.64019	PPM1A	5.43488		ZNF146	2.66912	MAT2A	3.50849	CNIH1	3.43727	RSRP1	2.6799
EIF4A2	3.72891	SNRNP40	8.84643	PRKAR1A	3.64019	RBM14	5.43488		CENPF	2.66912	PABPC1	3.50849	SP1	3.43727	ZNF618	2.6799
NOLC1	3.72891	CPEB4	8.84643	AL356488.2	3.64019	RNF11	5.43488		HBS1L	2.66912	STK38	3.50849	OCIAD1	3.42073	PRCC	2.6799
LATS1	3.72891	NDUFB2	8.84643	P4HB	3.64019	FAM135A	5.43488		ZBTB10	2.64761	NUCKS1	3.50849	BRAF	3.42073	IL1RAP	2.6799
MTDH	3.72891	EIF3I	8.84643	PGRMC2	3.64019	GGA2	5.43488		IPO9	2.64761	DIS3	3.50849	PRPF38B	3.42073	HOXB6	2.6799
RPS14	3.72891	CHRM3	8.84643	ZNF638	3.34862	DDX1	5.43488		HOOK3	2.64761	HNRNPU-AS1	3.50849	ERH	3.42073	MALT1	2.6799
MYC	3.72891	CHCHD1	8.84643	SBNO1	3.25232	RPL36	5.43488		PSMA3	2.64761	PTBP3	3.50849	PDXK	3.42073	POLR2C	2.6799
PPIG	3.72891	SLC23A2	8.84643		3.25232	NTPCR	5.43488		DNAJA2	2.64761	DDX42	3.50849	HSDL2	3.42073	EEF1A1P30	2.6799
THUMPD3-AS1	3.72891	SCRIB	8.84643	GFM1	3.25232	APPBP2	5.43488		ELP2	2.64761	MT-CO2	3.50849	ZNF655	3.42073	XPO1	2.24834
LIN28B	3.72891	TPRA1	8.84643	BTAF1	3.25232	EP300	5.43488		RIOK2	2.64761	BOD1L1	3.50849	NUP160	3.40419	MAT2A	2.24834
SCAF8	3.72891	PEX10	8.84643	ZNF207	3.25232	PSME3	5.43488		SRSF10	2.64649	PNISR	3.50849	ZRANB2	3.39705	MATR3	2.24834
GNB1	3.72891	SLC37A2	8.84643	NDUFA10	3.25232	GTPBP4	5.4115		SPEN	2.58881	TMX1	3.50849	EPHA7	3.38764	TFAM	2.24834
SKA2	3.72891	C21orf59	8.84643	RPL23	3.25232	WDR73	5.4115		AKAP9	2.58881	PRPF4B	3.50849	PAPOLA	3.37522	DDX21	2.24834
GTF3C3	3.72891	METTL23	8.84643	SUGT1	3.25232	PSME4	5.4115		POLR2B	2.58881	ZMAT3	3.50849	IPO5	3.36396	CAND1	2.24834
MDC1	3.72891	BICC1	8.84643	RAN	3.25232	MRFAP1	5.4115		PKM	2.58881	UTP20	3.50849	BRIP1	3.35456	UBR5	2.24834
WASF3	3.72891	TRIP6	8.84643	TM9SF3	3.25232	MCCC2	5.4115		TOMM20	2.58881	MAN2A2	3.50849	ZFP91	3.35456	AGPS	2.24834
CCNT2	3.72891	NGEF	8.84643	PARP1	3.25232	ANKRD11	5.38811		CENPE	2.58881	TMEM30A	3.50849	CEP78	3.35456	PAPOLA	2.24834
FUBP3	3.72891	CACNA2D3	8.84643	TMPO	3.25232	GSE1	5.38811		GPI	2.58881	ZNF33A	3.50849	REPS1	3.35456	NCL	2.24834
ATXN1	3.72891	FTCD	8.84643	NONO	3.25232	SCARNA7	5.38811		PPIG	2.58881	MIR17HG	3.50849	CCNT2	3.35456	DDX5	2.24834
PLCXD1	3.72891	CFAP65	8.84643	AC078846.1	3.25232	SCYL2	5.38811		FAM118A	2.58881	MT-ND1	3.50849	SPART	3.35456	HELZ	2.24834
FAM126A	3.72891	ASS1P2	8.84643	HSPA4	3.25232	HSPA14	5.38811		HELLS	2.53001	MCL1	3.50849	PARK7	3.35456	MT-ATP6	2.24834
DNAJB4	3.72891	AC006058.1	8.84643	GMFB	3.25232	SLC30A5	5.38811		MYCBP2	2.53001	HUWE1	3.50849	PTBP1	3.33802	UBE2K	2.24834
NDUFS5	3.72891	AC104564.2	8.84643	RPS4X	3.25232	TXLNA	5.38811		MT-ND2	2.47234	ITSN1	3.50849	MTURN	3.33802	HSP90AB1	2.24834
PRPF38A	3.72891	HNRNPH1	8.41082	TSPAN3	3.25232	ZNF207	5.3689		AL360012.1	2.45082	TM9SF3	3.50849	SUGP2	3.33802	OGT	2.24834
BACH1	3.72891	MT-ND3	7.58499	ODR4	3.25232	NOP58	5.36473		SNORD3A	2.45082	TAF1D	3.50849	MCM10	3.33802	NTPCR	2.24834
TUSC3	3.72891	MT-CO3	7.58499	RBAK	3.25232	ATF4	5.36473		SLC7A1	2.45082	CCNL2	3.50849	SSB	3.33088	FAM168B	2.24834
DHTKD1	3.72891	RABL6	7.58499	CCND2	3.25232	DDIT4	5.36473		Z93241.1	2.45082	FBXO30	3.50849	ITGA4	3.32148	ZNF638	2.24834
EXO1	3.72891	MT-ND5	6.75915	HLTF	3.25232	HMGN2	5.36473		DLC1	2.45082	MORF4L2	3.50849	STRBP	3.30493	DICER1	2.24834
WDHD1	3.72891	HNRNPU	6.75915	AC015813.1	3.25232	SLC7A6	5.36473		ACLY	2.45082	PPTC7	3.50849	COA1	3.30493	DNAH14	2.24834
RPS15A	3.72891	TPR	6.75915	FRA10AC1	3.25232	FGFR1OP2	5.36473		MTURN	2.45082	TSNAX	3.50849	HCG18	3.28839	PAWR	2.24834
AC239799.1	3.72891	CANX	6.75915	MIR17HG	3.25232	CUX1	5.36473		MPZL1	2.45082	FAN1	3.50849	GGPS1	3.28839	OSBPL8	2.24834
DESI1	3.72891	PRPF40A	6.75915	SMAD5	3.25232	NDUFA10	5.34134		KDM5C	2.45082	SLC25A36	3.50849	L3MBTL3	3.28839	SNHG1	2.24834
SERGEF	3.72891	RBBP7	6.75915	VPS13A	3.25232	ENOSF1	5.34134		PSMB1	2.45082	CEP350	3.50849	UHRF1BP1L	3.28839	DLG1	2.24834
GLMN	3.72891	UBA1	6.75915	PDZD8	3.25232	SHMT2	5.34134		PPP4R3A	2.45082	UHRF2	3.50849	CDC16	3.28839	YY1	2.24834
FAM184A	3.72891	RBM26	6.75915	TFDP2	3.25232	PNPT1	5.34134		MRPL32	2.45082	ATG4C	3.50849	RPN2	3.27185	ELOC	2.24834
PRR3	3.72891	HNRNPA2B1	5.93332	CHSY1	3.25232	LYRM7	5.34134		KIAA0141	2.45082	RCBTB1	3.50849	NSUN2	3.27185	ABCG1	2.24834
SLC16A1-AS1	3.72891	APLP2	5.93332	PTK7	3.25232	ADARB1	5.34134		TBC1D9B	2.45082	INTS10	3.50849	NCR3LG1	3.27185	SRSF5	1.93045
PAK1IP1	3.72891	HNRNPR	5.93332	COQ7	3.25232	GNPAT	5.34134		SPAG9	2.4497	EEF1E1	3.50849	ARHGAP29	3.27185	TSR1	1.93045
NCK1	3.72891	HSP90AA1	5.93332	LDHA	3.25232	MKRN1	5.34134		HNRNPK	2.39203	SMC4	2.92188	FDPS	3.25531	PRKAA2	1.93045
ARSG	3.72891	SNX5	5.93332	BOD1L1	3.25232	GJA1	5.34134		LSG1	2.39203	MORF4L1	2.92188	NOP56	3.25531	YTHDC1	1.93045
ZEB2	3.72891	CBX5	5.93332	CCNK	3.25232	TAF5L	5.34134		EEF2	2.39203	RAD54L2	2.92188	ATXN2	3.25531	NUP58	1.93045
FBXO17	3.72891	DYNC2H1	5.93332	HNRNPM	3.25232	ZNF260	5.33578		LBR	2.39203	KTN1	2.92188	NCAPD2	3.25531	RPL26	1.93045
CAMTA1	3.72891	USP22	5.93332	FBXO5	3.25232	CREBBP	5.31796		FXR1	2.39203	ZNF609	2.92188	MKRN1	3.23877	CDCA7	1.93045
WDR76	3.72891	CHD7	5.93332	ORC6	3.25232	SCAF4	5.31796		PDIA3	2.39203	ADRB2	2.92188	SUZ12P1	3.23877	EIF4G2	1.93045
TWNK	3.72891	CALR	5.93332	PAFAH1B2	3.25232	EP400	5.31796		CLN6	2.39203	MT-CO1	2.92188	MICU2	3.23877	RPN2	1.93045
TMEM70	3.72891	CBX6	5.93332	DCUN1D5	3.25232	CDKN2A	5.31796		RBM23	2.39203	ECHDC2	2.92188	RPAP2	3.22223	NSUN2	1.93045
BCL7A	3.72891	CEP78	5.93332	MBTPS2	3.25232	RBM3	5.31796		BCLAF1	2.33323	MED28	2.92188	PIK3C3	3.22223	SUZ12P1	1.93045
ZNF41	3.72891	UBE2K	5.93332	ID4	3.25232	VCP	5.31796		IMPAD1	2.33323	DICER1	2.92188	TMCO3	3.22223	PSPH	1.93045
SLC36A1	3.72891	ARHGAP5	5.93332	MAX	3.25232	STXBP4	5.29457		PHF3	2.31171	KMT2C	2.92188	39692	3.22223	NOP9	1.93045
CKS1B	3.72891	NOC3L	5.93332	POGZ	3.25232	C2orf49	5.29457		BPTF	2.31171	ACBD3	2.92188	AKT2	3.20568	PDPR	1.93045
WDR7	3.72891	PA2G4	5.93332	DNAJB11	3.25232	TET3	5.29457		SRSF7	2.31171	SMG7	2.92188	ERO1B	3.20568	CA2	1.93045
	3.72891	MAST4	5.93332	PURA	3.25232	UTP14C	5.29457		UBR4	2.31171	TRAF3IP2-AS1	2.92188	BTF3	3.20568	LRRC75A-AS1	1.93045
RPL23	3.62219		5.93332	CPSF3	3.25232	ATF7IP	5.29457		SUZ12	2.31171	SCD	2.92188	PROSER1	3.20568	SEC63	1.93045
ASPM	3.62219	CKB	5.93332	RPF1	3.25232	CNIH1	5.29457		MORF4L1	2.31171	RSL24D1	2.92188	EPB41L4A-AS1	3.18914	ADRB2	1.93045
HNRNPR	3.62219	EFNB2	5.93332	TCTN1	3.25232	RAB11FIP2	5.29457		USP33	2.31171	SLC25A3	2.92188	MFN2	3.18914	NAP1L1	1.93045
MDM2	3.62219	TMEM33	5.93332	HSPBAP1	3.25232	FAM136A	5.29457		MZT1	2.31171	STRN	2.92188	ARMCX3	3.18914	MGA	1.93045
SRSF11	3.62219	SLC30A1	5.93332	BCAP29	3.25232	FKBP3	5.29457		RAD54L2	2.31171	KCMF1	2.92188	COPS5	3.18914	SLC26A2	1.93045
TPR	3.62219	EDEM1	5.93332	HSP90B1	2.80303	CAMSAP2	5.29457		DIEXF	2.31171	DYNC2LI1	2.92188	SH3BGRL2	3.18914	GSPT1	1.93045
KIF5B	3.62219	FLNA	5.93332	CCT8	2.80303	CSNK2A2	5.29457		HNRNPU-AS1	2.25292	CSDE1	2.62778	HERPUD1	3.18914	HSPA8	1.93045
BIRC6	3.62219	IQCB1	5.93332	PDIA6	2.80303	SNX9	5.29457		ZNF638	2.25292	PRKDC	2.62778	DMXL2	3.1726	ACTG1	1.93045
CYCS	3.51522	SHISA5	5.93332	CBX5	2.80303	RDX	5.29457		ENO1	2.19524	RPL37	2.62778	SUPT20H	3.1726	APLP2	1.93045
FAM135A	3.51522	ADCY3	5.93332	BIVM	2.80303	LAPTM4B	5.29457		LDHA	2.19524	ASPM	2.62778	KLHL42	3.1726	NSD1	1.93045
SHMT2	3.51522	SLC25A42	5.93332	MTHFD1	2.80303	MMGT1	5.29457		DYNC2H1	2.19524	NACA	2.62778	FBXO28	3.1726	UBE2V2	1.93045
AC107068.1	3.51522	DDX3X	5.10749	MACF1	2.80303	TRRAP	5.29457		EIF2S3	2.19524	TNPO1	2.62778	SAMD5	3.1726	CHD1	1.93045
IRAK1	3.51522	PHIP	5.10749	NOLC1	2.80303	CERS5	5.29457		CCDC47	2.19524	HNRNPR	2.62778	CTBS	3.15606	SNX5	1.93045
POLD2	3.51522	RIF1	5.10749	NF1	2.80303	LUC7L	5.28901		RBM3	2.17373	PUM2	2.62778	ABCB7	3.15606	PRELID3B	1.93045
ABI2	3.51522	XRCC2	5.10749	ACTR3	2.80303	DDHD2	5.27119		MED13	2.17373	HELZ	2.62778	GAK	3.15606	CMTM4	1.93045
H2AFZ	3.51522	SLC16A1	5.10749	SMC4	2.80303	RPN1	5.27119		RBBP4	2.17373	SFPQ	2.62778	FOXP1	3.15606	MIA3	1.93045
MPI	3.51522	DEK	5.10749	HELZ	2.80303	AC107068.1	5.27119		CDC42SE1	2.17373	CCT6A	2.62778	EED	3.15606	LDHA	1.93045
FGFR1	3.51522	NUFIP2	5.10749	MARCH6	2.80303	TRIP11	5.27119		BUD23	2.17373	UBE2K	2.62778	ASB1	3.15606	CPSF6	1.93045
C15orf39	3.51522	HNRNPA3	5.10749	EIF3E	2.80303	PPA2	5.27119		TRA2A	2.17373	SETD5	2.62778	MTMR4	3.13952	DDX39B	1.93045
HSPA9	3.51522	POLE	5.10749	NOTCH2	2.80303	INSR	5.27119		XRN1	2.17373	CCT8	2.62778	TBC1D31	3.13952	SPEN	1.93045
PREPL	3.51522	MYC	5.10749	SNX27	2.80303	DAP3	5.27119		CDC14B	2.17373	VPS36	2.62778	TRMU	3.13952	CNBP	1.93045
USP53	3.51522	ERMARD	5.10749	HSPH1	2.80303	MORC3	5.27119		BAG2	2.17373	NOL8	2.62778	RNF44	3.13952	DST	1.93045
ROCK2	3.51522	SRSF7	5.10749	MAGI2-AS3	2.80303	GATAD1	5.27119		TIA1	2.17373	HOOK3	2.62778	ATP6V0A1	3.13952	TARS	1.93045
CEP350	3.51522	POLR3E	5.10749	SETD5	2.80303	SART3	5.27119		RNU2-6P	2.17373	BPTF	2.62778	OLA1	3.13952	ATP13A3	1.93045
OTUD3	3.51522	POU2F1	5.10749	STXBP4	2.80303	YTHDF3	5.27119		ARRDC4	2.17373	ENO1	2.62778	MTCH2	3.13952	TPR	1.93045
PEAK1	3.51522	LRRC75A-AS1	5.10749	ZRANB2	2.80303	DHRS7B	5.27119		CEP120	2.17373	DYNC2H1	2.62778	NFATC3	3.13952	AHCYL1	1.93045
PDIA3	3.51522	CHORDC1	5.10749	U2AF1	2.80303	UBAP2	5.27119		MAPK8	2.17373	XRN1	2.62778	ZNF516	3.13952	H2AFV	1.93045
NRDC	3.51522	XRN1	5.10749	HNRNPA1	2.80303	AAMP	5.27119		EPC2	2.17373	BAG2	2.62778	UBE2Z	3.13952	SMARCAD1	1.93045
CCNG1	3.51522	MED15	5.10749	DNAJC10	2.80303	SMYD4	5.27119		ATF6	2.17373	EIF4G1	2.62778	ACTR10	3.13952	KIF3A	1.93045
MT-TF	3.51522	SNX1	5.10749	FUBP3	2.80303	TCF3	5.27119		NFRKB	2.17373	NIPBL	2.62778	GEMIN5	3.13952	NOLC1	1.93045
LTA4H	3.51522	RNF187	5.10749	CKAP2	2.80303	CCSAP	5.26563		MT-TL2	2.17373	PAWR	2.62778	METTL5	3.12297	SREK1	1.93045
ZNF592	3.51522	WDR45B	5.10749	GAN	2.80303	MICAL3	5.26563		NUDC	2.17373	DNAJB11	2.62778	MYO10	3.12297	YTHDC2	1.93045
BRD4	3.51522	RBM33	5.10749	GREB1L	2.80303	NBPF1	5.26563		HDAC2	2.13644	SF3B1	2.62778	SNRPE	3.12297	PTPRG	1.93045
GOLIM4	3.51522	GPM6A	5.10749	KTN1	2.80303	SATB2	5.2478		RBM14	2.11493	SPTBN1	2.62778	PSPH	3.12297	TMX1	1.93045
CDK12	3.51522	DHX15	5.10749	UBE2G2	2.80303	SRP68	5.2478		PSMA4	2.11493	YLPM1	2.62778	RDH13	3.10643	LRPPRC	1.93045
MINDY2	3.51522	SCAF11	5.10749	ZNF655	2.80303	POLD2	5.2478		GCC2	2.11493	THUMPD2	2.62778	PFKL	3.10643	RPL32	1.93045
EPC1	3.51522	RPL11	5.10749	DCP2	2.80303	IRAK1	5.2478		GPATCH2L	2.11493	EIF2S2	2.62778	TAF4	3.10643	ADD1	1.93045
AC125257.1	3.51522	AACS	5.10749	NOP58	2.80303	ZNF91	5.2478		PRRC2C	2.11493	PTPN11	2.62778	SLC35F1	3.10643	USP10	1.93045
DZIP3	3.51522	BIVM	5.10749	LDHB	2.80303	RPN2	5.2478		EIF4G2	2.11493	STAG2	2.62778	TRAFD1	3.10643	ODF2L	1.93045
PTGFRN	3.51522	NAA15	5.10749	NACA	2.80303	RBM15	5.2478		TAOK1	2.11493	CNBP	2.62778	SNAPC1	3.10643	HUWE1	1.93045
ARIH2	3.51522	CASP8AP2	5.10749	DNAH14	2.80303	AMFR	5.2478		EIF4G1	2.11493	DDX1	2.62778	MAP3K9	3.10643	ATF2	1.93045
PPP2R1A	3.51522	PSMG4	5.10749	MYH10	2.80303	MARF1	5.2478		ACTR3	2.11493	LAPTM4B	2.62778	AUP1	3.10643	TMED2	1.93045
BACE1	3.51522	PHF3	5.10749	ECD	2.80303	GNAQ	5.2478		MIB1	2.11493	YWHAG	2.62778	MIR663AHG	3.09401	KDM2A	1.93045
GADD45A	3.51522	RABGGTB	5.10749	SATB2	2.80303	TASP1	5.2478		BIRC6	2.11493	PAPOLA	2.62778	TTLL3	3.08989	ZNF483	1.93045
DNA2	3.51522	RPS23	5.10749	SCD	2.80303	PAXIP1	5.2478		ZNF451	2.11493	SEC23A	2.62778	NISCH	3.08989	TPD52	1.93045
NFATC3	3.51522	SNHG16	5.10749	SECISBP2	2.80303	IRAK1BP1	5.22442		JUN	2.11493	SCAPER	2.62778	AL450998.2	3.08989	GAS5	1.93045
GARNL3	3.51522	UCHL5	5.10749	TSR1	2.80303	SLC25A29	5.22442		NF1	2.11493	AP2A2	2.62778	SEC24C	3.08989	CCND2	1.93045
TMEM126B	3.51522	RPS7	5.10749	GFPT1	2.80303	MARS2	5.22442		CKAP2	2.11493	SYNM	2.62778	SEC14L1	3.08989	ASXL1	1.93045
HMBOX1	3.51522	SMG1	5.10749	UBE2D3	2.80303	CENPM	5.22442		NIPBL	2.11493	PBRM1	2.62778	FAM162A	3.08989	PABPC4	1.93045
FKBP14	3.51522	ZNF445	5.10749	DIDO1	2.80303	ZNF780A	5.22442		SCAF11	2.11493	CD2AP	2.62778	ALG2	3.08989	NUDT21	1.93045
ISOC1	3.51522	RBM17	5.10749	TMEM106B	2.80303		5.22442		ICE2	2.11493	MACF1	2.62778	NCL	3.07679	OSGEP	1.93045
MRNIP	3.51522	TMX3	5.10749	TMEM65	2.80303	ERO1B	5.22442		SP1	2.11493	IQGAP1	2.62778	GINS2	3.07335	TTC26	1.93045
UHRF1BP1	3.51522	TIAL1	5.10749	NEMF	2.80303	JPH1	5.22442		PAWR	2.11493	EIF4B	2.62778	SBF1	3.07335		1.93045
	3.51522	BTRC	5.10749	GPD2	2.80303	CENPK	5.22442		DSP	2.11493	CEP85L	2.62778	WRB	3.07335	SUZ12	1.93045
TPD52L2	3.51522		5.10749	RPS9	2.80303	NELFCD	5.22442		BARD1	2.11493	DCAF5	2.62778	RMI2	3.07335	TTC37	1.93045
VPS53	3.51522	KDM1A	5.10749	ATG16L2	2.80303	ING5	5.22442		DNAJB11	2.11493	SERINC1	2.62778	MXD4	3.07335	KCNIP3	1.93045
FRMD4A	3.51522	ENOSF1	5.10749	TIPIN	2.80303	TM9SF4	5.22442		ZNF195	2.11493	RSRC2	2.62778	FBXL20	3.07335	AC083843.3	1.93045
SPOPL	3.51522	GOLGB1	5.10749	CEP85L	2.80303	ACAA2	5.22442		AP3D1	2.11493	SNX27	2.62778	HMCN1	3.07335	FAT1	1.93045
RFC4	3.51522	ANK2	5.10749	PPHLN1	2.80303	ZNF3	5.22442		LONRF1	2.11493	EXOC4	2.62778	STK17A	3.07335	SCAF11	1.93045
MFSD1	3.51522	SYNJ2	5.10749	MAGEF1	2.80303	TTC32	5.22442		NUFIP2	2.05613	ZKSCAN1	2.62778	CD276	3.05681	UCHL5	1.93045
NPHP4	3.51522	AFF4	5.10749	PSMD14	2.80303	HOMEZ	5.22442		RPL23	2.05613	LARS	2.62778	VAMP2	3.05681	EXO1	1.93045
RPS10	3.51522	LRBA	5.10749	TSNAX	2.80303	POLR2D	5.20103		USP9X	2.05613	MKRN1	2.62778	CELSR1	3.05681	SSR3	1.93045
RNF214	3.51522	TMOD3	5.10749	ABCD4	2.80303	PTTG1IP	5.20103		MKI67	2.05613	LRPPRC	2.62778	ETS2	3.05681	IBTK	1.93045
PSEN1	3.51522	RPL7A	5.10749	TRIM23	2.80303	GATC	5.20103		UHMK1	2.05613	UBA1	2.62778	MINOS1	3.05681	ABL2	1.93045
MBIP	3.51522	NID1	5.10749	RPL22L1	2.80303	TAGLN2	5.20103		CPSF6	2.05613	GABPB1-AS1	2.62778	TSPYL2	3.05681	YBX3	1.93045
ERMARD	3.51522	DKC1	5.10749	PPM1H	2.80303	TRMT13	5.20103		U2SURP	2.03462	ZNF706	2.62778	NRG4	3.05681	XRCC6	1.93045
MTMR6	3.51522	NCBP1	5.10749	VDAC3	2.80303	COX4I1	5.20103		BAZ1B	2.03462	WDR6	2.62778	TCP1	3.05496	ADSS	1.93045
TRMT2B	3.51522	WDFY3	5.10749	RPL5	2.51147	METTL16	5.20103		PPP1R12A	2.03462	AP1G1	2.62778	CD2BP2	3.04027	PGK1	1.93045
CENPI	3.51522	DMAP1	5.10749	RBM33	2.51147	PHTF1	5.20103		PA2G4	2.03462	IRF2BP2	2.62778	NOP9	3.04027	DNAJB11	1.93045
ZNF235	3.51522	EEF1D	5.10749	KCNQ1OT1	2.51147	ZDHHC18	5.20103		TTC14	2.03462	ELP3	2.62778	NAAA	3.04027	USP34	1.93045
AOC2	3.51522	SNRPA1	5.10749	NAA50	2.51147	PHKA2	5.20103		HEXIM1	2.03462	FAM184A	2.62778	SCYL1	3.04027	TXNRD1	1.93045
ILF3-AS1	3.51522	RBM5	5.10749	SUGP2	2.51147	EIF3F	5.20103		DESI1	2.03462	CMSS1	2.62778	MRPL9	3.04027	SNRPD1	1.93045
TELO2	3.51522	HIPK2	5.10749	PDCD5	2.51147	SKI	5.20103		MTREX	1.97582	RBBP8	2.62778	ADAMTS20	3.04027	FKBP4	1.93045
APTX	3.51522	GFM1	5.10749	YWHAB	2.51147	TRMT5	5.20103		SNX5	1.97582	TNKS1BP1	2.62778	WDR4	3.04027	SMC6	1.93045
ACAT2	3.51522	ZNF512	5.10749	GTPBP4	2.41516	SLC7A6OS	5.20103		RPS24	1.97582	rRNA_pseudogene	2.62778	LPCAT4	3.04027	GLUL	1.93045
ACTN1	3.51522	POLG2	5.10749	AC010969.2	2.41516	MYO5C	5.20103		MON2	1.97582	SEC31A	2.62778	TUBGCP2	3.04027	CDC42	1.93045
FRRS1	3.51522	TRIM37	5.10749	SNRNP40	2.41516	PRSS12	5.20103		HSPA4	1.93966	YBX1	2.62778	TMCC3	3.04027	SRP9	1.93045
GOLGA2	3.51522	C11orf54	5.10749	SNX5	2.41516	TRIM59	5.20103		RPL38	1.91815	XRCC5	2.62778	FZD1	3.04027	SFT2D2	1.93045
SSBP3	3.51522	C4orf3	5.10749	USP22	2.41516	SALL1	5.20103		KTN1	1.91815	NARS	2.62778	PLEKHA2	3.04027	MCM3AP	1.93045
TMEM230	3.51522	SMNDC1	5.10749	CBX6	2.41516	RRAGC	5.20103		KLHL23	1.91815	BRD2	2.62778	SCAND2P	3.02372	CEP350	1.93045
LARP6	3.51522	STRN3	5.10749	CEP78	2.41516	RPP25L	5.20103		MLEC	1.91815	TARDBP	2.62778	RBFA	3.02372	PPP4R3A	1.93045
TTC28-AS1	3.51522	SLF1	5.10749	SLC16A1	2.41516	ORMDL1	5.19547		GAS5	1.91815	ADD1	2.62778	TMEM44	3.02372	CMPK1	1.93045
NSUN6	3.51522	HOXD11	5.10749	LRRC75A-AS1	2.41516	ATMIN	5.17765		TSPYL1	1.91815	WDR33	2.62778	BRD3OS	3.02372	GNAS	1.93045
E2F2	3.51522	SRP72	5.10749	RPL11	2.41516	RNF34	5.17765		HNRNPH3	1.91815	PIGX	2.62778	SPHK2	3.02372	XRN1	1.93045
BMF	3.51522	EVL	5.10749	RABGGTB	2.41516	ALDH9A1	5.17765		RBBP7	1.91815	KDM1A	2.62778	LUC7L3	3.01658	USP46	1.93045
BEND6	3.51522	RBMS1	5.10749	RPS7	2.41516	SH3PXD2B	5.17765		SF3B1	1.91815	SOD2	2.62778	SET	3.01658	CSTF3	1.93045
UBOX5	3.51522	PLAGL2	5.10749	ZNF512	2.41516	RETREG3	5.17765		PTGES3	1.91815	ZC3H15	2.62778	ZNF444	3.00718	NHLRC2	1.93045
AC012615.1	3.51522	RRP15	5.10749	NDUFS1	2.41516	PPP2R1B	5.17765		RAN	1.91815	SMC1A	2.62778	AL360270.2	3.00718	G3BP2	1.93045
COG7	3.51522	C21orf58	5.10749	BEND4	2.41516	LOX	5.17765		UGGT1	1.91815	SLTM	2.62778	TBCB	3.00718	PPP1CB	1.93045
MAPK8IP3	3.51522	GGA1	5.10749	SND1	2.41516	COPS7B	5.17765		CHD4	1.91815	MKLN1	2.62778	AC007038.2	3.00718	RPS6KB1	1.93045
TRIM3	3.51522	RPS27L	5.10749	KDM3A	2.41516	DBR1	5.17765		TMTC3	1.91815	PITPNB	2.62778	PDPR	3.00718	N4BP2	1.93045
ZBTB8A	3.51522	MRPL51	5.10749	CNOT6	2.41516	ZNF594	5.17765		TOP1	1.91815	HMGN1	2.62778	AURKC	3.00718	DAZAP1	1.93045
CATSPER2	3.51522	CNTRL	5.10749	DYNC1H1	2.41516	ZNF431	5.17765		ZNF678	1.91815	NFAT5	2.62778	VLDLR	3.00718	UAP1	1.93045
PTOV1-AS1	3.51522	OGFOD1	5.10749	NPHP4	2.41516	PSMA6	5.17765		DNAJC21	1.91815	PEAK1	2.62778	ZFPM1	3.00718	CRKL	1.93045
PYCR3	3.51522	ZNF623	5.10749	OGT	2.41516	FYCO1	5.17765		MRPL3	1.91815	RPS19	2.62778	AL161729.3	3.00718	KCTD20	1.93045
DHRS1	3.51522		5.10749	ATF4	2.41516	MKL2	5.17765		KIF2A	1.91815	CCT5	2.62778	PPP6R1	2.99064	KIDINS220	1.93045
AC024075.2	3.51522	FIG4	5.10749	SRSF5	2.41516	TRAPPC8	5.17765		ADAM9	1.91815	RAP1A	2.62778	CAPN10	2.99064	CEP44	1.93045
VPS50	3.51522	RAI1	5.10749	KHDC4	2.41516	CCPG1	5.17765		RPAP3	1.91815	SMC6	2.62778	KCNJ12	2.99064	TIPIN	1.93045
SIDT2	3.51522		5.10749	RTN4	2.41516	SETD1A	5.17765		MRPL39	1.91815	PRKD3	2.62778	ISG15	2.99064	RND3	1.93045
SLC6A8	3.51522	TAF6	5.10749	ZNF770	2.41516	CTDSP2	5.17765		NUP50	1.89551	FYTTD1	2.62778	MPG	2.99064	MARK3	1.93045
ZFAT	3.51522	YBX3	5.10749	SNHG15	2.41516	THOC3	5.17765		KCTD12	1.85935	CLIP1	2.62778	AC105760.2	2.99064	SKP2	1.93045
CHRD	3.51522	GSE1	5.10749	ECHDC2	2.41516	TSEN2	5.17209		RPS3	1.85935	NLGN1	2.62778	RN7SL146P	2.99064	KIF23	1.93045
SLC25A38	3.51522	DDIT4	5.10749	OLA1	2.41516	ORAI2	5.15426		UBE2G2	1.85935	PPP1CC	2.62778	AL137127.1	2.99064	CLCC1	1.93045
NUTM2B-AS1	3.51522	RPUSD4	5.10749	MAP3K4	2.41516	SPTY2D1	5.15426		PTBP3	1.85935	UQCRH	2.62778	STAT5A	2.99064	MRFAP1L1	1.93045
AC010536.2	3.51522	CTBP1	5.10749	MEIS2	2.41516	AHRR	5.15426		SMC3	1.85935	FAM84B	2.62778	KIFC3	2.99064	GSR	1.93045
ITGA2B	3.51522	C12orf43	5.10749	GATAD2B	2.41516	KIAA0232	5.15426		DHX9	1.85935	DNAH14	2.62778	CMTM7	2.99064	PIP5K1A	1.93045
ETV5	3.51522	DHX9	5.10749	ZNF678	2.41516	MTERF2	5.15426		N4BP2L2	1.85935	TEX15	2.62778	SYNPO2L	2.99064	ARPC2	1.93045
USHBP1	3.51522	WDR26	5.10749	SAP18	2.41516	CRY2	5.15426		RPL26	1.85935	KLHL15	2.62778	ITGAM	2.99064	RACK1	1.93045
PCDH19	3.51522	ADAR	5.10749	EXTL2	2.41516	BRPF1	5.15426		EWSR1	1.83784	CCNB1	2.62778	STARD6	2.99064	EDEM1	1.93045
CACNB3	3.51522	TMTC3	5.10749	LIFR	2.41516	TTF1	5.15426		FEM1B	1.83784	STRBP	2.62778	AL590666.1	2.99064	RAD17	1.93045
DPH6-AS1	3.51522	ALDOA	5.10749	CHML	2.41516	UPF1	5.15426		CHD2	1.83784	SELENOF	2.62778	AL139260.1	2.99064	ACTL6A	1.93045
LARP4P	3.51522	SP3	5.10749	FBXO30	2.41516	LSG1	5.15426		LRRC58	1.83784	TMEM164	2.62778	AP000692.2	2.99064	PPP2R5C	1.93045
AL590235.1	3.51522	ARPC2	5.10749	KCTD20	2.41516	PRMT5	5.15426		CALM2	1.83784	ZNF462	2.62778	CBX5	2.98879	PTMA	1.93045
AC020978.6	3.51522	NDUFS1	5.10749	LATS1	2.41516	PHKG2	5.15426		RLIM	1.83784	TYMS	2.62778	SFPQ	2.97753	HMGB1	1.93045
	3.51522	HNRNPA0	5.10749	PRR3	2.41516	LRRC1	5.15426		CCNC	1.83784	ZNF816	2.62778	PNISR	2.97225	WASHC4	1.93045
LMAN1	3.4085	AHNAK	5.10749	MPI	2.41516	GABBR1	5.15426		ZNF664	1.83784	FAM219B	2.62778	YWHAE	2.96099	ARFGEF1	1.93045
NEFL	3.4085	TJP1	5.10749	PREPL	2.41516	AL109811.3	5.15426		SPTBN1	1.83784	ZNF780A	2.62778	USP9X	2.9557	ASNS	1.93045
OGT	3.4085	FAM126B	5.10749	MTMR6	2.41516	ITPRIP	5.15426		MTDH	1.83784	RABL6	2.62778	EIF3A	2.85117	TJP1	1.93045
RNU2-61P	3.4085	NUP160	5.10749	ZNF121	2.41516	DYRK4	5.15426		ARGLU1	1.83784	ATXN3	2.62778	RCN2	2.85117	CMTM6	1.93045
CENPF	3.4085	MGAT5	5.10749	ANP32E	2.41516	NMU	5.15426		RFC1	1.83784	PAXBP1	2.62778	KCTD12	2.83991	OXCT1	1.93045
HDAC2	3.4085	PSMD2	5.10749	RFC1	2.41516	COQ10A	5.15426		MAP4	1.83784	PDS5A	2.62778	DDX5	2.82337	RPL14	1.93045
MTREX	3.4085	ABCC5	5.10749	GABPB1-AS1	2.41516	ZBED9	5.15426		NDC1	1.83784	TBL1XR1	2.62778	LBR	2.82337	SLC7A6	1.93045
PRKDC	3.4085	DSTYK	5.10749	IPO7	2.41516	TAB1	5.15426		SUGP2	1.83784	HCG18	2.62778	CA2	2.79557	PDS5B	1.93045
SSB	3.4085	MON2	5.10749	TAF1D	2.41516	CDKN1A	5.15426		ADAR	1.83784	SMG1	2.62778	TMEM33	2.785	PTPN13	1.93045
SEC63	3.4085	EIF2AK4	5.10749	CEP290	2.41516	EIF5A2	5.15426		ADIPOR2	1.83784	ALDOA	2.62778	RPL37A	2.75192	BEND4	1.93045
CKAP5	3.4085	BNIP3L	5.10749	PSMA3-AS1	2.41516	VIM-AS1	5.15426		EIF1	1.83784		2.62778	UBB	2.74663	NDUFAF7	1.93045
MT-CO3	3.4085	STAT3	5.10749	ARMCX5	2.41516	SARS2	5.15426		LAMB1	1.83784	UFL1	2.62778	MT-CO2	2.72941	DNAJB6	1.93045
RACK1	3.4085	BEND4	5.10749	STXBP3	2.41516	RNU5E-1	5.13087		NBN	1.83784	DOPEY1	2.62778	SMC4	2.70758	INTS2	1.93045
BAZ1B	3.4085	GRB10	5.10749	CRK	2.41516	PAG1	5.13087		PNMA2	1.83784	KCTD20	2.62778	HELZ	2.70229	TERF2IP	1.93045
ZNF121	3.4085	BTAF1	5.10749	CCDC14	2.41516	GID4	5.13087		YLPM1	1.83784	NUP160	2.62778	HNRNPH3	2.61958	YTHDF2	1.93045
RC3H2	3.4085	ESCO2	5.10749	EIF4B	2.41516	HPS5	5.13087		ATP2C1	1.83784	EXOSC2	2.62778	ILF3	2.5865	PPM1B	1.93045
SHPRH	3.19481	WASHC5	5.10749	ATXN7	2.41516	C1orf109	5.13087		EIF3J	1.83784	PDCD6	2.62778	SRSF3	2.54216	PSMC2	1.93045
ZNF260	3.19481	ASPH	5.10749	NORAD	2.41516	ZDHHC14	5.13087		DCUN1D1	1.83784	NUPL2	2.62778	ACTR2	2.52033	TMEM87A	1.93045
TOR1AIP2	3.19481	MOGS	5.10749	ATP13A3	2.41516	RIDA	5.13087		EEF1D	1.83784	YEATS4	2.62778	MT-ATP6	2.49253	PSMC5	1.93045
RPS3	3.19481	GUK1	5.10749	MIB1	2.41516	YTHDF1	5.13087		FGD5-AS1	1.83784	CIRBP	2.62778	AFF4	2.48725	HERC2	1.93045
RSF1	3.19481	SLC18B1	5.10749	AC021078.1	2.41516	ECHS1	5.13087		THUMPD2	1.83784	C1orf123	2.62778	LRRC75A-AS1	2.4707	AP2M1	1.93045
SF3B3	3.19481	JAGN1	5.10749	AC156455.1	2.41516	SH3GL1	5.13087		MAN1A2	1.83784	MZT2A	2.62778	ZNF248	2.44887	PYGL	1.93045
HSP90AA1	3.19481	CMSS1	5.10749	ZNF589	2.41516	ZNF304	5.13087		UBAP2L	1.83784	USF3	2.62778	KTN1	2.44291	KPNA6	1.93045
HSP90AB1	3.19481	SND1	5.10749	CCDC88A	2.41516	TMEM94	5.13087		BRIP1	1.83784	RARS2	2.62778	ZDBF2	2.43762	PSMD6	1.93045
ANP32E	3.19481	EEF2K	5.10749	SNHG1	2.41516	SORBS2	5.13087		KANSL1	1.83784	NOMO1	2.62778	HNRNPK	2.39328	ANKIB1	1.93045
SREK1	3.19481		5.10749	SSR3	2.41516	EXOC3	5.13087		MCM3	1.83784	BBIP1	2.62778	SEC63	2.37674	RPE	1.93045
ATRX	3.19481	KDM3A	5.10749	OCIAD1	2.41516	C6orf163	5.13087		BUB1B	1.83784	RNU5B-1	2.62778	MT-CYB	2.36549	IMPDH2	1.93045
HNRNPH3	3.19481	NDUFA1	5.10749	ELOA	2.41516	CRABP2	5.13087		C17orf51	1.83784	RRP7A	2.62778	SF3B1	2.36549	DCUN1D5	1.93045
37500	3.19481	ZC3H8	5.10749	ZNF12	2.41516	DIS3L	5.13087		PUM3	1.83784	NPDC1	2.62778	RPL23	2.34894	SLU7	1.93045
RNU1-88P	3.19481	TSC1	5.10749	LRIG2	2.41516	JMJD7-PLA2G4B	5.13087		TPM3	1.83784	SUSD1	2.62778	PLOD2	2.34366	DCBLD1	1.93045
ATP2B1	3.19481	MRPS16	5.10749	GGPS1	2.41516	HSF1	5.13087		PFKM	1.83784	ILF3	2.62778	HSPD1	2.3324	NLN	1.93045
VPS13C	3.19481	NMT1	5.10749	VAPA	2.41516	VASH1-AS1	5.13087		XPO5	1.83784	WSB1	2.62778	SMARCC1	2.32183	ZKSCAN8	1.93045
NF1	3.19481	PPP1R14C	5.10749	ANO6	2.41516	ZNF16	5.13087		EIF2S2	1.83784	SEC62	2.62778	SERINC1	2.31586	RBM3	1.93045
GPBP1	3.19481	CRYZL1	5.10749	PTCH1	2.41516	AC100814.1	5.13087		ZNF493	1.83784	PCM1	2.62778	ADRB2	2.31057	TIA1	1.93045
CKAP2	3.19481	GNPDA2	5.10749	EGFR	2.41516	SIRT6	5.13087		ERCC3	1.83784	RPL24	2.62778	EIF2S3	2.31057	TPM3	1.93045
ADD1	3.19481	LAMA4	5.10749	SNHG7	2.41516	ENKD1	5.13087		KIAA1671	1.83784	RUFY3	2.62778	PRRC2C	2.29403	TRRAP	1.93045
MT-ATP8	3.19481	MAP3K5	5.10749	PGM2L1	2.41516	FLCN	5.10749		ZNF331	1.83784	UBE2E1	2.62778	TRA2B	2.28278	SORT1	1.93045
NSD1	3.19481	MFHAS1	5.10749	SDHA	2.41516	MT-TG	5.10749		OGT	1.77904	DCLRE1A	2.62778	NAP1L1	2.26623	WNT5A	1.93045
LINC01578	3.19481	LINC00674	5.10749	SLC35G1	2.41516	C9orf85	5.10749		ARL5B	1.77904	SNHG1	2.62778	EEF1A1	2.24441	PMS1	1.93045
CHD8	3.19481	FAT4	5.10749	ZNF17	2.41516		5.10749		TOR1AIP2	1.77904	PLOD2	2.62778	IREB2	2.24441	PDHA1	1.93045
HOOK1	3.19481	RELA	5.10749	ZBTB21	2.41516	MRPL34	5.10749		PTPN11	1.77904	ATP11B	2.62778	DDX3X	2.21661	CNTLN	1.93045
CAST	3.19481	PGGHG	5.10749		2.41516	ZNF501	5.10749		MIR29B2CHG	1.77904	SFXN1	2.62778		2.21132	RPL10	1.93045
SLC25A37	3.19481	PPP1R15A	5.10749	SEC23A	2.41516	RAB32	5.10749		YWHAE	1.77904	C5orf24	2.62778	DHX9	2.17824	DOCK7	1.93045
MRPL13	3.19481	UBLCP1	5.10749	RCC1	2.41516	SLC8B1	5.10749		ASCC3	1.77904	NUS1	2.62778	DZIP1	2.17295	TMEM136	1.93045
EWSR1	2.98112	MPLKIP	5.10749	MICU2	2.41516	C19orf47	5.10749		STAG2	1.77904	CCDC117	2.62778	CYCS	2.17295	CBL	1.93045
SERINC1	2.98112	ZNF200	5.10749	HNRNPH2	2.41516	RAB35	5.10749		PNN	1.77904	MTMR4	2.62778	SRSF10	2.1617	PAK1IP1	1.93045
CCT4	2.98112	XPNPEP3	5.10749	CDC42SE2	2.41516	PEPD	5.10749		PDIA6	1.77904	TFG	2.62778	RNU5F-1	2.1339	NAA30	1.93045
SPEN	2.98112	CANT1	5.10749	MAP2K1	2.41516	SLC10A4	5.10749		SBNO1	1.77904	C19orf48	2.62778	IPO7	2.12861	GADD45A	1.93045
PRRC2B	2.98112	C10orf76	5.10749	EPB41	2.41516	LRFN4	5.10749		DDX42	1.77904	HK2	2.62778	rRNA_pseudogene	2.12861	DYNLT1	1.93045
NUP58	2.98112	SMCR8	5.10749	NEMP1	2.41516	LPAR2	5.10749		CNBP	1.77904	SKP2	2.62778	DHX15	2.12861	RAC1	1.93045
PUM2	2.98112	ZNF852	5.10749	DGKH	2.41516	TNNT2	5.10749		METAP2	1.69873	RER1	2.62778	MT-ATP8	2.12332	BRCA2	1.93045
HNRNPF	2.98112	MMP25-AS1	5.10749	MCL1	2.41516	NR4A3	5.10749		AGO1	1.69873	RAB1A	2.62778	PABPC1	2.11736	RAVER2	1.93045
MAGT1	2.98112	DPYSL5	5.10749	AP2B1	2.41516	HCRTR1	5.10749		G2E3	1.69873	GPR107	2.62778	MYH10	2.10678	FLVCR1	1.93045
GPATCH2L	2.98112	AKAP2	5.10749	MYCBP2	2.41516	TAL1	5.10749		ZNF711	1.69873	ADAM22	2.62778	PRKAR1A	2.09553	JPX	1.93045
FAM208A	2.98112	PHBP2	5.10749	SUB1	2.41516	NRBP2	5.10749		CUL4A	1.69873	PHF14	2.62778	SON	2.06244	METTL8	1.93045
PAXBP1	2.98112	PHF23	5.10749	PTCD3	2.41516	AC067940.1	5.10749		MRPL42	1.69873	METTL3	2.62778	HNRNPR	2.05119	EP400	1.93045
RLIM	2.98112	ZNF449	5.10749	DEPDC1	2.41516	STX16-NPEPL1	5.10749		UBE2H	1.69873	H3F3A	2.62778	ASPM	2.0459	HMBOX1	1.93045
FXR1	2.98112	SLC11A2	5.10749	FASN	2.41516	SFPQ	4.97135		MT-CO2	1.66257	CCSER2	2.62778	SMC3	2.0459	HOXD10	1.93045
SBNO1	2.98112	B4GALNT3	5.10749	NBN	2.41516	CSDE1	4.80765		ANP32E	1.66257	SECISBP2L	2.62778	NPM1	2.0459	FGD5-AS1	1.93045
FAM168B	2.98112	ITFG1	5.10749	UBE3A	2.41516		4.4101		SSB	1.66257	FBXO45	2.62778	BCLAF1	2.03465	LYPLA1	1.93045
ACTR3	2.98112	SUGCT	5.10749	SRCAP	2.41516	MT-ND5	4.11582		NAP1L1	1.66257	ARID2	2.62778	CD164	2.02936	HIST4H4	1.93045
MAT2A	2.98112	ZNF192P1	5.10749	DCUN1D1	2.41516	DDX3X	4.10609		NOLC1	1.66257	NCAPD3	2.62778	HNRNPA1	2.02936	FKBP14	1.93045
SRSF7	2.98112	AADAT	5.10749	CENPV	2.41516	HNRNPA3	3.98916		CCT3	1.66257	ZGRF1	2.62778	HNRNPDL	2.01811	RPS16	1.93045
SMARCC1	2.98112	CCDC90B	5.10749	RER1	2.41516	ENAH	3.87224		RPL14	1.66257	FTX	2.62778	SCFD1	2.00753	ARID1A	1.93045
GPI	2.98112	MYL5	5.10749	NOL9	2.41516	TOP2B	3.84885		PDCD4	1.66257	EAF1	2.62778	BRIX1	1.99099	CASC4	1.93045
YIPF4	2.98112	FLT4	5.10749	SMG7	2.41516	CENPF	3.80208		CYCS	1.64105	YDJC	2.62778	MGA	1.97445	ARIH2	1.93045
AGO3	2.98112	TST	5.10749	FN1	2.41516	TOR1AIP2	3.75531		YBX3	1.64105	SCRN3	2.62778	SETD7	1.97445	FRYL	1.93045
RFC1	2.98112	PTDSS2	5.10749	TM2D3	2.41516	HDAC2	3.73193		FAM208B	1.64105	SNRPD3	2.62778	SLC26A2	1.97445	USP6NL	1.93045
YWHAG	2.98112	IQANK1	5.10749	LYAR	2.41516	PTP4A1	3.66177		DNAJC10	1.64105	SLC25A16	2.62778	FXR1	1.96319	NEK9	1.93045
MSH6	2.98112	TUBG2	5.10749	TMEM168	2.41516	RPS3	3.66177		DNMT1	1.64105	RECQL	2.62778	PSMD2	1.95791	ARHGEF7	1.93045
CSE1L	2.98112	GNRH1	5.10749	ARID3A	2.41516	TNPO1	3.66177		DDX1	1.64105	TXNL4A	2.62778	TM9SF3	1.95194	TGS1	1.93045
SPCS3	2.98112	TMCO4	5.10749	COQ8A	2.41516	ACVR2B	3.59161		LAPTM4B	1.64105	TIMM8B	2.62778	KIF14	1.94136	RARS2	1.93045
TMEM30A	2.98112	AC138150.1	5.10749	RAB2B	2.41516	HNRNPR	3.56823		YTHDF3	1.64105	TARSL2	2.62778	KIF5B	1.9354	IGF2BP3	1.93045
GABPB1-AS1	2.98112	PCED1A	5.10749	SLC35F2	2.41516	U2AF1	3.56823		IRS2	1.64105	SNAPC3	2.62778	HSPA5	1.9354	PTS	1.93045
RPS6KB1	2.98112	GRIN2C	5.10749	DDX20	2.41516	MACF1	3.54484		BDP1	1.64105	RWDD2B	2.62778	GSPT1	1.93011	FAM8A1	1.93045
DNM1L	2.98112	ID3	5.10749	HECTD2	2.41516	AMD1	3.54484		BOD1L1	1.64105	GNAL	2.62778	SRSF7	1.93011	TTLL7	1.93045
KIAA1147	2.98112	AC026333.3	5.10749	CAPRIN2	2.41516	SPEN	3.52146		IGF2BP1	1.64105	PLEKHH2	2.62778	EEF2	1.93011	CCDC181	1.93045
SCP2	2.98112	RTEL1	5.10749	PDLIM3	2.41516	CHML	3.49807		CALR	1.64105	VGLL4	2.62778	TUBB	1.92482	RINT1	1.93045
ATP5MC3	2.98112	AL133338.1	5.10749	ARHGAP10	2.41516	IRS2	3.49807		OIP5-AS1	1.64105	GDAP1	2.62778	MT-TS2	1.92482	KNOP1	1.93045
MIA3	2.98112	TBC1D13	5.10749	MUT	2.41516	LDHA	3.4513		ACTG1	1.64105	PCDH10	2.62778	CDV3	1.91357	GSE1	1.93045
YLPM1	2.98112	PIK3IP1	5.10749	DDX55	2.41516	MIR663AHG	3.4513		MDM4	1.64105	RAB3IP	2.62778	SLC38A1	1.89703	SLC17A5	1.93045
RAP1A	2.98112	CD58	5.10749	E2F6	2.41516	SUGT1	3.40453		MT-CO3	1.64105	FCHSD2	2.62778	RAN	1.89703	FUCA2	1.93045
VCAN	2.98112	C14orf37	5.10749	NDRG4	2.41516	MDM2	3.38115		GSPT1	1.64105	TMX4	2.62778	CAPRIN1	1.89703	SNRPB2	1.93045
RPL22	2.98112	CCDC74A	5.10749	RPL38	2.41516	CCT6A	3.38115		RNU1-83P	1.64105	GAS2L3	2.62778	HSPA8	1.89703	CCDC150	1.93045
GMPS	2.98112	CFAP221	5.10749	ORAI2	2.41516	SLC16A1	3.35776		SRSF2	1.64105	DUSP16	2.62778	ZUFSP	1.89174	RFX7	1.93045
MAP9	2.98112	AL451085.2	5.10749	ATM	2.41516	RBM25	3.35776		RMRP	1.64105	RAD51-AS1	2.62778	ZCCHC11	1.88048	CENPO	1.93045
CLINT1	2.98112	RNU2-59P	4.95499	RPS12	2.41516	EPRS	3.35776		DCAF16	1.64105	NADSYN1	2.62778	RPL15	1.88048	C22orf39	1.93045
ARHGAP11A	2.98112	KCNQ1OT1	3.30333	AGL	2.41516	TM9SF3	3.33437		TMED2	1.64105	EIF2AK3	2.62778	FBXL4	1.8752	RPL36	1.93045
ESF1	2.98112	MYOM2	3.30333	TRIM33	2.41516	CHD2	3.31099		CPD	1.64105	TMEM59	2.62778	HNRNPU-AS1	1.8474	TFPI	1.93045
NAE1	2.98112	RNA5-8SP2	3.30333	HIST1H4H	2.41516	MLEC	3.31099		YWHAG	1.64105	ZNF131	2.62778	SBNO1	1.8474	SMS	1.93045
RLF	2.98112	CLN6	3.30333	JPT1	2.41516	DYNC2H1	3.31099		UBN2	1.64105	PABPC4	2.62778	OIP5-AS1	1.8474	PCYT1A	1.93045
GMFB	2.98112	SFPQ	2.4775	HIVEP1	2.41516	PRRC2B	3.2876		HSPA4L	1.64105	NELFCD	2.62778	ACTG1	1.8474	CHURC1	1.93045
OTUD4	2.98112	MT-ATP6	2.4775	PIK3R4	2.41516	ATM	3.2876		PRRC2A	1.64105	METTL16	2.62778	TMPO	1.8474	PCGF3	1.93045
OAZ1	2.98112	NCL	2.4775	CPSF6	2.41516	RPS6	3.26422		OCIAD1	1.64105	DBR1	2.62778	RNF122	1.84211	BZW2	1.93045
POLR3E	2.98112	ENO1	2.4775	AHSA2P	2.41516	BDP1	3.26422		TNRC6A	1.64105	HMGXB4	2.62778	AC124068.2	1.83086	TXNDC12	1.93045
MAK16	2.98112	DDX17	2.4775	IBTK	2.41516	DDX39B	3.26422		RPL32	1.64105	GATAD2A	2.62778	UBE2K	1.83086	CPOX	1.93045
ZNF514	2.98112	rRNA_pseudogene	2.4775	ZNF217	2.41516	GOLGB1	3.26422		HTT	1.64105	COX11	2.62778		1.82557	BAG6	1.93045
RBSN	2.98112	MAP1B	2.4775	ESCO1	2.41516	KNL1	3.24083		RPL36A	1.64105	CCNK	2.62778	HPRT1	1.82557	TSG101	1.93045
PAM	2.98112	PGAM5	2.4775	GTF3C1	2.41516	SCD	3.24083		ATP6V1A	1.64105	TSPY26P	2.62778	SPCS3	1.81432	TPD52L2	1.93045
EPB41L4A-AS1	2.98112	HNRNPD	1.65166	PAWR	2.41516	GAS5	3.19406		CHD8	1.64105	PIK3R4	2.62778	SHPRH	1.81432	MAPK6	1.93045
TRAK1	2.98112	ZNF207	1.65166	RPL30	2.41516	PSMA4	3.19406		ESCO1	1.64105	WDR26	2.62778	FAM200B	1.80903	NDUFC1	1.93045
NEDD4L	2.98112	FUS	1.65166	DYRK1A	2.41516	AKAP9	3.19406		HTATSF1	1.64105	DZIP1	2.62778	ZBED5	1.80903	RAB5A	1.93045
TMED3	2.98112	ANKLE2	1.65166	YOD1	2.41516	SLC38A1	3.19406		COCH	1.64105	KIF23	2.62778	STIL	1.80903	AIFM1	1.93045
TRA2B	2.76743	TOP2A	1.65166	TAB2	2.41516	TNRC6B	3.19406		KIDINS220	1.64105	HSPA13	2.62778	RBM39	1.80306	KATNAL1	1.93045
KIF11	2.76743	MT-CO2	1.65166	FBXW11	2.41516	ZCCHC11	3.19406		P4HB	1.64105	CCT7	2.62778	RPL4	1.80306	ARPC5L	1.93045
ENO1	2.76743	PNN	1.65166	SMARCA4	2.41516	POLR2B	3.17068		UQCRB	1.64105	KRIT1	2.62778	HNRNPD	1.80306	QSOX2	1.93045
RPS4X	2.76743	NKTR	1.65166	RFC3	2.41516	BOD1L1	3.17068		RSBN1L	1.64105	ZBTB44	2.62778	NASP	1.79777	CTNNBL1	1.93045
HDLBP	2.76743	SSB	1.65166	RFX5	2.41516	RAD23B	3.17068		DSG2	1.64105	EIF2AK2	2.62778	EWSR1	1.79777	SUPT5H	1.93045
IPO7	2.76743	HNRNPH3	1.65166	LRRFIP2	2.41516	TTL	3.17068		ANP32B	1.64105	ARHGAP5	2.62778	APLP2	1.79777	CDC42SE2	1.93045
FEM1B	2.76743	EWSR1	1.65166	PPRC1	2.41516	HMGN1	3.17068		HECA	1.64105	GNB1	2.62778	MMS22L	1.78123	40057	1.93045
HSPA14	2.76743	SPEN	1.65166	THUMPD2	2.41516	NUP155	3.14729		EIF2S1	1.64105	AKT2	2.62778	ATAD2	1.78123	KCNG3	1.93045
SLC7A6	2.76743	EIF5	1.65166	TNPO2	2.41516	SSR1	3.14729		EIF2AK4	1.64105	HSD17B4	2.62778	PDS5A	1.76469	TLE4	1.93045
RPN1	2.76743	CNOT6	1.65166	RASSF3	2.41516	GNL3	3.14729		RAB21	1.64105	HERC2	2.62778	SRSF11	1.76469	RDH10	1.93045
SLC38A1	2.76743	SOCS4	1.65166	UBR3	2.41516	AC083843.3	3.14729		FAM222B	1.64105	FBXW11	2.62778	HMGB2	1.76469	MTBP	1.93045
CLASP2	2.76743	CPNE1	1.65166	CRTC3	2.41516	SOD2	3.12391		DSE	1.64105	HADHA	2.62778	CCNC	1.76469	MRPL33	1.93045
RAB11A	2.76743	DDX5	1.65166	RAE1	2.41516	ZNF589	3.12391		ZNF609	1.64105	KATNA1	2.62778	MDN1	1.74815	TSC22D1	1.93045
RRM1	2.76743	MATR3	1.65166	GTF3C5	2.41516	SLC25A36	3.12391		PRELID3B	1.64105		2.62778	FBL	1.74286	ZNF782	1.93045
HEBP2	2.76743	TOP2B	1.65166	PCNX2	2.41516	TSPYL1	3.12391		PCSK6	1.64105	LRRC59	2.62778	DIS3	1.73161	LMO4	1.93045
TCP1	2.76743	NDUFA10	1.65166	CDK10	2.41516	MTREX	3.12391		PDCD6IP	1.64105	SMIM15	2.62778	CDK6	1.73161	BCL2L2	1.93045
TFRC	2.76743	MT-ND4L	1.65166	TCTN3	2.41516	ZNF37BP	3.12391		BCCIP	1.64105	PPIB	2.62778	MIER1	1.73161	KLHL36	1.93045
CALM2	2.76743	MAN1B1	1.65166	NR1D2	2.41516	CAPRIN1	3.12391		CEP95	1.64105	HSPE1	2.62778	CD46	1.71507	YPEL2	1.93045
MYSM1	2.76743	HNRNPU-AS1	1.65166	AP3M2	2.41516	NAP1L4	3.12391		PWP1	1.64105	NAF1	2.62778	RCOR1	1.70978	ZNF813	1.93045
POU2F1	2.76743	MTHFD1	1.65166	RAD18	2.41516		3.11025		KBTBD6	1.64105	DHX40	2.62778	CACYBP	1.69852	SMG8	1.93045
LRRC75A-AS1	2.76743	RPS8	1.65166	SLC37A3	2.41516	ZBTB10	3.10052		RBM41	1.64105	CRLF3	2.62778	ATP1A1	1.69852	EIF3G	1.93045
MED28	2.76743	DYNC1H1	1.65166	NIPSNAP2	2.41516	LDHB	3.10052		ZFC3H1	1.64105	SPRTN	2.62778		1.68727	FAM32A	1.93045
EIF5	2.76743	DST	1.65166	ELMSAN1	2.41516	RPS12	3.10052		USP37	1.64105	TM2D3	2.62778	MIB1	1.68198	GORAB	1.93045
HMGB2	2.76743	SETD2	1.65166	GPATCH11	2.41516	PUM2	3.10052		MAP7	1.64105	TMEM41B	2.62778	BAG5	1.67669	AP1S3	1.93045
HECTD1	2.76743	HIF1AN	1.65166	PREB	2.41516	CLASP2	3.10052		FAM49B	1.64105	UBE4B	2.62778	RPS6	1.67073	RASAL2	1.93045
CCAR1	2.76743	CALU	1.65166	UBE2Z	2.41516	GTF3C4	3.10052		ASIC1	1.64105	WASHC5	2.62778	RNU5E-1	1.66544	CMTR1	1.93045
MGEA5	2.76743	MCM3AP	1.65166	TM7SF3	2.41516	NUP58	3.10052		PRPSAP1	1.64105	MEGF9	2.62778	NSD1	1.66544	IFNAR2	1.93045
NCOR1	2.76743	MEAF6	1.65166	UBE2W	2.41516	EIF4EBP2	3.10052		NDUFA4	1.64105	PAK2	2.62778	ATXN2L	1.66015	MTHFD1L	1.93045
CCDC47	2.76743	NAA50	1.65166	RNF2	2.41516	SECISBP2	3.07714		RNU5F-1	1.64105	FLVCR1	2.62778	EGLN2	1.66015	TMEM132A	1.93045
CHORDC1	2.76743	RPAP2	1.65166	SEC61G	2.41516	CDV3	3.07714		PAPOLA	1.58226	RNF145	2.62778	RUNDC3B	1.66015	MNT	1.93045
RPL15	2.76743	MACF1	1.65166	KNSTRN	2.41516	PTPN11	3.07714		NAA50	1.58226	PHF21A	2.62778	TFRC	1.63764	UNC5C	1.93045
ATAD2	2.76743		1.65166	SLC25A5	2.41516	TTF2	3.07714		PNISR	1.58226	LYAR	2.62778	CCT3	1.63236	SRSF12	1.93045
TAF1D	2.76743	YBX1	1.65166	MTA1	2.41516	LCOR	3.07714		SLC16A1	1.58226	RRBP1	2.62778	LARP4	1.63236	LUZP1	1.93045
RCN2	2.76743	USP16	1.65166	C21orf33	2.41516	TLE3	3.07714		DEK	1.58226	BAZ2B	2.62778	RMRP	1.63236	AGBL3	1.93045
HSPA13	2.76743	PIK3C2A	1.65166	PIGN	2.41516	HNRNPF	3.05375		PRPF8	1.58226	PDIA4	2.62778	SRRM1	1.63236	AP3M1	1.93045
CEP290	2.76743	SH3GLB1	1.65166	PIP4K2A	2.41516	PRPF40A	3.05375		RAD21	1.58226	MRPL35	2.62778	SSR2	1.62707	ATP6V1E1	1.93045
RPL32	2.76743	LSS	1.65166	YPEL2	2.41516	FUBP1	3.05375		GOLGA4	1.58226	GSTA4	2.62778	PML	1.62707	TRIM3	1.93045
SLC38A2	2.76743	MARS2	1.65166	BRD9	2.41516	WAC	3.05375		RPS23	1.58226	ORMDL3	2.62778	RPL3	1.61581	B3GALNT1	1.93045
LRRFIP1	2.76743	MRFAP1L1	1.65166	PREP	2.41516	RBM6	3.03037		PHIP	1.58226	EXTL2	2.62778	MRFAP1	1.61581	ZFYVE19	1.93045
UACA	2.76743	TARBP1	1.65166	DIAPH3	2.41516	RSF1	3.03037		UACA	1.58226	ZFHX3	2.62778	CELF2	1.61053	AC034236.2	1.93045
ARID1B	2.76743	PIP5K1A	1.65166	DCXR	2.41516	PDCD2	3.03037		DNAJC3	1.58226	ERLIN2	2.62778	THAP2	1.61053	CENPH	1.93045
HACD3	2.76743	IGF1R	1.65166	FEM1C	2.41516	XPO7	3.03037		SFT2D2	1.58226	MASTL	2.62778	ANKRD18DP	1.61053	PHACTR4	1.93045
RPL18	2.76743	CCNA2	1.65166	ZNF512B	2.41516	AGL	3.00698		PDK1	1.58226	FKBP14	2.62778	CCT4	1.60456	FOXN3	1.93045
SESN3	2.76743	DOT1L	1.65166	AL138759.1	2.41516	DDB1	3.00698		RNPS1	1.56074	CCDC43	2.62778	MYCBP2	1.59927	TBC1D14	1.93045
SF3B2	2.76743	RPS13	1.65166	MELK	2.41516	PRPF38B	3.00698		TRRAP	1.56074	PCLAF	2.62778	UBE2V2	1.59927	DCLRE1C	1.93045
GAN	2.76743	NT5C3A	1.65166	STAG1	2.41516	GCC2	2.98359		TRMT5	1.56074	LRCH3	2.62778	ETNK1	1.59927	AL391095.1	1.93045
ETF1	2.76743	CEBPG	1.65166	USF3	2.41516	RBFOX2	2.98359		CDV3	1.56074	DHCR24	2.62778	SLC25A36	1.58273	RAD52	1.93045
UBXN4	2.76743	TRAP1	1.65166	TTLL7	2.41516	TRIM33	2.98359		TLE3	1.56074	PPM1L	2.62778	DDX1	1.58273	AC091167.1	1.93045
JPX	2.76743	RHEB	1.65166	TRIM13	2.41516	RAB11A	2.98359		SEC23A	1.56074	OSTM1	2.62778	AKAP9	1.58273	MYO3A	1.93045
SH3PXD2A	2.76743	ENY2	1.65166	RBX1	2.41516	SLC7A1	2.98359		MID1	1.56074	TRAPPC6B	2.62778	CHD2	1.58273	TMEM198B	1.93045
FBXO22	2.76743	RPARP-AS1	1.65166	QPRT	2.41516	SF3B3	2.98359		SCAPER	1.56074	NEK4	2.62778	CHD1	1.58273	ZNF300	1.93045
LIMD1	2.76743	AP2M1	1.65166	GRHPR	2.41516	CCT2	2.98359		DHX15	1.56074	MRPS9	2.62778	MORF4L1	1.56619	MYRF	1.93045
USP7	2.76743	GSDMB	1.65166	MYLIP	2.41516	FBXL4	2.98359		TMEM123	1.56074	CEP126	2.62778	GOLGB1	1.56619	CSPG5	1.93045
AKIRIN1	2.76743	SIN3B	1.65166	IFT46	2.41516	MOB1A	2.98359		UGCG	1.56074	EIF3H	2.62778	HSP90AB1	1.55493	CRTC2	1.93045
DLGAP5	2.76743	GRAMD1A	1.65166	REPIN1	2.41516	SSRP1	2.96021		ANKLE2	1.56074	SIX4	2.62778	ANP32E	1.55493	ARAP3	1.93045
ECHDC1	2.76743	LYRM4	1.65166	C1orf61	2.41516	ABI2	2.96021		NUP205	1.56074	PGGT1B	2.62778	G2E3	1.54965		1.93045
C19orf48	2.76743	38596	1.65166	ASB1	2.41516	KDM5A	2.96021		ZHX1	1.56074	SNX4	2.62778	CCT8	1.53839	APBA2	1.93045
PDK1	2.76743	MT-ND1	0.825832	SOGA1	2.41516	SLC31A1	2.96021		MAPRE1	1.56074	MMP16	2.62778	PUM2	1.53311	SOX6	1.93045
AC004656.1	2.76743	FUBP1	0.825832	RAB3IP	2.41516	SLFN11	2.96021		CEP44	1.56074	CCDC82	2.62778	MDM4	1.53311	BOLA3-AS1	1.93045
E2F3	2.76743	PRRC2C	0.825832	TBC1D5	2.41516	ZBTB37	2.96021		PHF6	1.56074	GCLC	2.62778	SUPT16H	1.53311	AC090607.2	1.93045
DIAPH1	2.76743	ENAH	0.825832	KHDRBS3	2.41516	MIR29B2CHG	2.96021		SH3GLB1	1.56074	PAPOLG	2.62778	WAPL	1.53311	RNF216P1	1.93045
SOAT1	2.76743	ZNF292	0.825832	KIFC1	2.41516	LAMC1	2.96021		VPS26A	1.56074	POLB	2.62778	ITGB1	1.53311	CBX2	1.93045
PSMA3-AS1	2.76743	CA2	0.825832	NPHP3	2.41516	SEC23A	2.93682		STEAP2	1.56074	VPS26B	2.62778	PLS3	1.52185	AL353804.1	1.93045
GREB1L	2.76743	MKI67	0.825832	PDK3	2.41516	PPP1CC	2.93682		DDX24	1.56074	PSMA2	2.62778	PPIG	1.51656		1.93045
XRN1	2.76743	DYNC1LI2	0.825832	CSRNP2	2.41516	MAGT1	2.93682		ASXL1	1.56074	BBS7	2.62778	RBPJ	1.51656	TRMT10B	1.93045
PDCD6IP	2.76743	TMEM50A	0.825832		2.41516	PCM1	2.93682		SFT2D1	1.56074	SDF4	2.62778	MCM6	1.51656	AF131215.6	1.93045
XBP1	2.76743	TXNRD1	0.825832	ARHGAP44	2.41516	RPL31	2.93682		NSUN4	1.56074	GPR137B	2.62778	CENPF	1.50531	DNHD1	1.93045
LANCL1	2.76743	SYNE2	0.825832	MRPL4	2.41516	ANKRD28	2.93682		SRSF4	1.56074	NDUFS2	2.62778	STAG2	1.50531	HEXDC	1.93045
CXorf57	2.76743	CEP250	0.825832		2.41516	CREBZF	2.93682		NUP188	1.56074	LIG3	2.62778	LMAN1	1.50531	KSR2	1.93045
LRIF1	2.76743	PABPC4	0.825832	FCHSD2	2.41516	DLAT	2.93682		GNL1	1.56074	PAPD5	2.62778	MZT1	1.50002	AC027097.1	1.93045
ARMCX5	2.76743	PTAR1	0.825832		2.41516	PLEKHA1	2.93682		ZFR	1.56074	VPS54	2.62778	PAICS	1.48877	SERINC5	1.93045
DENND4A	2.76743	RBM39	0.825832	MCAT	2.41516	SLC39A10	2.91344		FBXO21	1.56074	UNC5B	2.62778	PARP1	1.48877	KTI12	1.93045
MTPN	2.76743	CDK6	0.825832	PIAS3	2.41516	CLN8	2.91344		ZNF397	1.56074	MTRF1L	2.62778	DLGAP5	1.48348	SNHG26	1.93045
YARS	2.76743	SLC25A36	0.825832	TAF4B	2.41516	SNX1	2.91344		ALG13	1.56074	DHX37	2.62778	C5orf24	1.48348	NREP	1.93045
BAG2	2.76743	RPL26	0.825832	AC132008.2	2.41516	RHOA	2.91344		NIPA2	1.56074	MTRF1	2.62778	HSPA13	1.48348	HOGA1	1.93045
RBMXL1	2.76743	THAP9-AS1	0.825832	RCAN1	2.41516	GPATCH2L	2.91344		SSFA2	1.56074	EMSY	2.62778	ZNF106	1.48348	RPSAP36	1.93045
CNOT9	2.76743	MGA	0.825832		2.41516	COPA	2.91344		CDC40	1.56074	PFDN5	2.62778	MT-ND2	1.47223	YWHABP2	1.93045
EZH2	2.76743	NOLC1	0.825832	CFAP36	2.41516	PRKAB2	2.91344		ZNF92	1.56074	UBLCP1	2.62778	PTBP3	1.47223	PXN	1.93045
LINC00910	2.76743	LIN28B	0.825832	XYLB	2.41516	GOLM1	2.91344		AGPS	1.56074	CRYZ	2.62778	OGT	1.47223	HIP1R	1.93045
C1GALT1	2.76743	GNB1	0.825832	RGS16	2.41516	SENP5	2.91344		EIF2B5	1.56074	POLL	2.62778	G3BP1	1.47223		1.93045
NIPA2	2.76743	ATXN1	0.825832	MED8	2.41516	IVNS1ABP	2.91344		AP2A2	1.56074	NABP2	2.62778	TMEM181	1.46694	MICALL1	1.93045
TBCEL	2.76743	DHTKD1	0.825832	SELENOH	2.41516	MYO1B	2.91344		DCBLD2	1.56074	PRKRA	2.62778	EIF5B	1.46694	GALNS	1.93045
NFATC2IP	2.76743	DESI1	0.825832	TAF1A-AS1	2.41516	HIST1H4H	2.89005		GGA1	1.56074	TMEM209	2.62778	RPL8	1.46694	FBXL18	1.93045
AGPS	2.76743	ZEB2	0.825832	AC090114.2	2.41516	DNAJC7	2.89005		CLSPN	1.56074	LSM3	2.62778	AC015813.1	1.46694	POLR2J	1.93045
UTP6	2.76743	RPL23	0.825832	BCAR1	2.41516	RAD50	2.89005		CNPY2	1.56074	WDR35	2.62778	PDIA6	1.45568	OVGP1	1.93045
CAMKK2	2.76743	ASPM	0.825832	STX4	2.41516	YTHDF2	2.89005		SYNM	1.56074	STIM2	2.62778	SRPK1	1.4504	PTCH2	1.93045
FAM192A	2.76743	SRSF11	0.825832	HELZ2	2.41516	MT-TP	2.89005		TSTD2	1.56074	UBE2M	2.62778	CENPE	1.4504	AOAH	1.93045
PI4KB	2.76743	USP53	0.825832	SCO1	2.41516	RNF122	2.89005		GRPEL1	1.56074	SGK1	2.62778		1.4504	AL022100.1	1.93045
SLC24A4	2.76743	PEAK1	0.825832	BIN3	2.41516	ATXN7	2.86667			1.56074	COLGALT1	2.62778	MYOM2	1.43914	MTND6P5	1.93045
ERC1	2.76743	CCNG1	0.825832	ZNF646	2.41516	RRM1	2.86667		WDR17	1.56074	PRELID1	2.62778	DYNC2H1	1.43914	LINC00327	1.93045
CCDC66	2.76743	GOLIM4	0.825832	RAB1B	2.41516	NCOA2	2.86667		ZNF623	1.56074	AIG1	2.62778	XRCC5	1.43914	AL353807.3	1.93045
ZFAS1	2.76743	ARIH2	0.825832	SDHAF1	2.41516	H2AFZ	2.86667		EBF2	1.56074	TALDO1	2.62778	SMARCA5	1.43914	AL353593.1	1.93045
PTGR2	2.76743	NPHP4	0.825832	RN7SL751P	2.41516	METAP2	2.86667		MIR600HG	1.56074	VPS4A	2.62778	NAA15	1.43914	H3F3B	1.49889
RIMKLB	2.76743	COG7	0.825832	GVINP1	2.41516	ZC3H15	2.86667		NIFK-AS1	1.56074	SHROOM2	2.62778	ETFA	1.43385	SERBP1	1.49889
TIMMDC1	2.76743	ITGA2B	0.825832	MFSD11	2.41516	PMAIP1	2.86667		COMMD8	1.56074	C1RL	2.62778	RPL34	1.43385	RIF1	1.49889
NHLRC3	2.76743	NEFL	0.825832	STK36	2.41516	MPHOSPH9	2.86667		TRIM32	1.56074	MSMO1	2.62778	SENP6	1.43385	ZNF207	1.49889
MCM8	2.76743	OGT	0.825832	BUD13	2.41516	LAPTM4A	2.84328		PTRH2	1.56074	HLCS	2.62778	HNRNPC	1.43385	HELLS	1.49889
ZNF138	2.76743	PRKDC	0.825832	WDR45	2.41516	RBAK	2.84328		GNPTG	1.56074	GOLPH3	2.62778	ARPP19	1.43385	HNRNPA3	1.49889
NAA10	2.76743	RACK1	0.825832	AC008870.1	2.41516	RTN4	2.84328		TBL1X	1.56074		2.62778	RDX	1.43385	LENG8	1.49889
MTHFD2L	2.76743	RSF1	0.825832	NOS2	2.41516	RCC1	2.84328		GCNT2	1.56074	MSL3	2.62778	RPS4X	1.4226	PNN	1.49889
CD276	2.76743	RNU1-88P	0.825832	FADS2	2.41516	RBBP6	2.84328		GLDN	1.56074	CPS1	2.62778	ATP2A2	1.4226	DDX42	1.49889
DNAJC24	2.76743	NF1	0.825832	RNA5SP450	2.41516	SCFD1	2.84328		KIF24	1.56074	MALT1	2.62778	TMED5	1.41731	CCNT2	1.49889
RPS26	2.76743	ADD1	0.825832	AC003965.1	2.41516	PRDM2	2.84328		TRA2B	1.50195		2.62778	PDIA3	1.41731	AKT2	1.49889
GSTCD	2.76743	MRPL13	0.825832	TTN	2.41516	HEBP2	2.84328		PHF10	1.50195	CCSER1	2.62778	FNDC3A	1.41731	ARMCX3	1.49889
VWA8	2.76743	SERINC1	0.825832	SMAD7	2.41516	INSIG1	2.84328		AFDN	1.50195	SBK1	2.62778	MKI67	1.41731	KCTD12	1.49889
SNX16	2.76743	PUM2	0.825832	CTAGE5	2.41516	H2AFV	2.84328		PAFAH1B1	1.50195	MAST2	2.62778	STX7	1.41731	MT-CO2	1.49889
TTC31	2.76743	HNRNPF	0.825832	NPHS1	2.41516	SACM1L	2.84328		TMPO	1.50195	CLUAP1	2.62778	RPS3	1.40606	SMC4	1.49889
HIST1H2AC	2.76743	MAGT1	0.825832	ASB11	2.41516	KLC1	2.84328		DFFA	1.50195	ULBP1	2.62778	NSD2	1.40077	ACTR2	1.49889
DMWD	2.76743	FAM208A	0.825832	ZNF517	2.41516	SAFB	2.84328		SLC6A15	1.50195	SHARPIN	2.62778	EIF4G1	1.40077	SCFD1	1.49889
MED15	2.76743	ACTR3	0.825832	AC010469.1	2.41516	WDR36	2.8199		THAP9-AS1	1.50195	AC006329.1	2.62778	ZNF664	1.40077	KIF14	1.49889
LACTB	2.76743	VCAN	0.825832	AL513365.2	2.41516	MTHFD1	2.8199		STMN1	1.50195	PDCD6IPP2	2.62778	SLK	1.40077	SLC38A1	1.49889
MPDZ	2.76743	OTUD4	0.825832	LINC01759	2.41516	HOXD10	2.8199		PTCD3	1.50195	SUFU	2.62778	CCDC14	1.40077	CAPRIN1	1.49889
ZNF630	2.76743	TRA2B	0.825832	RN7SL388P	2.41516	MT-TH	2.8199		CCP110	1.50195	MYO15B	2.62778	CLASP2	1.40077	AC124068.2	1.49889
B3GNT10	2.76743	HDLBP	0.825832	AP006259.1	2.41516	CASC3	2.8199		PRDX1	1.50195		2.62778	USP1	1.38952	RBM39	1.49889
LARP1	2.55374	RPN1	0.825832	ZDBF2	1.96587	CKB	2.8199		SH3PXD2A	1.50195	H6PD	2.62778	SCML1	1.38423	ATAD2	1.49889
PPP2CA	2.55374	MYSM1	0.825832	USP45	1.96587	ANKRD10	2.8199		ARFGEF1	1.50195	RPS6KA1	2.62778	LRP6	1.38423	SRSF11	1.49889
SMC2	2.55374	RPL15	0.825832	MAT2A	1.96587	GNAS	2.8199		PBRM1	1.50195	ICA1L	2.62778	SAR1A	1.38423	HMGB2	1.49889
GGA2	2.55374	ATAD2	0.825832	HMGB2	1.96587	PHACTR2	2.8199		CD2AP	1.50195	MAB21L1	2.62778	ROCK2	1.38423	DIS3	1.49889
PNPT1	2.55374	HACD3	0.825832	G3BP1	1.96587	MID1	2.8199		TRIM2	1.50195	WHAMM	2.62778	SOD1	1.38423	CACYBP	1.49889
RNF34	2.55374	FBXO22	0.825832	CA12	1.96587	LMBR1	2.8199		BRAF	1.50195	FMO4	2.62778	PRPF38A	1.36769	MYCBP2	1.49889
KIAA0232	2.55374	C1GALT1	0.825832	RAD51C	1.96587	YY1	2.8199		PPFIA1	1.50195	INO80B	2.62778	DSG2	1.35114	AKAP9	1.49889
ANKRD28	2.55374	NFATC2IP	0.825832	UBA3	1.96587	SNRNP48	2.8199		ZDBF2	1.42163	MATN2	2.62778	NOC3L	1.35114	STAG2	1.49889
RHOA	2.55374	FAM192A	0.825832	PABPN1	1.96587	ANXA5	2.8199		MRPL18	1.42163	LRWD1	2.62778	RPS12	1.35114	PAICS	1.49889
SNX1	2.55374	RIMKLB	0.825832	EIF3I	1.96587	GATD1	2.79651		EXOC5	1.42163	AC104472.1	2.62778	ZNF326	1.35114	PTBP3	1.49889
LAPTM4A	2.55374	RHOA	0.825832	MT-CO3	1.96587	SEC31A	2.79651		ZNF607	1.42163	AC016687.3	2.62778	KIF11	1.35114	NAA15	1.49889
ZFAND6	2.55374	C5orf42	0.825832	RBBP7	1.96587	UCK2	2.79651		FAM229A	1.42163	SEC22A	2.62778	TCERG1	1.3346	SENP6	1.49889
RABL6	2.55374	USP34	0.825832	UBE2K	1.96587	ZFAND6	2.79651		HDLBP	1.38547	GPRC5A	2.62778	HDLBP	1.3346	PTP4A1	1.49889
PSMG1	2.55374	EIF1	0.825832	EFNB2	1.96587	UQCRH	2.79651		SACS	1.38547	MIER2	2.62778	SRSF4	1.3346	UBQLN1	1.49889
CREB3L2	2.55374	VKORC1L1	0.825832	PHIP	1.96587	RABL6	2.79651		TFRC	1.38547	PCDH15	2.62778	DPP8	1.3346	TOMM20	1.49889
PHB	2.55374	PRDX6	0.825832	HNRNPA3	1.96587	AKAP13	2.79651		CCAR1	1.38547	SNORA12	2.62778	CERS6	1.3346	ATRX	1.49889
RNF187	2.55374	NLN	0.825832	ERMARD	1.96587	ZNF107	2.79651		SENP6	1.38547	LDHAL6FP	2.62778	AC118549.1	1.3346	HBS1L	1.49889
TSPAN3	2.55374	EXOC7	0.825832	NAA15	1.96587	HMGXB4	2.79651		ZNF292	1.38547		2.62778	BRWD1	1.32335	ASCC3	1.49889
EEF1A1	2.55374	ATP5F1E	0.825832	TMX3	1.96587	IDI1	2.79651		SLK	1.38547	EEF1A1P6	2.62778	TOR1AIP2	1.32335	REST	1.49889
N4BP2L2	2.55374	STARD9	0.825832	AFF4	1.96587	GJC1	2.79651		RAP2C	1.38547	RPL10P9	2.62778	U2SURP	1.32335	TUB	1.49889
DFFA	2.55374	ALDH3A2	0.825832	SMNDC1	1.96587	ISG20L2	2.79651		CCT4	1.36396	AC003080.1	2.62778	SCD	1.31806	IMPAD1	1.49889
TMEM123	2.55374	MAU2	0.825832	PLAGL2	1.96587	MRFAP1L1	2.77313		THOC2	1.36396	AC087521.3	2.62778	UBN2	1.31806	UBE2G2	1.49889
CNOT6	2.55374	AFG3L1P	0.825832	WDR26	1.96587	RPA1	2.77313		PRC1	1.36396	RPL5	2.04755	SNX5	1.31806	YLPM1	1.49889
APP	2.55374	GRIP1	0.825832	AHNAK	1.96587	AACS	2.77313		RPAP2	1.36396	HSP90B1	2.04755	HNRNPAB	1.31806	CPD	1.49889
CHTOP	2.55374	SNRPC	0.825832	MAP3K5	1.96587	WDR11	2.77313		RNU2-61P	1.36396	LUC7L3	2.04755	LIN28B	1.31806	PARPBP	1.49889
SNX5	2.55374	MOK	0.825832	HNRNPH3	1.96587	Z93241.1	2.77313		ZBTB21	1.36396	KCNQ1OT1	2.04755	FRA10AC1	1.31806	ZNF146	1.49889
C5orf42	2.55374	SDK1	0.825832	EIF5	1.96587	RPL24	2.77313		GATAD1	1.36396	HSPD1	2.04755	CCNG1	1.31806	TMEM123	1.49889
ZYG11B	2.55374	ZNF473	0.825832	MATR3	1.96587	TAB3	2.77313		MACF1	1.36396	PAICS	2.04755	MT-ND1	1.30681	PSMB4	1.49889
DDX18	2.55374	CCDC136	0.825832	MRFAP1L1	1.96587	FNDC3A	2.77313		KNL1	1.36396	SEC63	2.04755	RBBP7	1.30681	THOC2	1.49889
USP34	2.55374	ELF1	0.825832	ZNF292	1.96587	REEP5	2.77313		AC083843.3	1.36396	ATM	2.04755	PTP4A1	1.30681	NDC1	1.49889
COPB2	2.55374	SYNCRIP	0.825832	TXNRD1	1.96587	SNX19	2.77313		AGL	1.36396	DDX3X	2.04755	PRELID3B	1.30152	PPA1	1.49889
TMEM181	2.55374	H2AFY	0.825832	PABPC4	1.96587	HSD17B12	2.77313		CCT2	1.36396	IPO5	2.04755	PTCD3	1.30152	MIR17HG	1.49889
EIF1	2.55374	SMC4	0.825832	MGA	1.96587	COPB1	2.77313		LAMC1	1.36396	HBS1L	2.04755	PGRMC1	1.30152	RPL37	1.49889
DCAF7	2.55374	UBXN7	0.825832	ADD1	1.96587	PDS5B	2.77313		HEBP2	1.36396	TOMM20	2.04755	CMTM4	1.30152	SMAD5	1.49889
ATXN2	2.55374	ATP2A2	0.825832	PUM2	1.96587	ZYG11A	2.77313		FHL1	1.36396	SRSF7	2.04755	SLC6A15	1.29026	EIF2S1	1.49889
KPNA5	2.55374	SACS	0.825832	HNRNPF	1.96587	VIM	2.77313		ADRB2	1.36396	RBBP4	2.04755	DCP2	1.29026	DHX36	1.49889
SOCS4	2.55374	MIR663AHG	0.825832	VCAN	1.96587	GATAD2A	2.77313		XRCC2	1.36396	PSMA4	2.04755	MTDH	1.29026	APP	1.49889
TUG1	2.55374	NAP1L1	0.825832	SNRPC	1.96587	TTN-AS1	2.74974		LATS1	1.36396	MON2	2.04755	MED28	1.28498	PGAP1	1.49889
PPA1	2.55374	STAG2	0.825832	PDXK	1.96587	BIVM	2.74974		ELK4	1.36396	GAS5	2.04755	UFL1	1.28498	YIPF4	1.49889
CUL4A	2.55374	LUC7L3	0.825832	MYO9A	1.96587	MICU2	2.74974		ZMYM2	1.36396	LRRC58	2.04755	RC3H2	1.28498	GTF2A1	1.49889
UBXN2A	2.55374	MMS22L	0.825832	RPL37	1.96587	HNRNPH2	2.74974		SSBP1	1.36396	ADAR	2.04755	PPIL4	1.28498	SIKE1	1.49889
ONECUT2	2.55374	ATF4	0.825832	PANK3	1.96587	CAD	2.74974		TMX1	1.36396	KANSL1	2.04755	DDX6	1.28498	RAB11A	1.49889
VKORC1L1	2.55374	CSDE1	0.825832	RMRP	1.96587	MESD	2.74974		HEY1	1.36396	TOR1AIP2	2.04755	MIA3	1.28498	AGO3	1.49889
TPX2	2.55374	EEF2	0.825832	STARD7	1.96587	PSMG1	2.74974		FOXK1	1.36396	AGO1	2.04755	NACA	1.27372	EIF3B	1.49889
CDC42BPA	2.55374	PKM	0.825832	POLDIP3	1.96587	TRIO	2.74974		PRPF4B	1.36396	FAM208B	2.04755	MT-TP	1.27372	ABI2	1.49889
STXBP3	2.55374	SMC3	0.825832	ILF3	1.96587	UBE3D	2.74974		GOPC	1.36396	KIDINS220	2.04755	KDM5A	1.26844	PTBP2	1.49889
POLK	2.55374	HELZ	0.825832	CREBBP	1.96587	RSL24D1	2.74974		RBM12B	1.36396	EIF2AK4	2.04755	DYRK2	1.26844	BAZ1B	1.49889
PHKB	2.55374	QKI	0.825832	CCT6A	1.96587	PDCD11	2.74974		RBM27	1.36396	RAB21	2.04755	CBS	1.26844	POLA1	1.49889
MCM9	2.55374	CAPZA1	0.825832	HOXD10	1.96587	ATP5PF	2.74974		IQGAP1	1.36396	ASIC1	2.04755	MYSM1	1.26844	NFAT5	1.49889
PRDX6	2.55374	PDXK	0.825832	PHF10	1.96587	ZBED5	2.74974		SETD7	1.36396	NUP205	2.04755	ZNF711	1.26844	STXBP3	1.49889
SGTB	2.55374	HNRNPAB	0.825832	NPM1	1.96587	DYNC1LI1	2.74974		DPP8	1.36396	CDC40	2.04755	UBQLN1	1.26844	NBN	1.49889
JADE1	2.55374	SCRN1	0.825832	NDRG1	1.96587	RPLP1	2.74974		TMBIM6	1.36396	MIR600HG	2.04755	RPL27	1.26844	ZHX1	1.49889
NLN	2.55374	MYO9A	0.825832	UBQLN1	1.96587	UQCRC2	2.74974		NUP43	1.36396	PTRH2	2.04755	HNRNPA0	1.26844	DCAF16	1.49889
ARL1	2.55374	STEAP2	0.825832	CACYBP	1.96587	GPAT4	2.74974		SNHG3	1.36396	STMN1	2.04755	TOMM20	1.25718	COPS2	1.49889
TRPS1	2.55374	LRRC40	0.825832	DESI2	1.96587	RAD54L	2.74974		TXN	1.36396	CCP110	2.04755	GLO1	1.25718	RNU1-11P	1.49889
PRCC	2.55374	CRYZ	0.825832	KDM7A	1.96587	C1orf216	2.74974		IARS	1.36396	CCT4	2.04755	CCDC47	1.25718	HIPK3	1.49889
EXOC7	2.55374	BPTF	0.825832	HMMR	1.96587	MPI	2.72636		EIF3B	1.36396	RNU2-61P	2.04755	ENAH	1.25718	MPHOSPH9	1.49889
SLMAP	2.55374	FAT1	0.825832	SAFB2	1.96587	LONP2	2.72636		N4BP2	1.36396	TXN	2.04755	HSPA4	1.25718	EEA1	1.49889
MARCH7	2.55374	TRMT13	0.825832	NCOR2	1.96587	COX11	2.72636		LRRFIP1	1.36396	IARS	2.04755	UBFD1	1.25189	DMTF1	1.49889
ATP5F1E	2.55374	SUGT1	0.825832	TTC7B	1.96587	GPATCH8	2.72636		USP34	1.36396	LRRFIP1	2.04755	PIK3C2A	1.25189	MCMBP	1.49889
HEXA	2.55374	RBM25	0.825832	CDV3	1.96587	ZNF248	2.72636		EIF4B	1.36396	HIPK1	2.04755	SAFB	1.25189	NSRP1	1.49889
STARD9	2.55374	MLEC	0.825832	TROVE2	1.96587	RUFY3	2.72636		TMEM181	1.36396	DNAJB14	2.04755	PGRMC2	1.25189	ACBD5	1.49889
CD2AP	2.55374	TNRC6B	0.825832	SRRM1	1.96587	ELK3	2.72636		DENR	1.36396	CSNK1A1	2.04755	NUP107	1.25189	ATP5MC3	1.49889
MED13L	2.55374	TTL	0.825832	CDK1	1.96587	CREB3L2	2.72636		HIPK1	1.36396	PPP2R2A	2.04755	NAA50	1.24064	MRPS30	1.49889
ANK3	2.55374	NUP155	0.825832	ACADM	1.96587	KIF15	2.72636		DNAJB14	1.36396	CHD6	2.04755	DLD	1.24064		1.49889
CFL1	2.55374	YTHDF2	0.825832	CDC42SE1	1.96587	TSPAN13	2.72636		SLC39A14	1.36396	SPTLC1	2.04755	MT-ND3	1.24064	MCM3	1.49889
39692	2.55374	ANKRD10	0.825832	LONRF2	1.96587	SCAPER	2.72636		SOCS4	1.36396	WNK1	2.04755	LDHA	1.24064	NDRG1	1.49889
SNAP23	2.55374	WDR11	0.825832	HEXIM1	1.96587	ATXN3	2.72636		KHSRP	1.36396	KPNA5	2.04755	CPSF6	1.24064	ATL2	1.49889
C1orf43	2.55374	RPL37	0.825832	ZCCHC9	1.96587	WNT5A	2.72636		HOOK1	1.36396	GPR180	2.04755	FAR1	1.24064	ZNF121	1.49889
TBC1D15	2.55374	HUWE1	0.825832	CNOT6L	1.96587	UBE2E1	2.72636		SAR1A	1.36396	PSMD12	2.04755	PRRC2B	1.23535	ATIC	1.49889
DHX40	2.55374	PLS3	0.825832	RAB23	1.96587	MTMR1	2.72636		JRK	1.36396	CASC7	2.04755	VAPA	1.23535	YARS	1.49889
RNF6	2.55374	PANK3	0.825832	GABPB2	1.96587	CDC23	2.72636		CCNA2	1.36396	MTR	2.04755	SLMAP	1.23535	AHSA2P	1.49889
GPR107	2.55374	SRSF5	0.825832	ZMYM5	1.96587	PI4K2B	2.72636		VKORC1L1	1.36396	CNIH1	2.04755	DDX39B	1.23535	RNF2	1.49889
TP53BP2	2.55374	CENPE	0.825832	PML	1.96587	FGF2	2.72636		GAPVD1	1.36396	NUP155	2.04755	MAN1A1	1.23535	MPZL1	1.49889
CAMK2D	2.55374	MARCH6	0.825832	GATD1	1.96587		2.72636		VBP1	1.36396	BCAT1	2.04755	PSMA4	1.2241	PHKB	1.49889
CRLF3	2.55374	BRCA1	0.825832	LUC7L2	1.96587	ARFGAP1	2.70297		CEP85L	1.36396	ANAPC5	2.04755	ATRX	1.2241	CLOCK	1.49889
STK24	2.55374	RAN	0.825832	BCL7A	1.96587	CCNK	2.70297		CDC42BPA	1.36396	VPS13A	2.04755	SPEN	1.2241	NEO1	1.49889
IP6K2	2.55374	RMRP	0.825832	ABI2	1.96587	CDC42SE2	2.70297		SAMD8	1.36396	RPL3	2.04755	GPBP1	1.2241	ORAOV1	1.49889
	2.55374	ACTR2	0.825832	CEP350	1.96587	USO1	2.70297		DKC1	1.36396	CACNB4	2.04755	PRPF40A	1.2241	SECISBP2L	1.49889
THUMPD3	2.55374	EIF3M	0.825832	EPC1	1.96587	RPUSD4	2.70297		CSNK1A1	1.36396	ACADM	2.04755	HNRNPM	1.2241	NT5C3A	1.49889
POLA1	2.55374	KHDC4	0.825832	MRNIP	1.96587	SLIT2	2.70297		POLK	1.36396	NIPA1	2.04755	CTNNB1	1.2241	VKORC1L1	1.49889
CRK	2.55374	HCG18	0.825832	TRMT2B	1.96587	SCARB2	2.70297		NCBP2	1.36396	CXorf57	2.04755	SCRN1	1.21881	KPNA1	1.49889
LEPROTL1	2.55374	MAP4	0.825832	HDAC2	1.96587	PHB	2.70297		TMEM242	1.36396	POGZ	2.04755	NDUFB9	1.21881	ATG12	1.49889
LSM8	2.55374	SENP6	0.825832	SREK1	1.96587	COA1	2.70297		NOC3L	1.36396	TM9SF2	2.04755	CEBPG	1.21881	MGME1	1.49889
NUDT5	2.55374	KIAA1958	0.825832	ATRX	1.96587	CENPU	2.70297		PPP2R2A	1.36396	PCMTD1	2.04755	USP47	1.21881	ITSN1	1.49889
MEGF9	2.55374	FANCI	0.825832	VPS13C	1.96587	DNM2	2.70297		ARID4B	1.36396	UBQLN2	2.04755	CNBP	1.20756	MOXD1	1.49889
NUP188	2.55374	REV3L	0.825832	MT-ATP8	1.96587	GALNT2	2.70297		TMEM165	1.36396	ZBED3-AS1	2.04755	HBS1L	1.20756	AP3B1	1.49889
SNRPF	2.55374	ARF1	0.825832	SPCS3	1.96587	FANCB	2.70297		LTV1	1.36396	CEP68	2.04755	RNU2-61P	1.20756	MT-TE	1.49889
FEN1	2.55374	STARD7	0.825832	RAB11A	1.96587	KIF5C	2.70297		RPL35A	1.36396	TLK2	2.04755	CALM2	1.20756	JRK	1.49889
GNL1	2.55374	HMGB1	0.825832	CAMKK2	1.96587	DCLRE1A	2.70297		GREB1L	1.36396	NAP1L4	2.04755	XPOT	1.20756	ZNF566	1.49889
POM121	2.55374	EIF5B	0.825832	ERC1	1.96587	GNPTAB	2.70297		KMT2E	1.36396	RSL1D1	2.04755	DST	1.20756	TSTD2	1.49889
GANC	2.55374	CGGBP1	0.825832	ZFAS1	1.96587	C1orf174	2.70297		ARID1A	1.36396	C11orf58	2.04755	FAM208A	1.20756	VAMP3	1.49889
MRPL22	2.55374	AASDHPPT	0.825832	PPP2CA	1.96587	SHANK3	2.70297		VDAC1	1.36396	DLD	2.04755	IL6ST	1.20227	MRPS11	1.49889
KARS	2.55374	SMAD2	0.825832	DFFA	1.96587	JPT1	2.67959		ZMAT3	1.36396	ENOPH1	2.04755	FAM199X	1.20227	CCDC25	1.49889
NEDD1	2.55374	DLD	0.825832	ZYG11B	1.96587	HIVEP1	2.67959		PRKCI	1.36396	EXO1	2.04755	ADAR	1.20227	ZNF318	1.49889
FAM217B	2.55374	ABCE1	0.825832	TMEM181	1.96587	RBFA	2.67959		AMMECR1L	1.36396	RPN2	2.04755	RAB18	1.20227	VTRNA1-1	1.49889
PBK	2.55374	ZNF711	0.825832	KPNA5	1.96587	L3MBTL3	2.67959		MTAP	1.36396	STX16	2.04755	VBP1	1.20227	SEC24B	1.49889
KIAA0586	2.55374	UBB	0.825832	CAMK2D	1.96587	SH2B1	2.67959		PLEKHA5	1.36396	RABGGTB	2.04755	CREB5	1.20227	UTP4	1.49889
EXOC8	2.55374	DSP	0.825832	LSM8	1.96587	CBLL1	2.67959		ADGRL2	1.36396	TARS	2.04755	APPL1	1.20227	EIF5AL1	1.49889
TMEM192	2.55374	HIST1H1C	0.825832	ZDHHC21	1.96587	EP400P1	2.67959		HIPK3	1.36396	EIF5B	2.04755	RPL27A	1.20227	THAP6	1.49889
UBAC2	2.55374	KIF2A	0.825832	PPP2CB	1.96587	MTMR3	2.67959		UPF2	1.36396	BTBD1	2.04755	PERP	1.20227	CERK	1.49889
NLE1	2.55374	ANKRD26	0.825832	POLR1E	1.96587	ARHGAP11B	2.67959		OTUD4	1.36396	ARHGAP11A	2.04755	TMEM30A	1.19101	SPICE1	1.49889
AC103702.1	2.55374	ZNF768	0.825832	TAOK1	1.96587	TRMU	2.67959		ENPP1	1.36396	TRIM71	2.04755	PPP1CC	1.19101	SMAP2	1.49889
DVL3	2.55374	SRSF4	0.825832	PAPOLA	1.96587	COPS8	2.67959		DMXL2	1.36396	TNFRSF10D	2.04755	HSPA1B	1.19101	IKBKB	1.49889
MCM10	2.55374	CDK5RAP2	0.825832	AFG3L2	1.96587	GLRX3	2.67959		ELOVL6	1.36396	WRNIP1	2.04755	DDI2	1.18573	CREBL2	1.49889
TTLL3	2.55374	PPP4R3A	0.825832	PRC1	1.96587	BRF1	2.67959		HERC1	1.36396	INSIG1	2.04755	LNPEP	1.18573		1.49889
PARP8	2.55374	PDCD6	0.825832	DDX21	1.96587	PCLO	2.67959		DENND4A	1.36396	TCERG1	2.04755	GPI	1.18573	SLC35E2	1.49889
ZMPSTE24	2.55374	AP1AR	0.825832	ASCC3	1.96587	PRPSAP2	2.67959		MFSD14A	1.36396	USP22	2.04755	GAN	1.18573	AMD1	0.749446
HIBCH	2.55374	NFIC	0.825832	NCR3LG1	1.96587	CAMSAP1	2.67959		CEP57	1.36396	DYRK2	2.04755	MYO9A	1.18573	NCAPG2	0.749446
UBR1	2.55374	SPG7	0.825832	ABL2	1.96587	GOLT1B	2.67959		RPS18	1.36396	PPM1K	2.04755	YOD1	1.18573	SYNCRIP	0.749446
N6AMT1	2.55374	EDA2R	0.825832	SUCO	1.96587	NT5DC1	2.67959		NDEL1	1.36396	PSAP	2.04755	PPM1A	1.18573	EIF4A2	0.749446
LYPLA1	2.55374	POLDIP3	0.825832	MAP3K2	1.96587	CDC42BPB	2.67959		CDK10	1.36396	UBFD1	2.04755	DDX50	1.18573	HSP90B1	0.749446
ZFAND1	2.55374	AARS	0.825832	DGKE	1.96587	DHX30	2.67959		BLCAP	1.36396	USP14	2.04755	TMEM106B	1.18573	CCT6A	0.749446
RRP8	2.55374	PI4KA	0.825832	DSG2	1.96587	ELK1	2.67959		TRIM37	1.36396	SRCAP	2.04755	NET1	1.18573	UBE2D3	0.749446
RDH14	2.55374	PIN4	0.825832	GOSR1	1.96587	LRP8	2.67959		CHD6	1.36396	MBTPS1	2.04755	PGM3	1.18573	PRKD3	0.749446
ANAPC16	2.55374	STAU2	0.825832	CCNT1	1.96587	CCNG2	2.67959		PLK4	1.36396	LANCL1	2.04755	SREK1IP1	1.18573	MRPL42	0.749446
RNF40	2.55374	SRSF10	0.825832	G3BP2	1.96587	PRKCA	2.67959		HEATR5B	1.36396	C2CD5	2.04755	TNPO1	1.17447	TAOK1	0.749446
RNF165	2.55374	ILF3	0.825832	HSPA4L	1.96587	TAF8	2.67959		MAGOH	1.36396	RBM28	2.04755	ASCC3	1.17447	RTN4	0.749446
AP4B1	2.55374	VMA21	0.825832	XRCC6	1.96587	KLC2	2.67959		RAD51AP1	1.36396	DNAJB6	2.04755	REST	1.16918	FASTKD1	0.749446
KDELR2	2.55374	PPM1A	0.825832	AC124068.2	1.96587	ANK2	2.6562		PPP1R8	1.36396	MRE11	2.04755	OTUD3	1.16918	DYNC1H1	0.749446
DOCK7	2.55374	RBM14	0.825832	SMCHD1	1.96587	FGFR1	2.6562		PCDH17	1.36396	LARP1	2.04755	PSMD14	1.16918	MAP4	0.749446
ZDHHC21	2.55374	HMGN2	0.825832	PSMD6	1.96587	C15orf39	2.6562		UTP20	1.36396	H2AFV	2.04755	TUB	1.16918	CALU	0.749446
DHCR24	2.55374	CREBBP	0.825832	ELOVL5	1.96587	LETM1	2.6562		UFM1	1.36396		2.04755	SLC7A1	1.16918	NF1	0.749446
PPP2CB	2.55374	UTP14C	0.825832	CTTN	1.96587	COA6	2.6562		DCAF5	1.36396	TFAM	2.04755	ZNF678	1.16918	ZYG11B	0.749446
ALDH3A2	2.55374	SRP68	0.825832	TIA1	1.96587	ARPC3	2.6562		RAD18	1.36396	RBM12	2.04755	SNHG3	1.16918	PMAIP1	0.749446
DLEU2	2.55374	PAG1	0.825832	RPRD1A	1.96587	WDR1	2.6562		DNAJC8	1.36396	GLO1	2.04755	POLQ	1.16918	ECT2	0.749446
GRB2	2.55374	CCT6A	0.825832	ALKBH8	1.96587	EPS15L1	2.6562		ANKFY1	1.36396	CBR4	2.04755	ENY2	1.16918	N4BP2L2	0.749446
ANAPC7	2.55374	TM9SF3	0.825832	ANKRD11	1.96587	GPATCH2	2.6562		GARNL3	1.36396	SCRN1	2.04755	MYO6	1.16918	PTP4A2	0.749446
PRPF4	2.55374	CHD2	0.825832	IRAK1BP1	1.96587	TGDS	2.6562		TTC19	1.36396	CEPT1	2.04755	MBOAT2	1.16918	MT-CO1	0.749446
CPNE1	2.55374	RPS6	0.825832	POLR2D	1.96587	GPR137C	2.6562		HINT3	1.36396	PAFAH1B2	2.04755	DESI2	1.16918	SPAG9	0.749446
AC005154.1	2.55374	GTF3C4	0.825832	SEC31A	1.96587	RTCB	2.6562		TEX10	1.36396	PLA2G12A	2.04755	RPL7L1	1.16918	TRAM1	0.749446
NARS2	2.55374	RTN4	0.825832	LONP2	1.96587	NKIRAS1	2.6562		TIPRL	1.36396	ATXN7L3B	2.04755	TARS	1.15793	BBX	0.749446
VPS37B	2.55374	HOXD10	0.825832	COX11	1.96587	TP73-AS1	2.6562		NOL10	1.36396	FAM168A	2.04755	EPRS	1.15793	SNRNP200	0.749446
	2.55374	MESD	0.825832	USO1	1.96587	GIPC1	2.6562		CAB39	1.36396	UBE4A	2.04755	U2AF1	1.15793	SETD2	0.749446
ZNF493	2.55374	UBE3D	0.825832	ZNF644	1.96587	PXK	2.6562		SNX18	1.36396	BTAF1	2.04755	ACVR2B	1.15793	ZFYVE16	0.749446
SUPT7L	2.55374	GPATCH8	0.825832	DDX6	1.96587	COL4A5	2.6562		DUSP3	1.36396	PDHB	2.04755	GNB1	1.15264	CFL2	0.749446
	2.55374	SLIT2	0.825832	UBE2V2	1.96587	AC127024.2	2.6562		TMEM184C	1.36396	DNAJC13	2.04755	TPX2	1.15264	FBXO22	0.749446
SNX30	2.55374	CBLL1	0.825832	TUB	1.96587	AC008026.3	2.6562		ZMYM6	1.36396	PCNX4	2.04755	EI24	1.15264	TOP2A	0.749446
GGT7	2.55374	PABPC1	0.825832	TNRC6A	1.96587	TPD52	2.63281		FAM200B	1.36396	SLC33A1	2.04755	ROCK1	1.15264	OCIAD1	0.749446
ACTR6	2.55374	PHF10	0.825832	DLG1	1.96587	CTBP1	2.63281		RPS21	1.36396	NKAPD1	2.04755	POLR2A	1.15264	CEP78	0.749446
RIOK2	2.55374	XRCC5	0.825832	CORO1C	1.96587	MGAT4B	2.63281		KIAA1841	1.36396	TRIM65	2.04755	REEP5	1.15264	MCM10	0.749446
POLR3G	2.55374	PTP4A2	0.825832	SCML1	1.96587	RNF187	2.63281		RIMKLB	1.36396	TMEM237	2.04755	FNBP4	1.15264	PROSER1	0.749446
ZZEF1	2.55374	EIF3E	0.825832	RAB11FIP4	1.96587	PACRGL	2.63281		SLC25A24	1.36396	CFL2	2.04755	TOR1AIP1	1.15264	FBXO28	0.749446
DIXDC1	2.55374	ZNF770	0.825832	PIKFYVE	1.96587	SS18	2.63281		KAT7	1.36396	PIK3CB	2.04755	GMFB	1.15264	ASB1	0.749446
SCLT1	2.55374	SLC25A3	0.825832	REPS1	1.96587	ANKHD1	2.63281		ABCB7	1.36396	BCKDHB	2.04755	SNX30	1.15264	UBE2Z	0.749446
MXRA7	2.55374	PEG10	0.825832	SLC4A7	1.96587	RORA	2.63281		METTL14	1.36396	CBL	2.04755	RPL11	1.14139	TRAFD1	0.749446
WIPF1	2.55374	NOTCH2	0.825832	DARS	1.96587	CAPN10	2.63281		SPTLC1	1.36396	ZCCHC11	2.04755	MTREX	1.14139	WDR4	0.749446
LHFPL2	2.55374	NPM1	0.825832	FKBP5	1.96587	UPF3B	2.63281		SFXN4	1.36396	SRPK1	2.04755	ATP13A3	1.14139	LUC7L3	0.749446
OTUD6B-AS1	2.55374	CD46	0.825832	CEP128	1.96587	FHL1	2.63281		MTRR	1.36396	YIPF6	2.04755	CLTC	1.14139	SET	0.749446
MAU2	2.55374	ZMYM2	0.825832	SLC7A11	1.96587	UROS	2.63281		URGCP	1.36396	CENPV	2.04755	MDM2	1.14139	AL360270.2	0.749446
AFG3L1P	2.55374	PSIP1	0.825832	PRDX3	1.96587	SEM1	2.63281		TBCD	1.36396	SLC25A46	2.04755	TPR	1.14139	YWHAE	0.749446
PARD6B	2.55374	SNX27	0.825832	SAMHD1	1.96587	FGFR2	2.63281		CCDC58	1.36396	ADGRV1	2.04755	POLR2B	1.14139	USP9X	0.749446
SLC25A16	2.55374	TEX15	0.825832	SENP2	1.96587	ZFAND4	2.63281		PPP1R10	1.36396	EIF3L	2.04755	LIN7C	1.14139	LBR	0.749446
SEMA4D	2.55374	RBM27	0.825832	SLC2A13	1.96587	RBM26-AS1	2.63281		TAP2	1.36396	KIAA0319L	2.04755	GABPB1-AS1	1.1361	TMEM33	0.749446
ZNF169	2.55374	EPB41L2	0.825832	SUDS3	1.96587	POLR1C	2.63281		MAN2A2	1.36396	UQCC1	2.04755	MAN1B1	1.1361	RPL37A	0.749446
SPRYD4	2.55374	MIR222HG	0.825832	NRIP1	1.96587	LRPAP1	2.63281		PCCB	1.36396	FAM169A	2.04755	DDB1	1.1361	AFF4	0.749446
EDC3	2.55374	BTF3	0.825832	KIF14	1.96587	AXIN1	2.63281		FLAD1	1.36396	RAPH1	2.04755	UBA5	1.1361	MT-CYB	0.749446
CCDC181	2.55374	NDRG1	0.825832	ZCRB1	1.96587	PIF1	2.63281		TMEM70	1.36396	PRMT2	2.04755	EMB	1.1361	RPL23	0.749446
DCUN1D2	2.55374	PHYKPL	0.825832	GLOD4	1.96587	ANXA7	2.63281		NAA30	1.36396	RNF8	2.04755	AHCYL1	1.1361	PLOD2	0.749446
FAF1	2.55374	SUGP2	0.825832	MIR4453HG	1.96587		2.63281		QSOX2	1.36396		2.04755	TMF1	1.1361	EIF2S3	0.749446
LINC00205	2.55374	SUZ12	0.825832	GPR135	1.96587	KCNC1	2.63281		NDUFB9	1.36396	CYHR1	2.04755	CPSF2	1.1361	PRRC2C	0.749446
EFHD1	2.55374	WDR43	0.825832	TAF7	1.96587	AC006504.5	2.63281		HOOK2	1.36396	GXYLT2	2.04755	SLIT2	1.1361	IREB2	0.749446
PXYLP1	2.55374	CCDC117	0.825832	PATJ	1.96587	MED9	2.63281		RNU5A-8P	1.36396	EZR	2.04755	MPRIP	1.1361		0.749446
MOB3B	2.55374	ICE2	0.825832	ABHD10	1.96587	PI4K2A	2.63281		TBCK	1.36396	ERO1B	2.04755	CALM1	1.1361	DHX9	0.749446
GRIP1	2.55374	SNX13	0.825832	TTC28	1.96587	MAP2K1	2.60943		MED25	1.36396	ZDHHC14	2.04755	BIRC5	1.1361	DZIP1	0.749446
MCTS2P	2.55374	MORF4L1	0.825832	KIF22	1.96587	DDX31	2.60943		OS9	1.36396	SSR1	2.04755	ATP2B1	1.12485	SRSF10	0.749446
CACNA1C	2.55374	UBQLN1	0.825832	BBS7	1.96587	TFAP4	2.60943		POP5	1.36396	VIM	2.04755	EIF3E	1.12485	IPO7	0.749446
PLCL2	2.55374	COPS2	0.825832	PFKFB3	1.96587	TOMM40	2.60943		RPS4X	1.30516	ATRX	2.04755	IMPAD1	1.12485	MT-ATP8	0.749446
POLR1E	2.55374	AC005261.1	0.825832	SLC39A7	1.96587	SYNJ2	2.60943		PARP1	1.30516	HSPA1B	2.04755	MRPS9	1.11956	PRKAR1A	0.749446
WWP2	2.55374	BAZ2A	0.825832	PPIH	1.96587	JAK1	2.60943		SERINC1	1.30516	USP1	2.04755	H2AFV	1.11956	SON	0.749446
AC092910.3	2.55374	LAMB1	0.825832	CDC25C	1.96587	CSNK1G1	2.60943		ATP1A1	1.30516	PREPL	2.04755	UBA2	1.11956	HNRNPR	0.749446
ZNF879	2.55374	MIER1	0.825832	SCMH1	1.96587	ZBTB47	2.60943		MT-TG	1.30516	SKP1	2.04755	AQR	1.11956	NPM1	0.749446
ATF2	2.55374	PRDX1	0.825832	OPA3	1.96587	CRACR2A	2.60943		PTP4A1	1.30516	NSD1	2.04755	CDK12	1.11956	EEF2	0.749446
PWP2	2.55374	YES1	0.825832	NDUFAF1	1.96587	LINC01359	2.60943		WAC	1.30516	UBA2	2.04755	NUP43	1.11956	HNRNPU-AS1	0.749446
CACNA2D1	2.55374	UNC119B	0.825832		1.96587	ERCC2	2.60943		WNK1	1.30516	BAZ1A	2.04755	MARCH7	1.11956	ZBED5	0.749446
CNIH4	2.55374	CACYBP	0.825832	CCSAP	1.96587	MRPL9	2.60943		FAM208A	1.30516	AC005261.1	2.04755	AGTPBP1	1.11956	RPL4	0.749446
B4GAT1	2.55374	SNHG15	0.825832	SLC25A29	1.96587	VRK1	2.60943		TCP1	1.30516	IGF1R	2.04755	PPAT	1.11956	HNRNPD	0.749446
PACSIN2	2.55374	HEATR1	0.825832	ATMIN	1.96587	ATXN10	2.60943		CEP78	1.30516	JMJD1C	2.04755	SMARCAD1	1.11956	PDS5A	0.749446
DDX19A	2.55374	STX16	0.825832	SPTY2D1	1.96587	REXO2	2.60943		CD164	1.30516	HACD3	2.04755	NUDT3	1.11956	CCNC	0.749446
WDR45B	2.55374	ZCCHC8	0.825832	GAS5	1.96587	CNOT11	2.60943		RBM33	1.30516	ZNRD1ASP	2.04755	TXLNG	1.11956	MDN1	0.749446
MED17	2.55374	GDI2	0.825832	SLC39A10	1.96587	STXBP5	2.60943		HSPH1	1.30516	USP48	2.04755	RNF169	1.11956	CDK6	0.749446
PEX3	2.55374	AKT2	0.825832	CAD	1.96587	AC004477.1	2.60943		RSRC2	1.30516	RAB11FIP4	2.04755	PEG10	1.11956	EGLN2	0.749446
DUSP11	2.55374	DESI2	0.825832	ZNF428	1.96587	GNL3L	2.60943		SNX27	1.30516	BCOR	2.04755	RIOK3	1.11956	TFRC	0.749446
UST	2.55374	SMC6	0.825832	RRS1	1.96587	NELFE	2.60943		USP24	1.30516	AL109918.1	2.04755	CDC27	1.11956	CCT3	0.749446
OSBPL2	2.55374	FKTN	0.825832	GRTP1	1.96587	AC016831.1	2.60943		HNRNPAB	1.30516	SUPT6H	2.04755	CD109	1.11956	LARP4	0.749446
PRIMPOL	2.55374	KDM7A	0.825832	GSPT1	1.96587	UBE2C	2.60943		IBTK	1.30516	STC2	2.04755	P4HA1	1.11956	RMRP	0.749446
AL592490.1	2.55374	HIC2	0.825832	SYAP1	1.96587	PEX5	2.60943		THRAP3	1.30516	RASSF3	2.04755	UBE2G2	1.1083	CCT4	0.749446
DANT2	2.55374	TNKS	0.825832	SEH1L	1.96587	ISCU	2.60943		TMEM30A	1.30516	TUSC3	2.04755	LRRC58	1.1083	SLC25A36	0.749446
ITPA	2.55374	ALKBH5	0.825832	OAT	1.96587	TSPY26P	2.60943		MSH2	1.30516	CNOT2	2.04755	RABGGTB	1.1083	CCT8	0.749446
PSMD8	2.55374	NUP98	0.825832	REST	1.96587	SLC25A1	2.60943		CCNL1	1.30516	CLK1	2.04755	TMTC3	1.1083	WAPL	0.749446
COX14	2.55374	ECHDC2	0.825832	HDDC2	1.96587	HSPA8P15	2.60943		ZNF33A	1.30516	ANXA11	2.04755	FEM1B	1.1083	PLS3	0.749446
PBDC1	2.55374	INTS6	0.825832	USP33	1.96587	PIK3R4	2.58604		KPNA5	1.30516	PCNX2	2.04755	YLPM1	1.10302	RBPJ	0.749446
AP002360.1	2.55374	OLA1	0.825832	RPSA	1.96587	ZNF428	2.58604		JPX	1.30516	SNHG12	2.04755	KLHL23	1.10302	LMAN1	0.749446
SNRPC	2.55374	KAT6A	0.825832	CNOT7	1.96587	RRS1	2.58604		SCAF8	1.30516	TMEM161B-AS1	2.04755	FBXW2	1.10302	PARP1	0.749446
MRPL45P2	2.55374	BCOR	0.825832	PRKD3	1.96587	GRTP1	2.58604		GPR180	1.30516	RPS15A	2.04755	UTP6	1.10302	C5orf24	0.749446
PINX1	2.55374	MCM6	0.825832	UTRN	1.96587	STX18	2.58604		FAM126A	1.30516	B3GALNT2	2.04755	KIF3A	1.10302	HSPA13	0.749446
MOK	2.55374	HMMR	0.825832	RIOK1	1.96587	BABAM2	2.58604		CLNS1A	1.30516	TGOLN2	2.04755	APPBP2	1.10302	MT-ND2	0.749446
SDK1	2.55374	LARP1B	0.825832	RAB5A	1.96587	C12orf43	2.58604		NAE1	1.30516	BAP1	2.04755	CD47	1.10302	AC015813.1	0.749446
KTN1-AS1	2.55374	WBP11	0.825832	CALML4	1.96587	FAM189B	2.58604		STARD4	1.30516	ZFAND3	2.04755	DYNC1LI1	1.10302	CENPE	0.749446
NME6	2.55374	PSMC5	0.825832	TMED10	1.96587	GLB1L2	2.58604		POLA1	1.30516	CSGALNACT2	2.04755	ID4	1.10302	XRCC5	0.749446
RBP1	2.55374	CTNNAL1	0.825832	STT3A	1.96587	PPID	2.58604		EXOC4	1.30516	ARMC1	2.04755	HAT1	1.10302	SMARCA5	0.749446
	2.55374	DNAJC9	0.825832	KMT2E	1.96587	ZHX3	2.58604		ANKRD50	1.30516		2.04755	PLEKHB2	1.10302	RDX	0.749446
RPL36AP43	2.55374	PLRG1	0.825832	SZRD1	1.96587	LBX1-AS1	2.58604		MYOM2	1.22485	MRPL37	2.04755	BZW1	1.10302	TMED5	0.749446
RAB6D	2.55374	PIGK	0.825832	TCAIM	1.96587	ZNF367	2.58604		CHML	1.22485	SMIM30	2.04755	CKAP2	1.09176	PDIA3	0.749446
LIMK2	2.55374	MTAP	0.825832	PLCG1	1.96587	FAM114A2	2.58604		GNL3	1.22485	ATP5PB	2.04755	TSPYL1	1.09176	EIF4G1	0.749446
TPBG	2.55374	PSAT1	0.825832	YTHDC2	1.96587	KLF9	2.58604		CAPRIN1	1.22485	FIGN	2.04755	NOLC1	1.09176	SOD1	0.749446
SNRNP27	2.55374	WASF1	0.825832	TYW3	1.96587	ATP6V0D1	2.58604		TTF2	1.22485	MLLT11	2.04755	CPD	1.09176	DSG2	0.749446
C7orf50	2.55374	PBX1	0.825832	TSN	1.96587	CCDC12	2.58604		ZBTB37	1.22485	DSC2	2.04755	LATS1	1.09176	RPS12	0.749446
AL117339.4	2.55374	C16orf87	0.825832	INO80D	1.96587	P3H3	2.58604		CCDC14	1.22485	ATG3	2.04755	SREK1	1.09176	DPP8	0.749446
ZNF473	2.55374	OCRL	0.825832	EPN2	1.96587	MAP3K15	2.58604		VPS13C	1.22485	AC097376.2	2.04755	DYNLL2	1.08648	AC118549.1	0.749446
STRADA	2.55374	PRPS1	0.825832	ELP2	1.96587	URM1	2.58604		PSMD12	1.22485	NDUFAB1	2.04755	UHRF2	1.08648	BRWD1	0.749446
OSBPL10	2.55374	RAF1	0.825832	DNMT3B	1.96587	SMARCA2	2.58604		IGF2R	1.22485	DSTN	2.04755	CNKSR3	1.08648	TOR1AIP2	0.749446
PHPT1	2.55374	ADCY1	0.825832		1.96587	ELOB	2.58604		CASC7	1.22485	TPT1-AS1	2.04755	CEP95	1.08648	RBBP7	0.749446
RNASEH2A	2.55374	LAS1L	0.825832	CLK1	1.96587	DMRTA2	2.58604		UBE2V2	1.22485	PHF7	2.04755	AFG3L2	1.08648	DCP2	0.749446
C12orf45	2.55374	MAP3K21	0.825832	RPS27A	1.96587	CYB561A3	2.58604		PURB	1.22485	SDCCAG3	2.04755	NADK2	1.08648	MTDH	0.749446
CCDC136	2.55374	ATP6V0A2	0.825832	ZNF148	1.96587	SCAND1	2.58604		NCAPG	1.22485	MT-ND3	2.04755	ORC6	1.08648	RC3H2	0.749446
MKNK1	2.55374	PDCD5	0.825832	RBL2	1.96587	RILPL1	2.58604		ZKSCAN1	1.22485	CBS	2.04755	GTF3C1	1.08648	NACA	0.749446
KDELR3	2.55374	ENPP1	0.825832	UBE2J1	1.96587	RBM34	2.58604		SYAP1	1.22485	NOTCH2	2.04755	AK6	1.08648	MYSM1	0.749446
MRPL27	2.55374	PRTG	0.825832	ACVR1B	1.96587	MBP	2.58604		FDPS	1.22485	AGO3	2.04755	FAM135A	1.08648	HSPA4	0.749446
ARL4A	2.55374	CLCC1	0.825832	KLHDC10	1.96587	PRAF2	2.58604		MRPS25	1.22485	ATP6V1G1	2.04755	SIN3A	1.08648	NAA50	0.749446
SLC2A11	2.55374	MAP3K4	0.825832	DPYSL2	1.96587	AC011379.1	2.58604		MCM3AP	1.22485	SEH1L	2.04755	TBC1D32	1.08648	DLD	0.749446
ELOBP4	2.55374	WIPF2	0.825832	SFXN2	1.96587	AC093591.2	2.58604		AFF1	1.22485	DDX18	2.04755	CHUK	1.08648	FAR1	0.749446
AC010913.1	2.55374	MEIS2	0.825832	TMEM68	1.96587	FZR1	2.58604		KMT2D	1.22485	SNHG5	2.04755	MACF1	1.07522	PRRC2B	0.749446
RNU1-51P	2.55374	SAFB2	0.825832	FBXO11	1.96587	NTMT1	2.58604		ATXN2L	1.22485	GHITM	2.04755	SSR1	1.07522	PRPF40A	0.749446
SMIM26	2.55374	ANKFY1	0.825832	PARPBP	1.96587	ANKEF1	2.58604		XBP1	1.22485	ELOA	2.04755	NORAD	1.07522	HNRNPM	0.749446
ADAMTS2	2.55374	TNFRSF10D	0.825832	AHCTF1	1.96587	ZNF593	2.58604		ANKRD6	1.22485	SDE2	2.04755	CKAP5	1.07522	FAM208A	0.749446
APBA3	2.55374	MANF	0.825832	CCDC25	1.96587	MUC1	2.58604		PCGF5	1.22485	SKIL	2.04755	MAN2A1	1.06993	RAB18	0.749446
HOXA6	2.55374	RAVER2	0.825832	EED	1.96587	AC126389.1	2.58604		CECR2	1.22485	MTERF1	2.04755	YWHAQ	1.06993	PPP1CC	0.749446
DPH1	2.55374	RNF138	0.825832	XPO5	1.96587	NSMAF	2.56266		TUBE1	1.22485	NUP98	2.04755	RPAP3	1.06993	GPI	0.749446
SNORD14E	2.55374	MRPS5	0.825832	INTS7	1.96587	ARL6	2.56266		ASNS	1.22485	KRAS	2.04755	RRM1	1.06993	TMEM106B	0.749446
ASPRV1	2.55374	UBE2G1	0.825832	SNX25	1.96587	MRPL58	2.56266		KIF14	1.22485	LYRM2	2.04755	YTHDC2	1.06993	SREK1IP1	0.749446
AC092127.1	2.55374	NSL1	0.825832	ARHGAP35	1.96587	PPP1R9A	2.56266		HSBP1	1.22485	SAR1B	2.04755	SPIN1	1.06993	OTUD3	0.749446
SPHK2	2.55374	CHERP	0.825832	B3GNT5	1.96587	TLE1	2.56266		RPL41	1.22485	MAP9	2.04755	SNRPA1	1.06993	SNHG3	0.749446
PHYH	2.55374	TACC3	0.825832	AAGAB	1.96587	POLE4	2.56266		REXO4	1.22485	UBP1	2.04755	PTPRG	1.06993	RPL7L1	0.749446
DHX32	2.55374	PSMC3IP	0.825832	MACO1	1.96587	MAK	2.56266		PSMD13	1.22485	SCAMP1	2.04755	ZFAND5	1.06993	ACVR2B	0.749446
ELF1	2.55374	KNTC1	0.825832	UBE2Q1	1.96587	TADA2B	2.56266		CDS2	1.22485	NT5C3A	2.04755	ZRANB1	1.06993	LIN7C	0.749446
HLA-DPB1	2.55374	FARP2	0.825832	SH3BP5-AS1	1.96587	FER1L4	2.56266		LARS	1.10838	WBP11	2.04755	TXNDC16	1.06993	UBA5	0.749446
CASC9	2.55374	STK38	0.825832	GNAI3	1.96587	LIMK1	2.56266		APLP2	1.10838	MBTD1	2.04755	CKB	1.06993	CALM1	0.749446
SIRT7	2.55374	PYCR2	0.825832	CEP192	1.96587	DALRD3	2.56266		KMT2A	1.10838	RPS16	2.04755	FBXO11	1.06993	ATP2B1	0.749446
EIF2B2	2.55374	AC007038.1	0.825832	DTL	1.96587	ATAD3A	2.56266		LYRM7	1.10838	GGPS1	2.04755	ENO1	1.05868	EIF3E	0.749446
ZNF713	2.55374	PITPNA	0.825832	DSC3	1.96587	ZNF814	2.56266		RCC1	1.10838	AQR	2.04755	DDX46	1.05868	NUP43	0.749446
CRYGS	2.55374	ETAA1	0.825832	SARS	1.96587	AL365361.1	2.56266		MT-CO1	1.10838	SLC30A4	2.04755	DNAJC10	1.05868	LRRC58	0.749446
	2.55374	NUP214	0.825832	RPRD1B	1.96587	ANO8	2.56266		SREK1	1.10838	TSC22D2	2.04755	KITLG	1.05339	FEM1B	0.749446
AC027644.3	2.55374	SLC35C2	0.825832	ELF2	1.96587	PLEKHM3	2.56266		GART	1.10838	RBM4	2.04755	SPRTN	1.05339	CEP95	0.749446
AC010542.4	2.55374	MFSD12	0.825832	DSCC1	1.96587	NPC1L1	2.56266		MIR17HG	1.10838	PRTG	2.04755	LRRFIP1	1.05339	NORAD	0.749446
MRPS12	2.55374	TMEM87A	0.825832	PGP	1.96587	SNCB	2.56266		NORAD	1.10838	C6orf120	2.04755	PPA2	1.05339	ZFAND5	0.749446
CD320	2.55374	NCOR2	0.825832	SREBF2	1.96587	NCALD	2.56266		HLTF	1.10838	STX17	2.04755	RBM5	1.05339	ZRANB1	0.749446
RF00019	2.55374	PPP1R10	0.825832	IFT80	1.96587	LRFN2	2.56266		MTR	1.10838		2.04755	PPID	1.05339	DNAJC10	0.749446
AC092667.1	2.55374	XPC	0.825832	SUZ12P1	1.96587	ZBBX	2.56266		FAR1	1.10838	ZNF330	2.04755	HIPK2	1.05339	LRRFIP1	0.749446
RF00019	2.55374	BHLHE40	0.825832	GINS2	1.96587	HTT-AS	2.56266		AFF4	1.10838	CD81	2.04755	TUG1	1.05339	PSMD12	0.749446
ASMTL-AS1	2.55374	TTC7B	0.825832	ACBD5	1.96587	AZIN1-AS1	2.56266		DDX46	1.10838	KIAA0895	2.04755	PIGK	1.05339	LINC01578	0.749446
SEMA4G	2.55374	ACBD6	0.825832	MAP3K20	1.96587	HSP90AA1	2.24499		CNOT1	1.10838	SGCB	2.04755	SESTD1	1.05339	TROVE2	0.749446
NRXN2	2.55374	EHMT1	0.825832	SRPRB	1.96587	PRKDC	2.15145		G3BP2	1.10838	TBC1D31	2.04755	CSNK1G3	1.05339	TNRC6B	0.749446
TFB2M	2.55374	EME2	0.825832	STK39	1.96587	CBX5	2.12807		UCHL5	1.10838	SLC39A6	2.04755	SQLE	1.05339	TAB2	0.749446
ZFP41	2.55374	PIK3CB	0.825832	XPA	1.96587	ADRB2	2.12807		MTF2	1.10838	SPG11	2.04755	HMGN1	1.04214	RNASET2	0.749446
FAM43A	2.55374	PTPN2	0.825832	NEK4	1.96587	MT-CO1	1.96437		CGGBP1	1.10838	ZCCHC9	2.04755	PSMD12	1.04214	NARS	0.749446
ZNF177	2.55374	HIF1A	0.825832	SOCS6	1.96587	SERBP1	1.94098		SNX13	1.10838	EVL	2.04755	LINC01578	1.04214	SNHG15	0.749446
IGFL4	2.55374	C9orf3	0.825832	SCRN3	1.96587	PRRC2C	1.94098		ROBO1	1.10838	RBMS1	2.04755	TROVE2	1.04214	MORF4L2	0.749446
	2.55374	SUPT5H	0.825832	ACYP1	1.96587	CA2	1.87083		SNRPD1	1.10838	WASHC4	2.04755	RBM15	1.03685	TRIM71	0.749446
C5orf66	2.55374	RCCD1	0.825832	TRAF3IP2	1.96587	EEF2	1.82406		ODC1	1.10838	ATP5IF1	2.04755	FANCB	1.03685	MAGI2-AS3	0.749446
AC099508.1	2.55374	VPS26C	0.825832	AL513550.1	1.96587	KCNQ1OT1	1.68375		MARCH7	1.10838	ATF1	2.04755	TNRC6B	1.03685	GART	0.749446
LUCAT1	2.55374	SLC35E2B	0.825832	MARCH5	1.96587	MT-CYB	1.66036		LIN7C	1.10838	MOXD1	2.04755	ZNF621	1.03685	H2AFZ	0.749446
AC103810.2	2.55374	EFHC1	0.825832	MNAT1	1.96587	EIF2S3	1.66036		GFM1	1.10838	CDK4	2.04755	NTPCR	1.03685	NEMF	0.749446
	2.55374	SLC19A1	0.825832	PTDSS1	1.96587	YWHAE	1.56682		SARAF	1.10838	SEC24B	2.04755	TBC1D2B	1.03685	CDK5RAP2	0.749446
HELLS	2.1369	SPECC1L	0.825832	ANKRD36	1.96587	SMC4	1.56682		USP8	1.10838	FAM13B	2.04755	HDGF	1.03685		0.749446
TAOK1	1.70952	POLR3K	0.825832	PDE5A	1.96587	SRSF1	1.49666		UBE2Q1	1.10838	MAN2A1	2.04755	TAB2	1.03685	ALDOA	0.749446
RNU1-11P	1.70952		0.825832	TBC1D9	1.96587	SET	1.47328		UBA52	1.10838	PRKG1	2.04755	RNASET2	1.03685	NFRKB	0.749446
DDX5	1.49583	EMC2	0.825832	PNPLA2	1.96587	BCLAF1	1.44989		GNL2	1.10838	FBXO3	2.04755	RNF219	1.03685	ANGEL2	0.749446
HNRNPH1	1.49583	PIGA	0.825832	PTPN3	1.96587	MT-CO2	1.42651		LENG8	1.08686	BRIX1	2.04755	SNX2	1.03685	SERF2	0.749446
KTN1	1.49583		0.825832	PPIE	1.96587	RPS8	1.42651		RANBP2	1.08686	MTMR2	2.04755	KLHL28	1.03685	ARF3	0.749446
DDX17	1.49583	EMD	0.825832	LLPH	1.96587	HSPD1	1.40312		AGTPBP1	1.08686	TACC1	2.04755	TMX1	1.0256	SFSWAP	0.749446
GNAS	1.49583	ARPIN	0.825832	HEMK1	1.96587	ANP32E	1.37974		CELF1	1.08686	METTL2B	2.04755	LRPPRC	1.0256	PTK2	0.749446
SYNCRIP	1.49583	RNPS1	0.825832	ZNF215	1.96587	PABPC1	1.37974		PPP2CA	1.08686	SPOPL	2.04755	NARS	1.0256	UBE2R2	0.749446
H2AFY	1.49583	PARP1	0.825832	MTRF1	1.96587	HSP90AB1	1.37974		PSME4	1.08686	PPOX	2.04755	ANAPC5	1.0256	NSD3	0.749446
NEUROD2	1.49583	GAPDH	0.825832	CEP72	1.96587	EIF4G2	1.35635		NDUFA10	1.08686	TRAK1	2.04755	RPL32	1.0256	RBM25	0.749446
HNRNPK	1.28214	SEC62	0.825832	GATA2-AS1	1.96587	SSB	1.35635		MKRN1	1.08686	EPS8	2.04755	AFDN	1.0256	CGGBP1	0.749446
USP9X	1.28214	WDR73	0.825832	TPCN1	1.96587	HNRNPA1	1.33296		GJA1	1.08686	AP5M1	2.04755	AKAP12	1.0256	RPL9	0.749446
G3BP1	1.28214	SCARNA7	0.825832	ACOT8	1.96587	NAP1L1	1.33296		CNIH1	1.08686	F11R	2.04755	RPF2	1.0256	PIK3R4	0.749446
CBX5	1.28214	SCYL2	0.825832	SERPINH1	1.96587	HNRNPD	1.30958		RAB11FIP2	1.08686	NRBP1	2.04755	SLC38A2	1.0256	POU2F1	0.749446
SMC4	1.28214	SCAF4	0.825832	BANP	1.96587	SYNCRIP	1.28619		RPN1	1.08686	EIF3J-AS1	2.04755	ADD1	1.02031	CCNT1	0.749446
BCLAF1	1.28214	ATF7IP	0.825832	AC027031.2	1.96587	DDX21	1.28619		SART3	1.08686	MRPL13	2.04755	LYRM2	1.02031	RNU1-83P	0.749446
SMC1A	1.28214	MICAL3	0.825832	HMCN1	1.96587	HSP90B1	1.23942		DHRS7B	1.08686	IDE	2.04755	AVL9	1.02031	GNL3	0.749446
DPH6	1.28214	PTTG1IP	0.825832	SPPL2A	1.96587	RIF1	1.21604		NBPF1	1.08686	MIS12	2.04755	EPC2	1.02031	KIF20B	0.749446
MATR3	1.06845	COX4I1	0.825832	NDUFA4	1.96587	HNRNPDL	1.21604		POLD2	1.08686	NAV1	2.04755	VDAC1	1.02031	ATF7IP2	0.749446
PAPOLA	1.06845	METTL16	0.825832	B3GNT2	1.96587	RNU1-89P	1.21604		GNAQ	1.08686	AC093297.2	2.04755	TRIM37	1.02031	NUP155	0.749446
RNA5-8SP2	1.06845	PHTF1	0.825832	ST6GAL1	1.96587	HELLS	1.19265		ACAA2	1.08686	SCAMP3	2.04755	HMMR	1.02031	UHMK1	0.749446
KMT2A	1.06845	ZDHHC18	0.825832	TMEM267	1.96587	EIF4A2	1.19265		EIF3F	1.08686	FUT11	2.04755	SNHG15	1.02031	KIF15	0.749446
DDX1	1.06845	PHKA2	0.825832	CDIP1	1.96587	SON	1.16927		PHKG2	1.08686	SFT2D3	2.04755	RRM2	1.02031	PRPF4B	0.749446
ZNF37BP	1.06845	ORMDL1	0.825832	OGFOD3	1.96587	ASCC3	1.16927		ITPRIP	1.08686	GUCY1A2	2.04755	LIMA1	1.02031	FBXO21	0.749446
SRSF1	1.06845	AHRR	0.825832	MSANTD3	1.96587	ZRANB2	1.14588		NUP155	1.08686	NAT9	2.04755	PARPBP	1.02031	SNHG20	0.749446
UBE2G2	1.06845	CDV3	0.825832	GTF2E2	1.96587	SREK1	1.14588		ZNF589	1.08686	ITGA2	2.04755	USP10	1.02031	TM7SF3	0.749446
UBXN7	1.06845	PPP1CC	0.825832	DENND1A	1.96587	DEK	1.14588			1.08686	AC010969.2	2.04755	FAIM	1.02031	ATP11B	0.749446
ATP2A2	1.06845	PRKAB2	0.825832	PALB2	1.96587	RPL37	1.1225		LCOR	1.08686	EIF3I	2.04755	VPS13A	1.00905	WDR26	0.749446
AFDN	1.06845	METAP2	0.825832	SLC27A4	1.96587	SMC1A	1.09911		PRPF38B	1.08686	MAT2B	2.04755	CCT2	1.00905	GOPC	0.749446
MTR	1.06845	SCFD1	0.825832	EID2B	1.96587	SRSF11	1.09911		MT-TP	1.08686	LAMTOR5-AS1	2.04755	ZNF146	1.00905	RAD23B	0.749446
HBS1L	1.06845	PRDM2	0.825832	SOX5	1.96587	IPO5	1.09911		RRM1	1.08686	MPLKIP	2.04755	SELENOI	1.00905	AL355987.4	0.749446
TRIP12	1.06845	Z93241.1	0.825832	ZNF75A	1.96587	ATRX	1.09911		PMAIP1	1.08686	GSTCD	2.04755	HMGXB4	1.00377	GPM6A	0.749446
GLO1	1.06845	RSL24D1	0.825832	PQLC3	1.96587	NASP	1.09911		ANKRD10	1.08686	C18orf25	2.04755	TRIM2	1.00377	STAT3	0.749446
RBM33	1.06845	ZNF248	0.825832	AC138207.8	1.96587	LRRC58	1.09911		C1orf174	1.08686	AC108693.1	2.04755	LIMS1	1.00377	OARD1	0.749446
AFG3L2	1.06845	RUFY3	0.825832	AL445223.1	1.96587	HUWE1	1.07573		SHANK3	1.08686	RNF121	2.04755	ATXN7	1.00377	DNAJC3	0.749446
ZFP62	1.06845	ELK3	0.825832	DYRK1B	1.96587	TAOK1	1.07573		TRMU	1.08686	CTBS	2.04755	CCDC18-AS1	1.00377	ATP6V1A	0.749446
ZNF503	1.06845	EP400P1	0.825832	DOPEY2	1.96587	MT-ATP6	1.07573		ATXN10	1.08686	LZIC	2.04755	C5orf15	1.00377	USP24	0.749446
GPM6A	1.06845	JAK1	0.825832	ZNF346-IT1	1.96587	WNK1	1.07573		CCDC12	1.08686	ATP9B	2.04755	ELOVL5	1.00377		0.749446
ODR4	1.06845	FAM189B	0.825832	DBI	1.96587	FAM208A	1.07573		LRPPRC	1.08686		2.04755	NOL9	1.00377	PCLO	0.749446
TOE1	1.06845	HSPA5	0.825832	RAB6B	1.96587	HSPA5	1.05234		RMND5A	1.08686	AC124798.1	2.04755	FAM120A	1.00377	PPCS	0.749446
CANX	0.854759	MED13	0.825832	POFUT2	1.96587	HNRNPH3	1.05234		ATP13A3	1.08686	AL080317.1	2.04755	STK25	1.00377		0.749446
AL360012.1	0.854759	RPL4	0.825832	HAUS4	1.96587	PAICS	1.05234		SELENOI	1.08686	LPXN	2.04755	THUMPD3	1.00377	FNDC3B	0.749446
NUCKS1	0.854759	CLTC	0.825832	SORBS1	1.96587	RNU1-11P	1.05234		BCAT1	1.08686	TMEM109	2.04755	CWC22	1.00377	BRD2	0.749446
XPO1	0.854759	OIP5-AS1	0.825832	EBAG9	1.96587	RNU1-67P	1.05234		ANAPC5	1.08686	ZNF561	2.04755	ODF2L	1.00377	HSPA9	0.749446
EIF3A	0.854759	FAM84B	0.825832		1.96587	U2SURP	1.05234		MT-ND1	1.08686	AL158152.1	2.04755	IFNGR1	1.00377	GREB1	0.749446
ANP32A	0.854759	TROVE2	0.825832	HEBP1	1.96587	IGF2BP1	1.05234		ATP2B1	1.08686	MRPL48	2.04755	SHOC2	1.00377	NUP205	0.749446
PRC1	0.854759	TMPO	0.825832	AC128688.2	1.96587	RBM39	1.02896		VPS13A	1.08686	GEMIN2	2.04755	ITGB1BP1	1.00377	UGCG	0.749446
SACS	0.854759	ACTB	0.825832	SMDT1	1.96587	PLS3	1.02896		AK2	1.08686	LPCAT2	2.04755	NKTR	0.992511	UROD	0.749446
TOP2B	0.854759	WDR27	0.825832	RPL21P110	1.96587	TPR	1.02896		UBA1	1.08686	CHMP4B	2.04755	FAM168B	0.992511	PATL1	0.749446
AMD1	0.854759	RMND5A	0.825832	AC002116.2	1.96587	PKM	1.02896		POLE	1.08686	EIF3K	2.04755	HUWE1	0.992511	PRDX1	0.749446
MIR663AHG	0.854759	NONO	0.825832		1.96587	TCP1	1.00557		PIP5K1A	1.08686	ABL1	2.04755	MORF4L2	0.992511	PKM	0.749446
ZCCHC11	0.854759	SLC6A15	0.825832	FBLN1	1.96587	CALR	1.00557		NHLRC2	1.08686	CACNB2	2.04755	BPTF	0.992511	RRP7BP	0.749446
PRPF40A	0.854759	FAR1	0.825832	PRRT2	1.96587	SEC63	1.00557		HP1BP3	1.08686	TNC	2.04755	BCAT1	0.992511	ZBTB7A	0.749446
RBFOX2	0.854759	CBX3	0.825832	SLC22A17	1.96587	CALM2	1.00557		PUM1	1.08686	CCDC7	2.04755	RLIM	0.992511	KIAA1324L	0.749446
MTMR3	0.854759	CALM1	0.825832	AL590867.2	1.96587	TFRC	1.00557		MCL1	1.08686	ITPKB	2.04755	BDP1	0.992511	TEAD2	0.749446
YWHAE	0.854759	ZNF664	0.825832	LINC01422	1.96587	CKAP5	0.982185		MT-ND4L	1.08686	ZNF232	2.04755	MT-ND4L	0.992511	LINC01004	0.749446
NAP1L1	0.854759	DDX46	0.825832	FAM118A	1.67431	RBBP7	0.982185		SNTB2	1.08686		2.04755	RAD54L2	0.987224	SLC25A3	0.749446
DDX21	0.854759	TBL1XR1	0.825832	HELLS	1.67431	PHF10	0.982185		RRP1B	1.08686	ZNF670-ZNF695	2.04755	TRIM71	0.987224	TRIP12	0.749446
ASCC3	0.854759	HSPH1	0.825832	TPR	1.67431	SRSF3	0.982185		RPL3	1.08686	CFHR3	2.04755	SRCAP	0.987224	ACTR3	0.749446
STAG2	0.854759	RSRC2	0.825832	CHD7	1.67431	STAG2	0.982185		ARF1	1.08686	MFSD13A	2.04755	SNAP23	0.987224	RPL6	0.749446
CCDC14	0.854759	NHLRC2	0.825832	POLR3E	1.67431	GLUL	0.982185		ERH	1.08686	CDKN2B	2.04755	ANKS6	0.987224	RANBP2	0.749446
SF3B1	0.854759	PRR14L	0.825832	DHX9	1.67431	PRKAR1A	0.958799		CDC42	1.08686	NLRP14	2.04755	ANKFY1	0.987224	AL360012.1	0.749446
DHX15	0.854759	MCM4	0.825832	ENO1	1.67431	UBE2G2	0.958799		GABPB1-AS1	1.08686	AC005070.3	2.04755	RPS21	0.987224	SEC11A	0.749446
CD164	0.854759	NIPBL	0.825832	RPL26	1.67431	UBXN7	0.958799		RPL8	1.08686	STK36	2.04755	STK17B	0.987224	ZNF451	0.749446
PDS5A	0.854759	SNTB2	0.825832	RIMKLB	1.67431	MED13	0.958799		FBN2	1.08686	AL033504.1	2.04755	ZNF445	0.987224	ATM	0.749446
GPBP1L1	0.854759	LNPEP	0.825832	LUC7L3	1.67431	PNN	0.935414		STX7	1.08686	HOXA-AS3	2.04755	MAGI2-AS3	0.987224	OAT	0.749446
RNU1-83P	0.854759	ASH1L	0.825832	NUP155	1.67431	CLTC	0.935414		OSBPL8	1.08686	IL13RA1	2.04755	FOPNL	0.987224	UACA	0.749446
SCAF11	0.854759	EIF5A	0.825832	PABPC1	1.67431	NOLC1	0.935414		BEX3	1.08686	ZNF420	2.04755	MYBL1	0.987224	ZNF770	0.749446
PPP1CB	0.854759	CRTAP	0.825832	AHRR	1.67431	CCDC14	0.935414		SESN3	1.08686	CCT6B	2.04755	DIAPH3	0.987224	OPA1	0.749446
CCNL2	0.854759	ATP5F1A	0.825832	C11orf58	1.67431	PANK3	0.935414		HDDC2	1.08686	TMEM79	2.04755	EXOSC8	0.987224	UBA6	0.749446
PURB	0.854759	GXYLT1	0.825832	DNAJB1	1.67431	ATP2A2	0.935414		MED14	1.08686	HLA-DQB1	2.04755	HECTD4	0.987224	ARIH1	0.749446
NCR3LG1	0.854759	GATAD2B	0.825832	SRSF3	1.67431	RPL4	0.935414		SORT1	1.08686	YPEL1	2.04755	ATF2	0.987224	SLFN11	0.749446
QSER1	0.854759	RPL9	0.825832	LARP4	1.67431	PTBP3	0.935414		KCTD3	1.08686	TFPI2	2.04755	HOXA9	0.987224	HDGFL3	0.749446
EIF4B	0.854759	PSAP	0.825832	PSMA4	1.67431	CTNNB1	0.935414		ATR	1.08686	SLC5A7	2.04755	EMC2	0.987224	CCNL2	0.749446
MSH2	0.854759	CFAP97	0.825832	EIF4A2	1.67431	FAM84B	0.912029		UBE2N	1.08686	RTN4RL1	2.04755	NT5C3B	0.987224	NCBP2	0.749446
RB1CC1	0.854759	MTMR4	0.825832	BIRC6	1.67431	DYNC1H1	0.912029		AC078846.1	1.08686	RPL36AP33	2.04755	GART	0.97597	HP1BP3	0.749446
UQCRB	0.854759	ZNF678	0.825832	RFC4	1.67431	AFDN	0.912029		ZNF706	1.08686	PPIAP51	2.04755	CCT5	0.97597	GRPEL2	0.749446
ZNF655	0.854759	C11orf58	0.825832	CCT4	1.67431	OIP5-AS1	0.912029		BRD4	1.08686	DDX21	1.46094	IARS	0.97597	CDC5L	0.749446
ITGB1	0.854759	PTPN13	0.825832	DDX18	1.67431	IREB2	0.888643		ASXL2	1.08686	ZNF207	1.46094	TMED2	0.97597	MTHFD1	0.749446
ABL2	0.854759	KPNA4	0.825832	JADE1	1.67431	CCND2	0.888643		ZWINT	1.08686	HNRNPDL	1.46094	PHF10	0.97597	MAP3K2	0.749446
KMT2C	0.854759	DNAJC3	0.825832	AFDN	1.67431	ACTG1	0.888643		CYFIP2	1.08686	RBM26	1.46094	H2AFZ	0.97597	HOOK3	0.749446
RPAIN	0.854759	PDE4DIP	0.825832	CBS	1.67431	ENSA	0.888643		MAN1B1	1.08686	RPL4	1.46094	37500	0.97597	USP48	0.749446
AHCYL1	0.854759	HTATSF1	0.825832	POLQ	1.67431	TUBB	0.888643		JPT2	1.08686	RPL11	1.46094	NEMF	0.970682	NOTCH2	0.749446
AL049796.1	0.854759	COCH	0.825832	RBBP6	1.67431	HSPA1B	0.888643		TEAD1	1.08686	TOP2B	1.46094	DROSHA	0.970682	IGF2BP1	0.749446
WDR48	0.854759	KHSRP	0.825832	NASP	1.67431	PRPF8	0.888643		ABCC5	1.08686	ZRANB2	1.46094	CLSTN1	0.970682	WDR27	0.749446
SUCO	0.854759	TMOD2	0.825832	CCNC	1.67431	GART	0.865258		TNKS	1.08686	NASP	1.46094	TMED4	0.970682	PDZD8	0.749446
ZNF302	0.854759	SH3BP2	0.825832	MT-TS2	1.67431	MIR17HG	0.865258		LMNB1	1.08686	UBE2D3	1.46094	CHD1L	0.970682	RPL7A	0.749446
ABCG1	0.854759	HSDL2	0.825832	BARD1	1.67431	PDIA6	0.865258		CACNB4	1.08686	HNRNPA1	1.46094	ARL14EP	0.970682	NRAS	0.749446
MDN1	0.641069	HDGFL3	0.825832	MPRIP	1.67431	MAP1B	0.865258		CDC123	1.08686	EPRS	1.46094	TIMM21	0.970682	TOPBP1	0.749446
LUC7L3	0.641069	PLA2G12A	0.825832	AKAP9	1.67431	RPL37A	0.865258		GCN1	1.08686	GLS	1.46094	KDM2A	0.970682	FUBP1	0.749446
DCP2	0.641069	DCUN1D4	0.825832	SSR1	1.67431	PAXBP1	0.865258		ACADM	1.08686	SRSF10	1.46094	ZNF483	0.970682	IGF2R	0.749446
MMS22L	0.641069	ZNF706	0.825832	CLN8	1.67431		0.865258		CDK12	1.08686	SPEN	1.46094	CDK5RAP2	0.970682	HS2ST1	0.749446
RPL11	0.641069	AC078846.1	0.825832	PTGES3	1.67431	SF3B1	0.841873		CUL3	1.08686	PPIG	1.46094	CEP83	0.970682	PCM1	0.749446
KLHL23	0.641069	RAB3GAP2	0.825832	SMARCA5	1.67431	TROVE2	0.841873		MAFG	1.08686	DLC1	1.46094	C2CD2	0.970682	SUB1	0.749446
ATAD5	0.641069	IL6ST	0.825832	UBR5	1.67431	PTGES3	0.841873		NLN	1.08686	EEF2	1.46094		0.959428	ARGLU1	0.749446
SF3A3	0.641069	SFT2D2	0.825832	CNBP	1.67431	DHX15	0.841873		WTAP	1.08686	PDIA3	1.46094	IRS2	0.959428	WTAP	0.749446
NOP58	0.641069	CSNK1A1	0.825832	RRP1B	1.67431	SMC3	0.841873		DNAJA1	1.08686	EIF2S3	1.46094	TMEM123	0.959428	CEBPZ	0.749446
ATF4	0.641069	ZC3HAV1	0.825832	MBNL1	1.67431	MDM4	0.841873		FBXW2	1.08686	CCDC47	1.46094	HLTF	0.959428	HNRNPF	0.749446
NDUFA10	0.641069	SRRM1	0.825832	ZC3H11A	1.67431	LBR	0.841873		CDK19	1.08686	ACTR3	1.46094	CBX3	0.959428	CAPZA1	0.749446
TRIP11	0.641069	WTAP	0.825832	LRRC34	1.67431	PAFAH1B1	0.818487		MTPAP	1.08686	BIRC6	1.46094	ALDOA	0.95414	ACSL3	0.749446
CENPM	0.641069	CDK1	0.825832	SEC61A1	1.67431		0.818487		WDR6	1.08686	SCAF11	1.46094	RWDD2B	0.95414	SYNE2	0.749446
CSDE1	0.641069	PPP2R2A	0.825832	ORAOV1	1.67431	KIF5B	0.818487		ZC3H7B	1.08686	LONRF1	1.46094	CCNK	0.95414	ARHGEF12	0.749446
DYNC2H1	0.641069	RAB21	0.825832	MIOS	1.67431	RLIM	0.818487		NIPA1	1.08686	MTREX	1.46094	LRCH3	0.95414	UBXN4	0.749446
DDX39B	0.641069	ACADM	0.825832	NUDT3	1.67431	ZNF638	0.795102		ZNF12	1.08686	RPS24	1.46094	NFRKB	0.95414	MKLN1	0.749446
RAD23B	0.641069	NUDT16	0.825832	PTP4A1	1.67431	TMPO	0.795102		ZC3H13	1.08686	KLHL23	1.46094	COX7B	0.95414	DDX18	0.749446
TSPYL1	0.641069	CDC42SE1	0.825832	UCK2	1.67431	NACA	0.795102		FMNL2	1.08686	RPS3	1.46094	HPS4	0.95414	LTN1	0.749446
LDHB	0.641069	AL109918.1	0.825832	STX18	1.67431	NORAD	0.795102		CTSC	1.08686	SMC3	1.46094	ANGEL2	0.95414	CHD9	0.749446
WAC	0.641069	PPARGC1B	0.825832	ANAPC5	1.67431	MAZ	0.795102		SNRNP70	1.08686	CALM2	1.46094	SERF2	0.95414	RBMX	0.749446
PRPF38B	0.641069	GPR180	0.825832	ATP5F1B	1.67431	XRCC2	0.795102		AP1G1	1.08686	NDC1	1.46094	TCOF1	0.95414	METAP2	0.749446
CCT2	0.641069	DIP2A	0.825832	TMBIM6	1.67431	SBNO1	0.771717		FZD3	1.08686	PNMA2	1.46094	ARF3	0.95414	RSL24D1	0.749446
ATXN7	0.641069	RPL13A	0.825832	NDFIP1	1.67431	TSPAN3	0.771717		MAGEF1	1.08686	BRIP1	1.46094	GOLGA3	0.95414	WDR3	0.749446
INSIG1	0.641069	TTC21B	0.825832	ZNRD1ASP	1.67431	FAM168B	0.771717		TP53BP2	1.08686	ZNF331	1.46094	CTNNA1	0.95414	DSP	0.749446
AACS	0.641069	TMEM39A	0.825832	CSTF3	1.67431	AKAP12	0.771717		DCAF8	1.08686	MIR29B2CHG	1.46094	AAK1	0.95414	MAP1B	0.749446
PDCD11	0.641069	NET1	0.825832	WLS	1.67431	MYSM1	0.771717		INTS2	1.08686	PNN	1.46094	TPD52	0.95414	FGFR1OP2	0.749446
BIVM	0.641069	MAGI2-AS3	0.825832	MPZL1	1.67431	ACTB	0.771717		H1FX	1.08686	CCT3	1.46094	TRNAU1AP	0.95414	GFPT1	0.749446
ARHGAP11B	0.641069	PPTC7	0.825832	NAF1	1.67431	FXR1	0.771717		RAF1	1.08686	MT-CO3	1.46094	KLF12	0.95414	KRR1	0.749446
EEF2	0.641069	TRAF3IP2-AS1	0.825832	PARP6	1.67431	CCT3	0.771717		CXorf57	1.08686	TMED2	1.46094	SFSWAP	0.95414	PHAX	0.749446
EIF2S3	0.641069	THAP5	0.825832	CSTF2T	1.67431	EIF4G1	0.771717		PIK3C3	1.08686	UBN2	1.46094	PSMB4	0.95414	BOD1L1	0.749446
SET	0.641069	SSH2	0.825832	ANKS6	1.67431	YBX1	0.748331		SUPT20H	1.08686	DSG2	1.46094	MAPK14	0.95414	NIPBL	0.749446
HSPD1	0.641069	SNX14	0.825832	LRRC14	1.67431	HLTF	0.748331		ZDHHC17	1.08686	PDCD6IP	1.46094	CENPW	0.95414	HIPK1	0.749446
EIF4G2	0.641069	INPP4A	0.825832	DENND1B	1.67431	HNRNPM	0.748331		ARMT1	1.08686	ZFC3H1	1.46094		0.95414	CDC42BPA	0.749446
PAICS	0.641069	INTS3	0.825832	MOV10	1.67431	HELZ	0.748331		PHTF2	1.08686	SLC16A1	1.46094	ATP5F1B	0.942886	DFFA	0.749446
RNU1-67P	0.641069	CNOT4	0.825832	MEF2C	1.67431	TSR1	0.748331		CAPN2	1.08686	PHIP	1.46094	PANK3	0.942886	RPN1	0.749446
PKM	0.641069	ATG13	0.825832	PTRH2	1.67431	SRSF5	0.748331		PTPN1	1.08686	TLE3	1.46094	CNOT1	0.942886	EIF3M	0.749446
	0.641069	ZNF724	0.825832	ZNF721	0.837156	EFNB2	0.748331		ZBED4	1.08686	DDX24	1.46094	PCMT1	0.942886	CTPS1	0.749446
SMC3	0.641069	SPART	0.825832	NUS1	0.837156	WDR27	0.748331		USP11	1.08686	ASXL1	1.46094	AL109918.1	0.937598	TMED10	0.749446
MDM4	0.641069	DMXL2	0.825832	KCTD12	0.837156	EEF1A1	0.748331		POGZ	1.08686	SFT2D1	1.46094	SCARNA7	0.937598	UBE3A	0.749446
NACA	0.641069	HOXB4	0.825832	CNOT1	0.837156	MTR	0.748331		KLHDC10	1.08686	ZNF92	1.46094	MRPL22	0.937598	USP45	0.749446
NORAD	0.641069	RPL10A	0.825832	DYNLL2	0.837156	POU2F1	0.748331		LAS1L	1.08686	NIFK-AS1	1.46094	RRAGD	0.937598	XPO4	0.749446
HELZ	0.641069	TTC17	0.825832	DR1	0.837156	MKI67	0.748331		TTC17	1.08686	TRA2B	1.46094	PWP2	0.937598	AL355488.1	0.749446
ATP13A3	0.641069	MAP4K4	0.825832	RPL14	0.837156	TTC3	0.748331		POM121	1.08686	PAFAH1B1	1.46094	LAS1L	0.937598	IVNS1ABP	0.749446
RBBP4	0.641069	ATL2	0.825832	UQCRB	0.837156	UHMK1	0.748331		UFD1	1.08686	SLC6A15	1.46094	MOAP1	0.937598	TM9SF2	0.749446
SPAG9	0.641069	PDHB	0.825832	RPL8	0.837156	CEP78	0.724946		NSUN2	1.08686	THAP9-AS1	1.46094	PTK2	0.937598	PHC3	0.749446
CBS	0.641069	ELOVL6	0.825832	ZNF736	0.837156	LRRC75A-AS1	0.724946		IRF2BP2	1.08686	PRDX1	1.46094	CREB1	0.937598	TBC1D15	0.749446
BRD2	0.641069	LONRF2	0.825832	RPA1	0.837156	MT-CO3	0.724946		POLG	1.08686	ZDBF2	1.46094	TVP23B	0.937598	YES1	0.749446
NAA15	0.641069	PCF11	0.825832	RAC1	0.837156	DHX9	0.724946		ARL13B	1.08686	FAM229A	1.46094	ZNF587	0.937598	TMED8	0.749446
PCBP2	0.641069	SAP18	0.825832	HSP90AA1	0.837156	CAND1	0.724946		CDK13	1.08686	HDLBP	1.46094	DMXL1	0.937598	SRSF6	0.749446
MIB1	0.641069	NPAT	0.825832	CALR	0.837156	DST	0.724946		CENPO	1.08686	THOC2	1.46094	LARP1B	0.937598	DCUN1D4	0.749446
RAD21	0.641069	ZNF254	0.825832	SLC30A1	0.837156	CDK6	0.724946		ZNF430	1.08686	PRC1	1.46094	ZNF592	0.937598	CCDC138	0.749446
MORF4L2	0.641069	ZBTB11	0.825832	RIF1	0.837156	XRCC5	0.724946		FKBP1A	1.08686	CCT2	1.46094	EYA4	0.937598	KNL1	0.749446
SRSF2	0.641069	RPRD2	0.825832	DEK	0.837156	LRPPRC	0.724946		CCDC25	1.08686	FOXK1	1.46094	LINC02210	0.937598	CCNL1	0.749446
CNOT1	0.641069	EXTL3	0.825832	NUFIP2	0.837156	N4BP2L2	0.724946		RACGAP1	1.08686	GOPC	1.46094	TMEM248	0.937598	CASP8AP2	0.749446
QKI	0.641069	ZEB1	0.825832	MYC	0.837156	TOMM20	0.724946		TMEM120B	1.08686	EIF3B	1.46094	AK3	0.937598	SP3	0.749446
CAPZA1	0.641069	HEXIM1	0.825832	SRSF7	0.837156	TFAM	0.724946		TPM4	1.08686	CDC42BPA	1.46094	UBE2R2	0.937598	SMC2	0.749446
MT-ND4L	0.641069	ITGA4	0.825832	CHORDC1	0.837156	RMND5A	0.70156		NME4	1.08686	PLEKHA5	1.46094	JTB	0.937598	SLC7A2	0.749446
MAP3K2	0.641069	RRBP1	0.825832	SNX1	0.837156	NONO	0.70156		MTATP6P1	1.08686	TEX10	1.46094	NAPEPLD	0.937598	API5	0.749446
USP22	0.641069	NSA2	0.825832	DHX15	0.837156	HSPA4	0.70156		TMEM192	1.08686	TBCK	1.46094	NSD3	0.926344	FBXO45	0.749446
PPIA	0.641069	HMGCR	0.825832	PHF3	0.837156	ATP13A3	0.70156		CRYBB2P1	1.08686	MRPS25	1.46094	RBM25	0.926344	PPP2R2A	0.749446
RNU1-20P	0.641069	GORASP2	0.825832	SMG1	0.837156	DFFA	0.70156		RERE	1.08686	MCM3AP	1.46094	RAD21	0.926344	NAP1L4	0.749446
PDXK	0.641069	WDR47	0.825832	KDM1A	0.837156	ZNF644	0.70156		TM9SF2	1.08686	CECR2	1.46094	CGGBP1	0.926344	B2M	0.749446
HNRNPAB	0.641069	TBX3	0.825832	ENOSF1	0.837156	SMARCA5	0.70156		RPL35	1.08686	DDX46	1.46094	ATP5F1A	0.926344	GMPS	0.749446
CASP8AP2	0.641069	TWSG1	0.825832	HIPK2	0.837156	CHD1	0.70156		DDHD1	1.08686	G3BP2	1.46094	RPL9	0.926344	NUSAP1	0.749446
HSPA8	0.641069	KIAA0895	0.825832	SRP72	0.837156	RBBP4	0.70156		FEM1A	1.08686	SNX13	1.46094	PIK3R4	0.921057	PRRC1	0.749446
POLQ	0.641069	TPM4	0.825832	CTBP1	0.837156	MED28	0.70156		PCMTD1	1.08686	ATP13A3	1.46094	RNF150	0.921057	NMD3	0.749446
CDC27	0.641069	MAP3K1	0.825832	SP3	0.837156	NARS	0.70156		ALDH1L2	1.08686	AK2	1.46094		0.921057	PITPNB	0.749446
TTC37	0.641069	FZD5	0.825832	EIF2AK4	0.837156	KPNB1	0.678175		ENTPD4	1.08686	RRP1B	1.46094	MAGOH	0.921057	HSD17B12	0.749446
NAA25	0.641069	PRMT1	0.825832	GRB10	0.837156	AC015813.1	0.678175		IFNAR2	1.08686	ASXL2	1.46094	EZH1	0.921057	MAPK1IP1L	0.749446
RPS24	0.641069	ZNF708	0.825832	NDUFA1	0.837156	SMAD5	0.678175		CHSY1	1.08686	TEAD1	1.46094	RPL36AL	0.921057	ERGIC2	0.749446
PPP6R3	0.641069	NME4	0.825832	ZNF192P1	0.837156	CCT8	0.678175		BBX	1.08686	CDK12	1.46094	JPH1	0.921057	ICE2	0.749446
SCRN1	0.641069	KCTD7	0.825832	MT-ATP6	0.837156	MARCH6	0.678175		UBR1	1.08686	ZNF12	1.46094	LIMD1	0.921057	HTT	0.749446
CCDC18-AS1	0.641069	BBX	0.825832	rRNA_pseudogene	0.837156	LATS1	0.678175		GANAB	1.08686	ZC3H13	1.46094	MXI1	0.921057	ARID4B	0.749446
BTBD1	0.641069	RPL27	0.825832	MAP1B	0.837156	EIF5	0.678175		AHSA1	1.08686	INTS2	1.46094	WBP4	0.921057	ATAD5	0.749446
BUB3	0.641069	DROSHA	0.825832	HNRNPD	0.837156	CCNC	0.678175		CHERP	1.08686	CAPN2	1.46094	RCAN3	0.921057	RPS14	0.749446
DGKE	0.641069	RRAGD	0.825832	TOP2B	0.837156	37500	0.678175		RPS29	1.08686	ARL13B	1.46094	BICD2	0.921057	BAZ1A	0.749446
KDELC2	0.641069	TMED7	0.825832	MAN1B1	0.837156	TCERG1	0.678175		MAK16	1.08686	CCDC25	1.46094	SLC3A2	0.921057	SARAF	0.749446
NEPRO	0.641069	ORC4	0.825832	RHEB	0.837156	RACK1	0.678175		PARP8	1.08686	ZNF714	1.46094	VCL	0.921057	RACGAP1	0.749446
MYO9A	0.641069	ERLIN2	0.825832	SIN3B	0.837156	CENPE	0.678175		N6AMT1	1.08686	WDR61	1.46094	AGO4	0.921057	USP16	0.749446
HDGF	0.641069	MASTL	0.825832	GRAMD1A	0.837156	SPAG9	0.678175		COG5	1.08686	PLEKHA3	1.46094	POGLUT1	0.921057	MSI2	0.749446
CTPS1	0.641069	NUCB2	0.825832	PRRC2C	0.837156	OPA1	0.678175		KCTD10	1.08686	CRISPLD1	1.46094	ERC1	0.921057	PCNX1	0.749446
KPNA6	0.641069	EIF2S2	0.825832	CA2	0.837156	KLHL8	0.65479		ZNF714	1.08686	RBFOX2	1.46094	ENDOD1	0.921057	TMEM50A	0.749446
DSG2	0.641069	F2R	0.825832	SLC25A36	0.837156	CBX3	0.65479		PKP4	1.08686	IREB2	1.46094	ZDHHC13	0.921057	SLC4A7	0.749446
MAN1B1	0.641069	CDON	0.825832	LIN28B	0.837156	ACTR3	0.65479		TMEM14B	1.08686	SMAD5	1.46094	SCMH1	0.921057	CLINT1	0.749446
KIF3A	0.641069	ZNF92	0.825832	OTUD4	0.837156	ZDBF2	0.65479			1.08686	PTP4A2	1.46094	SPPL2A	0.921057	WDHD1	0.749446
ZC3H7A	0.641069	EXTL2	0.825832	HACD3	0.837156	UBE2K	0.65479		AGFG1	1.08686	LTN1	1.46094	CASD1	0.921057	FOXJ3	0.749446
ZHX1	0.641069	FBXO38	0.825832	FBXO22	0.837156	LARP4	0.65479		CDC73	1.08686	CORO1C	1.46094	CDC37	0.921057	ATP1B3	0.749446
MPHOSPH10	0.641069	ZCCHC9	0.825832	RHOA	0.837156	CBS	0.65479		TMEM131	1.08686	ARL5A	1.46094	RFC1	0.909802	NXPE3	0.749446
CHD7	0.641069	RPS29	0.825832	EIF1	0.837156	PTP4A2	0.65479		KDM4A	1.08686	ETFA	1.46094	POU2F1	0.909802	PIKFYVE	0.749446
PSD3	0.641069	ATP5PD	0.825832	PRDX6	0.837156	BRD2	0.65479		ELP3	1.08686	PPIP5K2	1.46094	GAS5	0.909802		0.749446
RFX7	0.641069	LMNB2	0.825832	ATP5F1E	0.837156	RNU1-88P	0.65479		CASC4	1.08686	RTN4	1.46094	RBM26	0.909802	LAMP2	0.749446
PPP4R2	0.641069	C11orf95	0.825832	STARD9	0.837156	SLC6A15	0.65479		FYN	1.08686	ZNF703	1.46094	THOC2	0.909802	BTAF1	0.749446
EDEM3	0.641069	EML5	0.825832	ZNF473	0.837156	FAR1	0.65479		SPIRE1	1.08686	AHSA2P	1.46094	MSH6	0.909802	BNIP2	0.749446
GOSR1	0.641069	RNY1	0.825832	H2AFY	0.837156	FKBP4	0.65479		NUB1	1.08686	ALG6	1.46094	CCNT1	0.909802	MAP3K7	0.749446
STEAP2	0.641069	POMT1	0.825832	UBXN7	0.837156	CMTM4	0.65479		APBB2	1.08686	EIF4A2	1.46094	RNU1-83P	0.909802	PPM1K	0.749446
TTK	0.641069	CPSF4	0.825832	NAP1L1	0.837156	TARDBP	0.631404		MAPKBP1	1.08686	MT-ATP6	1.46094	SRSF2	0.909802	TUBE1	0.749446
ERGIC2	0.641069	ZNF276	0.825832	STAG2	0.837156	SELENOI	0.631404		SREBF2	1.08686	PLS3	1.46094	GNL3	0.909802	SESN1	0.749446
PMS1	0.641069	STK40	0.825832	EEF2	0.837156	BCAT1	0.631404		LRRC14	1.08686	HECTD1	1.46094	KIF20B	0.909802	CHTOP	0.749446
CIT	0.641069	MAN2A1	0.825832	SMC3	0.837156	EIF3E	0.631404		FAM184A	1.08686	MSH6	1.46094	CRISPLD1	0.904515	LSM14A	0.749446
PLEKHA5	0.641069	STRIP1	0.825832	CAPZA1	0.837156	ZNF770	0.631404		MEGF8	1.08686	SPCS3	1.46094	DANCR	0.904515	RYK	0.749446
UBC	0.641069	IDH3A	0.825832	SCRN1	0.837156	CCDC88A	0.631404		DOCK1	1.08686	PTBP1	1.46094	NF2	0.904515	DNAJA2	0.749446
RNF10	0.641069	PSMC2	0.825832	BPTF	0.837156	NAA15	0.631404		PUS7	1.08686	DCP2	1.46094	RAI14	0.904515	MON2	0.749446
UGGT2	0.641069	CNOT6L	0.825832	ACTR2	0.837156	GSPT1	0.631404		AGAP3	1.08686	CENPK	1.46094	GPATCH8	0.904515	RAB21	0.749446
AC021078.1	0.641069	EIF4E	0.825832	EIF3M	0.837156	ANAPC5	0.631404		ZNF614	1.08686	HOXD10	1.46094	SASH1	0.904515	LCOR	0.749446
DNAJC13	0.641069	RAB23	0.825832	HCG18	0.837156	DYNLL2	0.631404		CMSS1	1.08686	XPOT	1.46094	CCDC127	0.904515	PUS7L	0.749446
PUM3	0.641069	DNAJB9	0.825832	MAP4	0.837156	CD164	0.631404		SUMO3	1.08686	GPBP1	1.46094	ATF7IP2	0.904515	CRK	0.749446
PSMG4	0.641069	GABPB2	0.825832	REV3L	0.837156	PTAR1	0.631404		ABCF2	1.08686	SSR3	1.46094	DAP3	0.904515	LMBRD2	0.749446
CRYBB2P1	0.641069	SUMO3	0.825832	EIF5B	0.837156	CALM1	0.631404		GRB2	1.08686	SUB1	1.46094	ATP5F1E	0.904515	ELOVL4	0.749446
MINDY3	0.641069	PRKG1	0.825832	ZNF711	0.837156	PCBP2	0.631404		WDR61	1.08686	ANKRD17	1.46094	ARNT	0.904515	RPS15A	0.749446
ZNF516	0.641069	HMGN3	0.825832	UBB	0.837156	KIF1B	0.631404		PPP1R12B	1.08686	ZYG11B	1.46094	OXSR1	0.904515	POLK	0.749446
CEP83	0.641069	THOC7	0.825832	DSP	0.837156	PHC3	0.631404		NCOA6	1.08686	FAM126B	1.46094	RNF114	0.904515	GARS	0.749446
GUF1	0.641069	DPH5	0.825832	VMA21	0.837156	HSPA1A	0.631404		WDFY1	1.08686	SCML1	1.46094	HILPDA	0.904515	ZNF518A	0.749446
LRRC40	0.641069	KBTBD6	0.825832	SRP68	0.837156	ADAT2	0.631404		WDR5	1.08686	RBM17	1.46094	MRPS23	0.904515	RPS27A	0.749446
B3GALNT2	0.641069	CLK2	0.825832	MESD	0.837156	MT-ND1	0.608019		GTF2H5	1.08686	TTC21B	1.46094	HMGN4	0.904515	AL049796.1	0.749446
UGP2	0.641069	PDE4D	0.825832	GPATCH8	0.837156	ATP2B1	0.608019		COA7	1.08686	SNAP23	1.46094	MAGI3	0.904515	AMFR	0.749446
WDR61	0.641069	TSG101	0.825832	PTP4A2	0.837156	MIB1	0.608019		PLEKHA3	1.08686	ZIC5	1.46094	RNF216	0.904515	EIF4G3	0.749446
TCF7L2	0.641069	ARMCX4	0.825832	PEG10	0.837156	EPB41	0.608019		L2HGDH	1.08686	EPB41L4A-AS1	1.46094	PIK3R1	0.904515	BUB1	0.749446
CCDC138	0.641069	GOLGA5	0.825832	CD46	0.837156	MAT2A	0.608019		RNF111	1.08686	MRPL47	1.46094	ZNF140	0.904515	YRDC	0.749446
TXNDC16	0.641069	TANC1	0.825832	RBM27	0.837156	HMGB2	0.608019		TNIK	1.08686	TTL	1.46094	AP001429.1	0.904515	RNF217	0.749446
CDYL	0.641069	PITX2	0.825832	EPB41L2	0.837156	AFF4	0.608019		UBQLN2	1.08686	FUBP1	1.46094	RIC1	0.904515	GLMN	0.749446
PAM16	0.641069	CLIP4	0.825832	PHYKPL	0.837156	DDX6	0.608019		RBL1	1.08686	HSD17B12	1.46094	IMP4	0.904515	RUFY3	0.749446
CEBPZOS	0.641069	ARHGAP32	0.825832	MORF4L1	0.837156	SRSF7	0.608019		NEK3	1.08686	CLTC	1.46094	ABRACL	0.904515	AK2	0.749446
ADCY9	0.641069	SEPHS1	0.825832	GDI2	0.837156	ZNF664	0.608019		TCEAL9	1.08686	NONO	1.46094	CRYBG3	0.904515	CCNH	0.749446
FBXO42	0.641069	AGPAT3	0.825832	HIC2	0.837156	HECTD1	0.608019		ARHGAP21	1.08686	GPBP1L1	1.46094	KCNQ1OT1	0.89326	BUB1B	0.749446
CRYZ	0.641069	AKT1	0.825832	INTS6	0.837156	GPBP1L1	0.608019		OBSL1	1.08686	ATP5F1B	1.46094	KPNA5	0.89326	TNRC6A	0.749446
AC156455.1	0.641069	ATP5S	0.825832	DNAJC9	0.837156	DDX42	0.608019		IQGAP2	1.08686	DDI2	1.46094	NUP155	0.89326	MTATP6P1	0.749446
CEP162	0.641069	RALGDS	0.825832	PIGK	0.837156	RBPJ	0.608019		COPS6	1.08686	RPL18	1.46094	ZNF638	0.89326	DGKE	0.749446
APH1A	0.641069	ABCF2	0.825832	PRPS1	0.837156	SLC25A3	0.608019		MRM3	1.08686	BUB3	1.46094	UHMK1	0.89326	ATF4	0.749446
	0.641069	ZNF274	0.825832	RAVER2	0.837156	HBS1L	0.608019		PIN1	1.08686	MGA	1.46094	CCND2	0.89326	KAT6A	0.749446
FAM92A	0.641069	TCF25	0.825832	PSMC3IP	0.837156	TRIP12	0.608019		TTLL5	1.08686	UBB	1.46094	ANP32A	0.89326	BRI3BP	0.749446
	0.641069	JOSD1	0.825832	ACBD6	0.837156	PDS5A	0.608019		VCPKMT	1.08686	NIPAL3	1.46094	SDF4	0.887973	BCAS2	0.749446
GPR85	0.641069	TNRC18	0.825832	PTPN2	0.837156	RAD21	0.608019		ARHGAP10	1.08686	PRPS1	1.46094	ASXL1	0.887973	CHEK1	0.749446
rRNA_pseudogene	0.42738	DAPK1	0.825832	RNPS1	0.837156	NSD3	0.608019		AL138759.1	1.08686	CNOT9	1.46094	SOGA1	0.887973	AC087190.3	0.749446
PHF3	0.42738	METTL22	0.825832	WDR73	0.837156	RBM12	0.608019		GSS	1.08686	ASPH	1.46094	CRIPT	0.887973	BRWD3	0.749446
HNRNPU-AS1	0.42738	KDM4B	0.825832	PTTG1IP	0.837156	NFAT5	0.608019		COX7B	1.08686	NAT10	1.46094	SMIM7	0.887973	LSM5	0.749446
RANBP2	0.42738	SBF1	0.825832	PPP1CC	0.837156	WAPL	0.608019		ZNF845	1.08686	YWHAQ	1.46094	NDST1	0.887973	OSTM1	0.749446
RABGGTB	0.42738	AK6	0.825832	SCFD1	0.837156	NUDT21	0.584634		HPS4	1.08686	WDR89	1.46094	ANKRD52	0.887973	C2CD5	0.749446
AGTPBP1	0.42738	COX7B	0.825832	WDR27	0.837156	DNAH14	0.584634		UBE2Q2	1.08686	NETO2	1.46094	SLC2A13	0.887973	KDM5C	0.749446
BRWD1	0.42738	TCEAL4	0.825832	ZNF664	0.837156	RBM33	0.584634		RBBP8	1.08686	MMS22L	1.46094	COX15	0.887973	XBP1	0.749446
BPTF	0.42738	ABCC4	0.825832	NIPBL	0.837156	VPS13C	0.584634		PPP4C	1.08686	SCARNA7	1.46094	ANKRD12	0.887973	ARF1	0.749446
CELF1	0.42738	SWAP70	0.825832	GXYLT1	0.837156	RPL26	0.584634		CDK16	1.08686	ATF7IP	1.46094	PTTG1IP	0.887973	TTC17	0.749446
ZNF146	0.42738	MFSD8	0.825832	HTATSF1	0.837156	BIRC6	0.584634		SFI1	1.08686	PRPF40A	1.46094	KIF15	0.887973	LTA4H	0.749446
ZNF326	0.42738	MRPL39	0.825832	ZNF706	0.837156	SMARCC1	0.584634		DANCR	1.08686	PRDM2	1.46094	HEXA	0.887973	HIST1H4H	0.749446
MSI2	0.42738	TMEM144	0.825832	PPARGC1B	0.837156	AGO1	0.584634		ATP5F1C	1.08686	PHACTR2	1.46094	CBFA2T2	0.887973	VRK1	0.749446
FAT1	0.42738	MCOLN3	0.825832	GPR180	0.837156	DLC1	0.584634			1.08686	MYSM1	1.46094	DUSP22	0.887973	ZC3H14	0.749446
PGAP1	0.42738	TIMP3	0.825832	RPL13A	0.837156	GLS	0.584634		AC145207.5	1.08686	EIF5	1.46094	ATP6V1D	0.887973	PSMA1	0.749446
ARL5B	0.42738	SYNM	0.825832	BBX	0.837156	ARHGEF12	0.584634		PARP4	1.08686	TMEM245	1.46094	PSMB5	0.887973	KIAA0100	0.749446
KIAA0100	0.42738	CDKN1B	0.825832	EIF2S2	0.837156	TMEM33	0.584634		ZNF250	1.08686	STARD7	1.46094	GPHN	0.887973	HACE1	0.749446
RPL36	0.42738	TAF1B	0.825832	TSG101	0.837156	TARBP1	0.584634		LINS1	1.08686	MBNL1	1.46094	ANKRD54	0.887973	THUMPD2	0.749446
PSME4	0.42738	RB1	0.825832	ARMCX4	0.837156	BRCA1	0.584634		DHX38	1.08686	PDCD5	1.46094	SLC9B2	0.887973	ATPAF1	0.749446
CNIH1	0.42738	TIMM10B	0.825832	AGPAT3	0.837156	DDX46	0.584634		MTHFD1L	1.08686	INTS8	1.46094	CITED2	0.887973	USP33	0.749446
RAB11FIP2	0.42738	SRPRA	0.825832	PELP1	0.837156	CCAR1	0.584634		SLC25A19	1.08686	MAPK1IP1L	1.46094	CAMTA1	0.887973	RSBN1L	0.749446
FAM136A	0.42738	WDR19	0.825832	EIF3J-AS1	0.837156	GLO1	0.584634		COL6A1	1.08686	NEMF	1.46094	DNAJC24	0.887973	EXOC5	0.749446
ZNF91	0.42738	KDSR	0.825832	AC139887.2	0.837156	RNU1-83P	0.584634		TNKS1BP1	1.08686	MRNIP	1.46094	ZNF184	0.887973	GANAB	0.749446
TRMT13	0.42738	NSMF	0.825832	C5orf34	0.837156	ZNF451	0.584634		SNORD13	1.08686	AP001486.2	1.46094	PRPF4B	0.876718	KHDC4	0.749446
ALDH9A1	0.42738	SVIP	0.825832	KLF6	0.837156	NCAPG2	0.584634		LMNA	1.08686	TRIM11	1.46094	SOD2	0.876718	SMAD2	0.749446
SH3PXD2B	0.42738	MMS19	0.825832	MAT2B	0.837156	ELK4	0.584634		PPP2R2D	1.08686	IDS	1.46094	FAM84B	0.876718	CACUL1	0.749446
FLCN	0.42738	ADAMTS19	0.825832	AKNA	0.837156	RAN	0.561248		PANK1	1.08686	SUZ12P1	1.46094	NDC1	0.876718	PCYOX1	0.749446
ACVR2B	0.42738	LDHC	0.825832	SLC38A10	0.837156	VPS13A	0.561248		MRPS6	1.08686	MCOLN3	1.46094	TTC3	0.876718	KPNA3	0.749446
SUGT1	0.42738	PELP1	0.825832	CDH20	0.837156	NOTCH2	0.561248		TCTN1	1.08686	TRIQK	1.46094	KIF1B	0.876718		0.749446
EPRS	0.42738	ZNF577	0.825832	MT-CYB	0.837156	HSPH1	0.561248		MYLIP	1.08686	IMMT	1.46094	RNU5A-1	0.876718	MIR222HG	0.749446
RBM25	0.42738	CES2	0.825832	PSMB1	0.837156	SETD5	0.561248		TRMT2B	1.08686	FAM172A	1.46094	NDUFS2	0.871431	STK26	0.749446
MLEC	0.42738	ANKRD30BL	0.825832	DMTF1	0.837156	CNOT6	0.561248		ZNF573	1.08686	SVIL-AS1	1.46094	FBXO21	0.871431	TNFRSF10B	0.749446
BDP1	0.42738	PPOX	0.825832	DBNL	0.837156	WDR26	0.561248		TBCA	1.08686	ARHGEF28	1.46094	ZWINT	0.871431	MBTPS2	0.749446
KNL1	0.42738	NT5DC2	0.825832	CHD1	0.837156	CCNT1	0.561248		ACAD9	1.08686	CRYM-AS1	1.46094	PARP8	0.871431	AKT3	0.749446
TNRC6B	0.42738	TRIM38	0.825832	LENG8	0.837156	UBR5	0.561248		PSEN1	1.08686	ZNF594	1.46094	FGD4	0.871431	ZNF460	0.749446
HMGN1	0.42738	PROX1	0.825832	METTL8	0.837156	PEG10	0.561248		WWP2	1.08686	MTERF2	1.46094	PPARGC1B	0.871431	GCFC2	0.749446
TTL	0.42738	FTO	0.825832	DMXL1	0.837156	TMEM123	0.561248		SERPINB6	1.08686	NCOA2	1.46094	DHX33	0.871431	SOS1	0.749446
GNL3	0.42738	FAM193B	0.825832	TKT	0.837156	JUN	0.561248		STOX2	1.08686	FNDC3A	1.46094	RPUSD3	0.871431	PCNX4	0.749446
NUP155	0.42738	COQ4	0.825832	PPIG	0.837156	HSPA9	0.561248		FGD4	1.08686	CDC23	1.46094	SNHG20	0.871431	SEH1L	0.749446
ZNF589	0.42738	DENND4B	0.825832	GTF3C3	0.837156	SPTBN1	0.561248		NRCAM	1.08686	LETM1	1.46094	AHI1	0.871431	RIMKLB	0.749446
TTF2	0.42738	TRIM26	0.825832	NDUFS5	0.837156	TBL1XR1	0.561248		CLASP1	1.08686	SRSF11	1.46094	EME2	0.871431	CHSY1	0.749446
LCOR	0.42738	DHPS	0.825832	FAM184A	0.837156	XPOT	0.561248		RPS28	1.08686	CCNT1	1.46094	SUMF2	0.871431	MET	0.749446
GCC2	0.42738	SLC25A6	0.825832	CYCS	0.837156	MTDH	0.561248		VWDE	1.08686	ADAMTS1	1.46094	UBE2O	0.871431	KLC1	0.749446
KDM5A	0.42738	ZC3H10	0.825832	POLD2	0.837156	MGEA5	0.561248		NF2	1.08686	ACIN1	1.46094	TCFL5	0.871431	NDUFV3	0.749446
SLC31A1	0.42738	CEP126	0.825832	ROCK2	0.837156	ARPP19	0.561248		CRIPT	1.08686	LRP6	1.46094	FER	0.871431	HSF2	0.749446
CREBZF	0.42738	ZNF845	0.825832	PDIA3	0.837156	DHX36	0.561248		SALL2	1.08686	PPP1CB	1.46094	ZNF263	0.871431	GNA13	0.749446
COPA	0.42738	NFRKB	0.825832	CDK12	0.837156	ARIH1	0.561248		SLC37A4	1.08686	YWHAZ	1.46094	MCM2	0.871431	INTS14	0.749446
DNAJC7	0.42738	HMG20A	0.825832	TPD52L2	0.837156	KHDRBS1	0.561248		GID8	1.08686	LNPEP	1.46094	AP3M2	0.871431	DIP2A	0.749446
YTHDF2	0.42738	FAM120B	0.825832	FRMD4A	0.837156	RNU1-140P	0.561248		VRK2	1.08686	RPL34	1.46094	TM7SF3	0.871431	QTRT2	0.749446
H2AFV	0.42738	MRPS15	0.825832	SPOPL	0.837156	TMED5	0.561248		PSTK	1.08686	RPL6	1.46094	WARS	0.871431	SNRNP40	0.749446
RBBP6	0.42738	NANS	0.825832	RNU2-61P	0.837156	PTMA	0.561248		NCAM1	1.08686	KPNA4	1.46094	RPARP-AS1	0.871431	WDFY3	0.749446
RBAK	0.42738	MLYCD	0.825832	SEC63	0.837156	NCOR1	0.537863		ZBED3-AS1	1.08686	SH3BP2	1.46094	IMMP1L	0.871431	PDHB	0.749446
MTHFD1	0.42738	EIF3J-AS1	0.825832	RPS3	0.837156	AL355488.1	0.537863		CEP68	1.08686		1.46094	ARHGEF11	0.871431	ATF7IP	0.749446
PHACTR2	0.42738	IER2	0.825832	37500	0.837156	SRSF2	0.537863		FPGT	1.08686	C17orf80	1.46094	KANSL2	0.871431	NOL10	0.749446
MID1	0.42738	ZNF675	0.825832	GPBP1	0.837156	AK2	0.537863		AC012531.1	1.08686	LINC00641	1.46094	PTPN3	0.871431	HDAC1	0.749446
ANKRD10	0.42738	ZFP64	0.825832	NSD1	0.837156	NF1	0.537863		IL17RD	1.08686	CCNH	1.46094	DBF4	0.871431	MRPS35	0.749446
WDR11	0.42738	OXNAD1	0.825832	GPATCH2L	0.837156	CKAP2	0.537863		PLK1	1.08686	OTULIN	1.46094	GZF1	0.871431	TNPO2	0.749446
ATP5PF	0.42738	40422	0.825832	FAM168B	0.837156	GFPT1	0.537863		PLPP3	1.08686	UTRN	1.46094	NT5DC3	0.871431	AMOTL1	0.749446
COA1	0.42738	AC139887.2	0.825832	SMARCC1	0.837156	NEMP1	0.537863		ARL2BP	1.08686	RFX7	1.46094	COLGALT2	0.871431	JMY	0.749446
CENPU	0.42738	C5orf34	0.825832	MSH6	0.837156	DGKH	0.537863		ALX1	1.08686	CNKSR3	1.46094	ATP11B	0.860177	HNRNPH2	0.749446
DNM2	0.42738		0.825832	DNM1L	0.837156	RMRP	0.537863		TAS2R30	1.08686	MAPK9	1.46094	PABPC4	0.860177	MTERF4	0.749446
ARFGAP1	0.42738	TTI1	0.825832	MIA3	0.837156	NPM1	0.537863		MZF1	1.08686	WDR82	1.46094	WDR26	0.860177	AC125257.1	0.749446
LETM1	0.42738	CCDC91	0.825832	YLPM1	0.837156	CHORDC1	0.537863		RIPK2	1.08686	PRKAA2	1.46094	GOPC	0.860177	EGLN1	0.749446
RPS8	0.42738	KLF6	0.825832	PAM	0.837156	CD46	0.537863		ZSCAN20	1.08686	UBC	1.46094	HECTD1	0.860177	RRN3	0.749446
RPL37	0.42738	TCEANC2	0.825832	KIF11	0.837156	GPBP1	0.537863		PLCB3	1.08686	CARNMT1	1.46094	MED13	0.860177	ZBTB24	0.749446
NASP	0.42738	ARNTL2	0.825832	SLC38A1	0.837156	DCAF16	0.537863		NKX6-1	1.08686	ZADH2	1.46094	ARL5B	0.860177	SUMO1	0.749446
HUWE1	0.42738	RPL39	0.825832	CLASP2	0.837156	HNRNPC	0.537863			1.08686	BNIP2	1.46094	RAD23B	0.860177	RPS19	0.749446
WNK1	0.42738	TAP2	0.825832	RRM1	0.837156	PSMD12	0.537863		GALNT1	1.08686	CA8	1.46094	ZNF12	0.854889	TEX15	0.749446
U2SURP	0.42738	LARGE1	0.825832	CALM2	0.837156	UBA1	0.537863		ADGRL3	1.08686	AP1S2	1.46094	TRIM11	0.854889	SMIM15	0.749446
IGF2BP1	0.42738	DNHD1	0.825832	HECTD1	0.837156	SETD2	0.537863		PAIP1	1.08686	FSTL1	1.46094	UBE2Q2	0.854889	ELOVL6	0.749446
PLS3	0.42738	TNRC6C	0.825832	JPX	0.837156	HIF1AN	0.537863		ZNF485	1.08686	TMEM168	1.46094	RSAD1	0.854889	STARD4	0.749446
CALR	0.42738	MAGED2	0.825832	AKIRIN1	0.837156	ZMYM2	0.537863		WDR45B	1.08686	SUCO	1.46094	GATD1	0.854889	LYRM7	0.749446
RBBP7	0.42738	PPDPF	0.825832	AC004656.1	0.837156	PSIP1	0.537863		SMCR8	1.08686	EYA3	1.46094	CWF19L2	0.854889	CDC73	0.749446
GLUL	0.42738	SLC26A11	0.825832	SOAT1	0.837156	USP1	0.537863		LZTS2	1.08686	NFXL1	1.46094	GRWD1	0.854889	CSNK2A1	0.749446
PANK3	0.42738	AC100827.4	0.825832	XBP1	0.837156	CCDC47	0.537863		ZNF615	1.08686	CENPL	1.46094	AL355987.4	0.854889	RALGAPB	0.749446
DYNC1H1	0.42738	CROCCP3	0.825832	TTC31	0.837156	MORF4L2	0.537863		CDK14	1.08686	RWDD1	1.46094	MRPL57	0.854889	MTA2	0.749446
CCND2	0.42738	TONSL	0.825832	LARP1	0.837156	SSBP1	0.537863		COMT	1.08686	SLC30A7	1.46094	FOXRED2	0.854889	MESD	0.749446
MAZ	0.42738	ALG1L2	0.825832	ZFAND6	0.837156	TUBA1B	0.537863		VWA8	1.08686	ZBED6	1.46094	GPM6A	0.854889	PTPRF	0.749446
CCT3	0.42738	RRP7BP	0.825832	PSMG1	0.837156	SNRNP200	0.537863		LRRC47	1.08686	NUP93	1.46094	UBE2J2	0.854889	UBE3C	0.749446
EIF4G1	0.42738	PDRG1	0.825832	EEF1A1	0.837156	DICER1	0.537863		DDIAS	1.08686	PCNT	1.46094	NDUFAF8	0.854889	MOB1B	0.749446
AKAP12	0.42738	MAT2B	0.825832	TMEM123	0.837156	IGF2R	0.537863		BBS2	1.08686	RNU2-3P	1.46094	BCL10	0.854889	RPP14	0.749446
SRSF5	0.42738	PCDH7	0.825832	APP	0.837156	WDR33	0.537863		PLEKHO2	1.08686	BAG6	1.46094	PRKX	0.854889	DHFR	0.749446
HLTF	0.42738	GRK3	0.825832	CDC42BPA	0.837156	CASC7	0.514478		LETM2	1.08686	MRPL51	1.46094	STAT3	0.854889	MDH2	0.749446
TTC3	0.42738	ALDH1A3	0.825832	TP53BP2	0.837156	UBE2D3	0.514478		TRAPPC9	1.08686	LETMD1	1.46094	GDI1	0.854889	ABLIM1	0.749446
TOMM20	0.42738	ZMYM5	0.825832		0.837156	PREPL	0.514478		RNU4-1	1.08686	PSMC3	1.46094	LIG4	0.854889	MED23	0.749446
DST	0.42738	FRG1	0.825832	UBR1	0.837156	SNHG1	0.514478		ASF1A	1.08686	B2M	1.46094	DCXR	0.854889	KNTC1	0.749446
CCNC	0.42738	LRRC57	0.825832	DOCK7	0.837156	ATP5F1B	0.514478		NDUFB5	1.08686	GFOD1	1.46094	FRMD4A	0.854889	C9orf40	0.749446
CCT8	0.42738	NAT8L	0.825832	DIXDC1	0.837156	CNOT1	0.514478			1.08686	ZNF780B	1.46094	OARD1	0.854889	EIF2AK2	0.749446
AC015813.1	0.42738	C17orf75	0.825832	OTUD6B-AS1	0.837156	APP	0.514478		PUDP	1.08686	RAB18	1.46094	CNTN1	0.854889	RAPH1	0.749446
CENPE	0.42738	CHMP3	0.825832	CCDC181	0.837156	GOLGA4	0.514478		GINS1	1.08686	KNOP1	1.46094	ZMYND19	0.854889	CNOT2	0.749446
MARCH6	0.42738	COTL1	0.825832	HNRNPK	0.837156	POLE	0.514478		TVP23C	1.08686	RSRC1	1.46094	GSTO2	0.854889	TOP1	0.749446
KPNB1	0.42738	UNKL	0.825832	BCLAF1	0.837156	LRBA	0.514478		RBMX2	1.08686	E2F8	1.46094	GUSB	0.854889	USP37	0.749446
FKBP4	0.42738	RGP1	0.825832	MTR	0.837156	PIP5K1A	0.514478		STK16	1.08686	APH1B	1.46094	ASAP2	0.854889	ARL6IP5	0.749446
DYNLL2	0.42738	DNAJB1	0.825832	ZFP62	0.837156	THAP9-AS1	0.514478		ASB13	1.08686	ZSCAN29	1.46094	LINC02035	0.854889	URB1	0.749446
SELENOI	0.42738	LZTS2	0.825832	EIF3A	0.837156	USP53	0.514478		TLK2	1.08686	VPS13B	1.46094	RSPH3	0.854889	SCAI	0.749446
CCDC88A	0.42738	ZNF615	0.825832	CD164	0.837156	RSRC2	0.514478		AKAP5	1.08686	PSPC1	1.46094	THAP11	0.854889	PHF20L1	0.749446
DDX42	0.42738	ZEB1-AS1	0.825832	CCNL2	0.837156	NHLRC2	0.514478		GALK2	1.08686	CBWD2	1.46094	ZNF44	0.854889	SHCBP1	0.749446
RBPJ	0.42738	TOMM34	0.825832	RB1CC1	0.837156	GPI	0.514478		UBXN1	1.08686	FBRS	1.46094	ZBTB10	0.843635	SNX6	0.749446
AGO1	0.42738	FAM107B	0.825832	KMT2C	0.837156	CHTOP	0.514478		GOLGA2P5	1.08686	XYLB	1.46094	PPA1	0.843635	SLC35A3	0.749446
DNAH14	0.42738	NUBP2	0.825832	KLHL23	0.837156	G2E3	0.514478		MED24	1.08686	SUGCT	1.46094	DNAJC3	0.843635	RAB4A	0.749446
ZNF451	0.42738	DOCK4	0.825832	ATAD5	0.837156	SOD1	0.514478		SLC35A4	1.08686	ZNF682	1.46094	MIR17HG	0.843635	MIS18BP1	0.749446
BRCA1	0.42738	DTX3L	0.825832	SF3A3	0.837156	GIGYF2	0.514478		ZNF691	1.08686	EIF2B2	1.46094	RPL37	0.843635	WDR33	0.749446
RAN	0.42738	ALG10B	0.825832	DDX39B	0.837156	PLOD2	0.514478		MTFMT	1.08686	PARD3	1.46094	SMAD5	0.843635	USP14	0.749446
ARPP19	0.42738	DCTPP1	0.825832	RAD23B	0.837156	TMX1	0.514478		DUS4L	1.08686	RPP30	1.46094	PTGES3	0.843635	P4HB	0.749446
CCNT1	0.42738	CDK14	0.825832	TSPYL1	0.837156	ATP11B	0.514478		GRB14	1.08686	PPP1R37	1.46094	PDCD4	0.843635	MAGEF1	0.749446
DHX36	0.42738	COMT	0.825832	PAICS	0.837156	HEY1	0.514478		SNRPG	1.08686	PGAP1	1.46094	ATP6V1A	0.843635	AHSA1	0.749446
ARIH1	0.42738	GCC1	0.825832	RBBP4	0.837156	SFXN1	0.514478		FAM193A	1.08686	MRFAP1	1.46094	EIF2S1	0.843635	RRM2B	0.749446
JUN	0.42738		0.825832	BRD2	0.837156	PTBP2	0.514478		HEG1	1.08686	FKBP3	1.46094	USP24	0.843635	PCDH7	0.749446
SETD2	0.42738	ESD	0.825832	RPS24	0.837156	SRSF6	0.514478		MPP3	1.08686	RBM15	1.46094	HEATR1	0.843635	MINDY2	0.749446
RMRP	0.42738	POLR3D	0.825832	NEPRO	0.837156	FOXK1	0.514478		POLR2E	1.08686	SLC7A6OS	1.46094	NUDT21	0.843635	SRPK2	0.749446
SSBP1	0.42738	GAS6	0.825832	UGGT2	0.837156	DDI2	0.514478		SLC22A15	1.08686	HPS5	1.46094	RRBP1	0.838347	SATB2	0.749446
DCAF16	0.42738	SNORD46	0.825832	TXNDC16	0.837156	RSL1D1	0.514478		HPCAL4	1.08686	EIF4EBP2	1.46094	FEM1A	0.838347	SLF2	0.749446
TUBA1B	0.42738	CYB5RL	0.825832	KIAA0100	0.837156	ADAMTS1	0.514478		TUFT1	1.08686	WDR11	1.46094		0.838347	C5orf51	0.749446
UBA1	0.42738	MYRF	0.825832	WNK1	0.837156	LSM14A	0.514478		IGSF1	1.08686	PSMG1	1.46094	LRRC47	0.838347	CETN3	0.749446
HIF1AN	0.42738	KIF7	0.825832	MAZ	0.837156	AL356488.2	0.491092		PLXNB1	1.08686	PDCD11	1.46094	TRAPPC9	0.838347	MECOM	0.749446
G2E3	0.42738	UBAC1	0.825832	AKAP12	0.837156	SNX27	0.491092		FZD4	1.08686	FANCB	1.46094	CEP55	0.838347	DDIT4	0.749446
SOD1	0.42738	AKNA	0.825832	AGO1	0.837156	KHDC4	0.491092		ZNF350	1.08686	RORA	1.46094	CALML4	0.838347	LNPK	0.749446
SNHG1	0.42738	TJP2	0.825832	JUN	0.837156	CPSF6	0.491092		PRKCE	1.08686	PANK3	1.46094	PCLO	0.838347	ZNF280D	0.749446
GIGYF2	0.42738	TRIM56	0.825832	DCAF16	0.837156	MT-TS2	0.491092		SGSM1	1.08686	PHC3	1.46094	PITRM1	0.838347	FBXO9	0.749446
ACTR2	0.42738	KCNC4	0.825832	HP1BP3	0.837156	CNBP	0.491092		VKORC1	1.08686	HSPA1A	1.46094	ZHX3	0.838347	RIOX2	0.749446
MT-TS2	0.42738	TMEM9	0.825832	RPL19	0.837156	CAPZA1	0.491092			1.08686	CDCA7	1.46094	STARD9	0.838347	MAP3K13	0.749446
LRP6	0.42738		0.825832	EIF1AX	0.837156	ACTR2	0.491092		OGFOD3	1.08686	LARP4B	1.46094	PRPF19	0.838347	ZNF706	0.749446
RPS23	0.42738	TXNDC11	0.825832	FNBP4	0.837156	EIF3M	0.491092		LRRC8D	1.08686	C5orf42	1.46094	CABLES1	0.838347	CECR2	0.749446
HP1BP3	0.42738	ZNF23	0.825832	VEZT	0.837156	DMTF1	0.491092		ATG4B	1.08686		1.46094	UBL5	0.838347	CENPK	0.749446
IPO9	0.42738	TMEM208	0.825832	ZNF37A	0.837156	ROCK2	0.491092		XAB2	1.08686	OTUD3	1.46094	ADAM23	0.838347	ARL1	0.749446
EIF3M	0.42738	HIST1H2AI	0.825832	RSBN1L	0.837156	HP1BP3	0.491092		CATSPER2	1.08686	CUL5	1.46094	BACE1	0.838347	ETV3	0.749446
KHDC4	0.42738	DGCR5	0.825832	SAMD8	0.837156	SLTM	0.491092		PTOV1-AS1	1.08686	PIK3C2A	1.46094	PPCS	0.838347	EIF2B5	0.749446
HCG18	0.42738	AP000845.1	0.825832	CUL3	0.837156	PRPF4B	0.491092		CRISPLD1	1.08686	PPP1R15B	1.46094	ANKRD13A	0.838347	FHL1	0.749446
USP24	0.42738	IFT140	0.825832	TTBK2	0.837156	ACIN1	0.491092		C8orf59	1.08686	AKIRIN1	1.46094		0.838347	CREB3L2	0.749446
IQGAP1	0.42738	NECAB3	0.825832	MBTPS1	0.837156	IMPAD1	0.491092		TRDMT1	1.08686	FKTN	1.46094	TCEAL4	0.838347	TMEM170B	0.749446
TMEM245	0.42738	PPP1R35	0.825832	AKT3	0.837156	IPO9	0.491092		RPS6KA5	1.08686	RC3H2	1.46094	FNDC3B	0.838347	CAMSAP2	0.749446
G3BP2	0.42738	PPP1R16A	0.825832	DCAF8	0.837156	SRPK1	0.491092		AP002495.1	1.08686	TFCP2	1.46094	PLAT	0.838347		0.749446
MAP4	0.42738	NHLH2	0.825832	MCFD2	0.837156	STMN1	0.491092		MOAP1	1.08686	FAM98A	1.46094	SLC20A2	0.838347	TRPS1	0.749446
CALU	0.42738	MAML3	0.825832	ICMT	0.837156	RPS23	0.491092		KCTD11	1.08686	AGPAT4	1.46094	ZNF500	0.838347	PHF13	0.749446
SENP6	0.42738	MIR646HG	0.825832	SMIM11A	0.837156	QKI	0.491092		RALA	1.08686	WDR3	1.46094	OGG1	0.838347	ATP1B1	0.749446
NUP43	0.42738	PRKD2	0.825832	C17orf51	0.837156	TEX15	0.491092		TAF1A	1.08686	TPX2	1.46094	PUS1	0.838347	TRIR	0.749446
DR1	0.42738	NDUFA11	0.825832	TXLNG	0.837156	PRR14L	0.491092		EBNA1BP2	1.08686	AVL9	1.46094	OSGEP	0.838347	SLIRP	0.749446
SNHG16	0.42738	AC026951.1	0.825832	CENPC	0.837156	YIPF4	0.491092			1.08686	E2F3	1.46094	DCTN6	0.838347	SGPL1	0.749446
UCHL5	0.42738	PQBP1	0.825832	BRD8	0.837156	AGO3	0.491092		TEX9	1.08686	SGTB	1.46094	CDCA5	0.838347	FOXC1	0.749446
SSR3	0.42738	MORN1	0.825832	RCOR1	0.837156	LRP6	0.491092		CLN5	1.08686	ARL1	1.46094	GOSR2	0.838347	B3GNT5	0.749446
RPS7	0.42738	HDHD3	0.825832	MTF1	0.837156	PUM1	0.491092		PTPRA	1.08686	PRCC	1.46094	HIC1	0.838347	BTBD7	0.749446
KIAA1958	0.42738		0.825832	MTIF2	0.837156	TMED2	0.491092		PDCD2L	1.08686	ORC2	1.46094	RASSF1	0.838347	MYO5A	0.749446
SEC11A	0.42738	PARD6G	0.825832	GPN2	0.837156	ARGLU1	0.491092		SNX24	1.08686	CNN3	1.46094	TTC26	0.838347	SF3B6	0.749446
FAM98B	0.42738	SDAD1P1	0.825832	PANK2	0.837156	CDCA7	0.491092		TTC30B	1.08686	RPS13	1.46094	BRD2	0.827093	ITPRIPL2	0.749446
FANCI	0.42738	GLUD1P3	0.825832	ZNF573	0.837156	CPD	0.491092		SNORA65	1.08686	DCAF6	1.46094	HSPA9	0.827093	SFMBT2	0.749446
HSPA4L	0.42738	SNAPC1	0.825832	GALNT1	0.837156	GOPC	0.491092		RPL4P5	1.08686	ZFP91	1.46094	EFNB2	0.827093	TRAF3IP2-AS1	0.749446
SMG1	0.42738	TBCB	0.825832	TTLL4	0.837156	YME1L1	0.491092		TDRD7	1.08686	FKBP15	1.46094	MGEA5	0.827093	TXNL4A	0.749446
REV3L	0.42738	HSP90B2P	0.825832	ZFPM2	0.837156	SRSF9	0.491092		ISOC2	1.08686	KIAA1191	1.46094	ERO1A	0.827093	STC2	0.749446
ARF1	0.42738	CAMLG	0.825832	TERF2	0.837156	KRR1	0.491092		GJA3	1.08686	PBX1	1.46094	STT3B	0.827093	CENPL	0.749446
STARD7	0.42738	NAA16	0.825832	MICU3	0.837156	LARP4B	0.491092		ZCCHC4	1.08686	RLF	1.46094	RNU1-67P	0.827093	CD55	0.749446
SP1	0.42738	CD99	0.825832	EZR	0.837156	DYNC1LI2	0.467707		ZSCAN26	1.08686	ERGIC2	1.46094	YDJC	0.821805	EIF3D	0.749446
OCIAD1	0.42738	EIF4A1	0.825832	CPSF2	0.837156	RBM12B	0.467707		AL355336.1	1.08686	BLM	1.46094	PRKRA	0.821805	PSEN1	0.749446
XRCC6	0.42738	PYURF	0.825832	CBL	0.837156	ZNF703	0.467707		HPCAL1	1.08686	CLIC4	1.46094	RNU4-1	0.821805	PCF11	0.749446
DNTTIP2	0.42738	QRSL1	0.825832	DDHD2	0.837156	SNX5	0.467707		MIF4GD	1.08686	PRKAR2A	1.46094	NUP37	0.821805	SEC23IP	0.749446
NABP1	0.42738	EPHA3	0.825832	RNU5E-1	0.837156	USP22	0.467707		PRUNE1	1.08686	ANAPC4	1.46094	GREB1	0.821805	RICTOR	0.749446
EIF4G3	0.42738	MRPL20	0.825832	RBM6	0.837156	RFC1	0.467707		GPANK1	1.08686	ALCAM	1.46094	SULT1A1	0.821805	PEBP1	0.749446
HMGB1	0.42738	MCM5	0.825832	RBFA	0.837156	MCL1	0.467707			1.08686	KIF21A	1.46094	BRPF1	0.821805	POLR2K	0.749446
EIF5B	0.42738	CTC1	0.825832	ADRB2	0.837156	AP2B1	0.467707		TBC1D13	1.08686	PSMD14	1.46094	MYH9	0.821805	ZNF717	0.749446
STX7	0.42738	ELMOD3	0.825832	RPL37A	0.837156	CEP350	0.467707		SURF2	1.08686	SENP2	1.46094	B4GALT1	0.821805	RNU1-82P	0.749446
SLK	0.42738	NDUFS7	0.825832	CAND1	0.837156	MAP3K2	0.467707		RAB40B	1.08686	RBL2	1.46094	HOXB4	0.821805	SNRNP48	0.749446
CGGBP1	0.42738	LTBP1	0.825832	TCERG1	0.837156	G3BP2	0.467707		ZNF654	1.08686	SMARCE1	1.46094	STRIP1	0.821805	ZNF652	0.749446
AASDHPPT	0.42738	TSFM	0.825832	DLC1	0.837156	UBE2V2	0.467707		TBC1D19	1.08686	EXTL3	1.46094	ERI3	0.821805	ADPGK	0.749446
CDC7	0.42738	OTUD1	0.825832	GLS	0.837156	TUB	0.467707		TMEM101	1.08686	MTPN	1.46094	AC006001.3	0.821805	KLF3	0.749446
TFDP1	0.42738	GCA	0.825832	HNRNPC	0.837156	MYC	0.467707		UQCR11	1.08686	MLLT10	1.46094	ARFRP1	0.821805	ZBTB18	0.749446
ZMYM4	0.42738	C1RL	0.825832	SLTM	0.837156	HCG18	0.467707		PRRG4	1.08686	SIK3	1.46094	IQSEC1	0.821805	UHRF1BP1	0.749446
SMAD2	0.42738	GALNT6	0.825832	PRPF4B	0.837156	RBM27	0.467707		PPP1R21	1.08686	ETV3	1.46094	ITPR1	0.821805	NBR1	0.749446
DLD	0.42738	ERF	0.825832	ACIN1	0.837156	EPB41L2	0.467707		DPYD	1.08686		1.46094	JPH3	0.821805	ZBTB6	0.749446
ABCE1	0.42738	TMEM254	0.825832	WDR12	0.837156	NIPBL	0.467707		TIMM13	1.08686	SMIM11A	1.46094		0.821805	SLC35G1	0.749446
RPL19	0.42738	KCTD18	0.825832	TARS	0.837156	WDR12	0.467707		GSTP1	1.08686	STRN3	1.46094	AC010478.1	0.821805	DPP9	0.749446
BRWD3	0.42738	KCTD2	0.825832	NDC1	0.837156	NUP50	0.467707		ZDHHC4	1.08686	HMGCR	1.46094	MON1B	0.821805	PREX2	0.749446
SPTAN1	0.42738	TSKU	0.825832	ANKRD17	0.837156	CTNND1	0.467707		WWC3	1.08686	MRPL22	1.46094	MUC20-OT1	0.821805	AGGF1	0.749446
CBX6	0.42738	SNORD104	0.825832	ACLY	0.837156	PPP1CB	0.467707		BTN2A3P	1.08686	RASAL2	1.46094	MGRN1	0.821805	PEAK1	0.749446
ZNF711	0.42738	AC120114.2	0.825832	PRRC2A	0.837156	SCAF11	0.467707		CTSK	1.08686	MRPL52	1.46094	CRCP	0.821805	MRPL35	0.749446
RPL7L1	0.42738	AL162724.1	0.825832	SKP1	0.837156	MT-ND4L	0.467707		LYPD6B	1.08686	SAV1	1.46094	FBXO31	0.821805	SMIM30	0.749446
ZNF445	0.42738	TBC1D24	0.825832	AC118549.1	0.837156	RPL15	0.467707		CDK2AP2	1.08686	PNMA1	1.46094	YPEL5	0.821805	ATP5F1C	0.749446
PRKX	0.42738	PLSCR4	0.825832	LPGAT1	0.837156	ATAD2	0.467707		ULK1	1.08686	JARID2	1.46094	ZNF829	0.821805	GALNT1	0.749446
USP48	0.42738	SDC3	0.825832	MIEF1	0.837156	C5orf42	0.467707		HDAC2-AS2	1.08686	SLC37A3	1.46094	RN7SKP9	0.821805	CCND1	0.749446
TOPBP1	0.42738	CHMP2A	0.825832	NUMA1	0.837156	MIR222HG	0.467707		AC006978.1	1.08686	CAMKK2	1.46094		0.821805	USP32	0.749446
EIF1AX	0.42738	APOE	0.825832	GRSF1	0.837156	MCM4	0.467707			1.08686	BRD8	1.46094	KCNJ8	0.821805	NEDD4	0.749446
ELOA	0.42738	SYT6	0.825832	MKLN1	0.837156	SNTB2	0.467707		SMIM15-AS1	1.08686	ATPAF1	1.46094	RABEPK	0.821805	GGA2	0.749446
PTPRF	0.42738	RECQL4	0.825832	FOXJ3	0.837156	RPS14	0.467707		AB015752.1	1.08686	RRAGD	1.46094	AL391684.1	0.821805	SCAF4	0.749446
TFG	0.42738	TGIF1	0.825832	BEX3	0.837156	BAZ1B	0.467707		ERICH4	1.08686	TTLL3	1.46094	AL353625.1	0.821805	FAM241A	0.749446
RREB1	0.42738	PCOLCE-AS1	0.825832	ECT2	0.837156	YWHAG	0.467707			1.08686	RNF165	1.46094	MGARP	0.821805	GABPB2	0.749446
UBB	0.42738	EIF2S2P2	0.825832	PTBP1	0.837156	PPIA	0.467707		COMP	1.08686		1.46094	AC010997.4	0.821805	CHAMP1	0.749446
AC124068.2	0.42738	AC092685.1	0.825832	MED14	0.837156	RNU1-20P	0.467707		PTCD1	1.08686	PRR11	1.46094	THAP3	0.821805	FNTA	0.749446
FNBP4	0.42738	AC008443.6	0.825832	CD109	0.837156	USP24	0.467707		GRM6	1.08686	ARL10	1.46094	ASF1B	0.821805	TMEM135	0.749446
VEZT	0.42738	AC012676.1	0.825832	CCT5	0.837156	IQGAP1	0.467707		KIF12	1.08686	TMEM161B	1.46094	ZFP14	0.821805	LUC7L	0.749446
RBM17	0.42738	AC127024.5	0.825832	MFSD14B	0.837156	TMEM245	0.467707		SCRN2	1.08686	ULK2	1.46094	CHST11	0.821805	KLHL11	0.749446
FIGNL1	0.42738	XAB2	0.825832	LINC01355	0.837156	SETD7	0.467707		ATOH8	1.08686	ZNF318	1.46094	DR1	0.810551	PSMG4	0.749446
ILF2	0.42738	PPP1R16B	0.825832	C17orf80	0.837156	DPP8	0.467707		DES	1.08686	PHB2	1.46094	DICER1	0.810551	EEF1AKMT2	0.749446
TCF12	0.42738	PLPPR2	0.825832	ROBO1	0.837156	SIN3A	0.467707		CCDC85B	1.08686	RAB2B	1.46094	FAM208B	0.810551	CCDC112	0.749446
ZNF37A	0.42738	CLDN15	0.825832	NAMPT	0.837156	ERO1A	0.467707		MAMSTR	1.08686	UBE2W	1.46094	NUP205	0.810551	JAM3	0.749446
PPP2R5C	0.42738	KIAA1549L	0.825832	CCNH	0.837156	UGCG	0.467707		AC006001.1	1.08686	ANKS6	1.46094	MTR	0.810551	ZNF302	0.749446
RSBN1L	0.42738	MOCS1	0.825832	JPT2	0.837156	IARS2	0.467707		ANXA2R	1.08686	TSG101	1.46094	BTBD1	0.810551	AP3S1	0.749446
CCDC50	0.42738	LGALS9	0.825832	SCAI	0.837156	MTHFD2	0.467707		FAM83H	1.08686	TPI1	1.46094	SUZ12	0.810551	TUBGCP4	0.749446
GAPVD1	0.42738	WNT10B	0.825832	KMT5B	0.837156	YWHAZ	0.467707		AC026412.1	1.08686	WNK2	1.46094	UGCG	0.810551	GMCL1	0.749446
ASXL2	0.42738	GABARAP	0.825832	ANGEL2	0.837156		0.467707		HUS1B	1.08686	PYCR2	1.46094	TTC37	0.810551	TET2	0.749446
RNF169	0.42738	HYI	0.825832	SAR1B	0.837156	PPIL4	0.467707		VHLL	1.08686	SLC25A37	1.46094	SALL2	0.805264	STK39	0.749446
AVL9	0.42738	SMIM10L2A	0.825832	TMEM242	0.837156	DYRK2	0.467707		SCOC-AS1	1.08686	SIX1	1.46094	TMEM101	0.805264	UGT8	0.749446
LMNB1	0.42738	CIB1	0.825832	RANBP1	0.837156	RPL27A	0.467707		RNU6-1237P	1.08686	TIGD1	1.46094	HOXC9	0.805264	NUF2	0.749446
DSP	0.42738	PDE2A	0.825832	RARS	0.837156	AKAP11	0.467707		FBXO16	1.08686	ITGA1	1.46094	GGT7	0.805264	TMEM144	0.749446
KRAS	0.42738	RNU6-532P	0.825832	PHF20L1	0.837156	VPS36	0.467707		KRT8P39	1.08686	FNIP1	1.46094	UROD	0.805264	WASHC5	0.749446
SAMD8	0.42738	AP006623.1	0.825832	RPS11	0.837156	CALU	0.444322		AC145285.1	1.08686	AC093323.1	1.46094	DNMBP	0.805264	C6orf120	0.749446
API5	0.42738	AC018410.2	0.825832	GTF2A1	0.837156	HNRNPAB	0.444322		CFAP57	1.08686	CYB5B	1.46094	SNX19	0.805264	MPLKIP	0.749446
MPP6	0.42738	FZD1	0.825832		0.837156	RPS7	0.444322		AL590787.1	1.08686	ATF7	1.46094	PATL1	0.805264	NCOA2	0.749446
ACBD3	0.42738	RN7SL146P	0.825832	MAPK1	0.837156	TAF1D	0.444322		AP000223.1	1.08686	SLAIN1	1.46094	C11orf54	0.805264	ERCC3	0.749446
TMX3	0.42738	WDFY2	0.825832	TRIM44	0.837156	SSR3	0.444322		AC093915.1	1.08686	NPC1	1.46094	DBF4B	0.805264	ZC3H7B	0.749446
OTULIN	0.42738	MAP3K3	0.825832	BRD7	0.837156	MYCBP2	0.444322		rRNA_pseudogene	1.02807	AL158212.3	1.46094	POLR2M	0.805264	CARD8	0.749446
YEATS2	0.42738	SNORD1B	0.825832	FAM120A	0.837156	SUB1	0.444322		DAZAP1	1.02807	ABHD10	1.46094	C2orf92	0.805264	MTMR3	0.749446
CACNB4	0.42738	WAC-AS1	0.825832	STIP1	0.837156	AHSA2P	0.444322			1.02807	TSC1	1.46094	ZNF142	0.805264	SOX4	0.749446
HERC2	0.42738	SBF2-AS1	0.825832	FBXL3	0.837156	PHIP	0.444322		RPS6	1.02807	AP2M1	1.46094	MIF	0.805264	RPS9	0.749446
LINC00641	0.42738	PIGH	0.825832	NEO1	0.837156	PDXK	0.444322		NAP1L4	1.02807	PAK1IP1	1.46094	NSUN3	0.805264	SCYL2	0.749446
MYH10	0.42738	BTN3A1	0.825832	BIRC2	0.837156	NDRG1	0.444322		DDB1	1.02807	SEMA4D	1.46094	RBM10	0.805264	RIDA	0.749446
FRA10AC1	0.42738	SLC19A3	0.825832	TM2D1	0.837156	RRP1B	0.444322		RBFOX2	1.02807	MT-TM	1.46094	NSMCE2	0.805264	WRN	0.749446
TBC1D2B	0.42738	WRAP53	0.825832	HIP1	0.837156	TMBIM6	0.444322		SNX1	1.02807	GALNT7	1.46094	GNA11	0.805264	VANGL1	0.749446
ODC1	0.42738	FBLN7	0.825832	ZNF587B	0.837156	DR1	0.444322		SEC31A	1.02807	SAP30BP	1.46094	POLR2F	0.805264	RPL23A	0.749446
SMCHD1	0.42738	AC020658.3	0.825832	PCMT1	0.837156	MAP4	0.444322		TRIO	1.02807	TRIM35	1.46094	CUEDC2	0.805264	PIAS1	0.749446
MCM3AP	0.42738	SLC38A10	0.825832	EXOC5	0.837156	PHYKPL	0.444322		ZNF367	1.02807	RNF150	1.46094	KRBA1	0.805264	RAB7A	0.749446
FANCM	0.42738	SURF2	0.825832	GPRIN3	0.837156	MSH6	0.444322		HUWE1	1.02807	ABHD2	1.46094	ZNF213-AS1	0.805264	LPCAT1	0.749446
CUL3	0.42738	CAMK2G	0.825832	PPWD1	0.837156	CCNL2	0.444322		UBXN7	1.02807	TUBGCP3	1.46094	STX5	0.805264	SDAD1	0.749446
ITGAV	0.42738	ZNF77	0.825832	RBM4	0.837156	TARS	0.444322		IREB2	1.02807	CCNB1IP1	1.46094	ALS2CL	0.805264	ERMARD	0.749446
TTBK2	0.42738	TBC1D30	0.825832	LINC00473	0.837156	NDC1	0.444322		AKAP12	1.02807	ATP7A	1.46094	CES3	0.805264	C1orf52	0.749446
ADAM9	0.42738	MICAL1	0.825832	TWISTNB	0.837156	ANKRD17	0.444322		ACTB	1.02807	RAP1B	1.46094	ANKRD39	0.805264	UTP15	0.749446
HIST1H1C	0.42738		0.825832	ASNS	0.837156	NSD2	0.444322		YBX1	1.02807	DLG5	1.46094	PARP9	0.805264	BPNT1	0.749446
TET1	0.42738	AL049795.1	0.825832	RPS25	0.837156	UBR4	0.444322		EFNB2	1.02807	SMARCD2	1.46094	PHACTR3	0.805264	PLEKHH2	0.749446
MBTPS1	0.42738	RPL23AP74	0.825832	SHTN1	0.837156	CASP8AP2	0.444322		WDR27	1.02807	ZNF559	1.46094	STEAP3	0.805264	EXTL2	0.749446
KIF2A	0.42738	HDAC7	0.825832	RBM28	0.837156	SNHG16	0.444322		CAND1	1.02807	TOB1	1.46094	ADRM1	0.805264	AP001486.2	0.749446
BARD1	0.42738	CDH20	0.825832		0.837156	UCHL5	0.444322		XRCC5	1.02807	GAA	1.46094	CCZ1B	0.805264	MCOLN3	0.749446
PSMD6	0.42738	DMTN	0.825832	LRIG3	0.837156	ANKLE2	0.444322		NARS	1.02807	AL008721.2	1.46094	B3GALT1	0.805264	CDK13	0.749446
CSNK1E	0.42738	NR2C2	0.825832	CMIP	0.837156	SENP6	0.444322		KPNB1	1.02807	ATG9A	1.46094	KMT2A	0.794009	PUS7	0.749446
SNU13	0.42738	ABHD17A	0.825832	DTWD1	0.837156	KIAA1958	0.444322		SMAD5	1.02807	PLEKHG4	1.46094	RSL1D1	0.794009	PPP1R12B	0.749446
CEP57L1	0.42738	CCDC150P1	0.825832	MYBL1	0.837156	BTF3	0.444322		PTP4A2	1.02807	MPST	1.46094	PRDX1	0.794009	COPS7B	0.749446
NEK9	0.42738	CACNB1	0.825832	AHI1	0.837156	LNPEP	0.444322		BRD2	1.02807	TXNRD3	1.46094	PKM	0.794009	RPL29	0.749446
PKNOX1	0.42738	ZNF416	0.825832	SLC30A7	0.837156	ASH1L	0.444322		FKBP4	1.02807	FAT4	1.46094	RBM12B	0.794009	C16orf87	0.749446
BUD23	0.42738	NDUFB7	0.825832	GANAB	0.837156	MTF2	0.444322		TARDBP	1.02807	KBTBD8	1.46094	UBXN7	0.794009	PHTF1	0.749446
EMC3-AS1	0.42738	CPPED1	0.825832	DNAJC8	0.837156	OTUD3	0.444322		CCDC88A	1.02807	SLC25A27	1.46094	MARCH6	0.794009	DHX30	0.749446
ETFA	0.42738	LRRC29	0.825832	LINC01515	0.837156	CSE1L	0.444322		SMARCC1	1.02807	ZNF519	1.46094	DHX36	0.794009	WASF2	0.749446
RRM2	0.42738		0.825832	JAM3	0.837156	NUP43	0.444322		MGEA5	1.02807	PPP1R3E	1.46094	RRP7BP	0.788722	SZRD1	0.749446
ELOVL5	0.42738	TMEM8B	0.825832	AP001486.2	0.837156	C5orf24	0.444322		RSL1D1	1.02807	RGS12	1.46094	RUVBL2	0.788722	POLG2	0.749446
KDM2A	0.42738	SYTL1	0.825832	ERCC6L2	0.837156	ZNF106	0.444322		KHDC4	1.02807		1.46094	FASTK	0.788722	MORC2	0.749446
ZNF12	0.42738	SHANK1	0.825832	ACTL6A	0.837156	UBN2	0.444322		EIF3M	1.02807	RP2	1.46094	SRM	0.788722	ZMAT2	0.749446
ATP11C	0.42738	LPO	0.825832	ASAP1	0.837156	HOOK3	0.444322		QKI	1.02807	EIF2B3	1.46094	EML6	0.788722	ILKAP	0.749446
ANKRD26	0.42738	LRRC75B	0.825832	MEGF8	0.837156	UGGT1	0.444322		CTNND1	1.02807	POMGNT1	1.46094	INTS6L	0.788722	SELENOT	0.749446
MBTD1	0.42738	MIRLET7BHG	0.825832	MSANTD4	0.837156	SLC20A1	0.444322		ADD1	1.02807	MMD	1.46094	LBX1-AS1	0.788722	PRPF4	0.749446
HNRNPL	0.42738	SNORD117	0.825832	NOP14	0.837156	ZBTB33	0.444322		POLQ	1.02807	SMIM8	1.46094	ZBTB7A	0.788722	DGCR8	0.749446
ZC3H14	0.42738	RF00019	0.825832	CEP70	0.837156	DZIP1	0.444322		REV3L	1.02807	AL050341.2	1.46094	DAB2IP	0.788722	DENND1B	0.749446
AKT3	0.42738	SPTLC1P1	0.825832	RABGAP1	0.837156	RPL3	0.444322		TTC37	1.02807	GPN3	1.46094	KIAA1324L	0.788722	PPP3R1	0.749446
LRIG2	0.42738	AC091133.1	0.825832	YY1AP1	0.837156	MYO6	0.444322		NSRP1	1.02807	LCLAT1	1.46094	CA12	0.788722	GAB1	0.749446
CTTN	0.42738	AL604028.1	0.825832	DOCK1	0.837156	VAPB	0.444322		TRPM7	1.02807	GALNT13	1.46094	CEP170B	0.788722	EXOC6	0.749446
QTRT2	0.42738	RPS29P7	0.825832		0.837156	PPM1K	0.444322		USP16	1.02807	CKAP2L	1.46094	THSD1	0.788722	B4GAT1	0.749446
RAB30-AS1	0.42738	PGAM1P11	0.825832	SELENOK	0.837156	KIF23	0.444322		LTN1	1.02807	EXOC2	1.46094	C2CD2L	0.788722	PHLPP2	0.749446
ABLIM1	0.42738	AL353052.1	0.825832	CDC6	0.837156	ATP6V1G1	0.444322		C11orf58	1.02807	KIF20A	1.46094	ACADVL	0.788722	REL	0.749446
NUMB	0.42738	PITPNA-AS1	0.825832	LIN54	0.837156	RCC2	0.444322		DLD	1.02807	MEF2D	1.46094	SULF2	0.788722	PLEKHA5	0.749446
RICTOR	0.42738	RF01225	0.825832	ADSL	0.837156	HMGCS1	0.444322		FGFR1OP	1.02807	BCLAF3	1.46094	RHBDD2	0.788722	EIF2B3	0.749446
FGD5-AS1	0.42738	RPS20P22	0.825832	ALMS1	0.837156	NAA25	0.420936		DGKE	1.02807	FIRRE	1.46094	FBXO44	0.788722	SNX1	0.749446
ZNF510	0.42738	RPL36AP45	0.825832	SPATA5	0.837156	MTX3	0.420936		CTDSPL2	1.02807	MED7	1.46094	HSP90B2P	0.788722	ALDH1A3	0.749446
GGPS1	0.42738	AC027801.2	0.825832	POLR3H	0.837156	SNHG3	0.420936		LTA4H	1.02807	SMAD6	1.46094	PPFIA3	0.788722	SNRPF	0.749446
PIK3C3	0.42738	RNU6-123P	0.825832	ADH5	0.837156	FBXO5	0.420936		NDUFA5	1.02807	AL031708.1	1.46094	CAMK1	0.788722	U2AF2	0.749446
VAPA	0.42738	LINC01543	0.825832	OTUD6B	0.837156	DIDO1	0.420936		NCBP3	1.02807	PTK7	1.46094	TEAD2	0.788722	SAAL1	0.749446
UBA5	0.42738	AP001160.4	0.825832	38961	0.837156	SUGP2	0.420936		CORO1C	1.02807	SOGA1	1.46094	LINC01004	0.788722	NDUFB2	0.749446
AQR	0.42738	AL645608.7	0.825832	COBL	0.837156	ZNF121	0.420936		CTPS1	1.02807	TPCN1	1.46094	PIGV	0.788722	FLCN	0.749446
SESTD1	0.42738	MT-CYB	0	CSNK1G2	0.837156	CEP290	0.420936		PPP2R5C	1.02807	TKT	1.46094	ARPC1B	0.788722	FAM114A2	0.749446
STK25	0.42738	PSMB1	0	C6orf141	0.837156	IBTK	0.420936		PKN2	1.02807		1.46094	ARRB1	0.788722	ALDH7A1	0.749446
ZNF483	0.42738	ZNF638	0	CHIC1	0.837156	ADD1	0.420936		NUP133	1.02807	RRP7BP	1.46094	MINDY1	0.788722	ATG2B	0.749446
ACSL3	0.42738	SON	0	TTC8	0.837156	SPCS3	0.420936		MPP6	1.02807	NSUN6	1.46094	OSMR	0.788722	ABCA5	0.749446
NIN	0.42738	APC	0	UGDH	0.837156	ZYG11B	0.420936		SESN1	1.02807	PWP2	1.46094	AMDHD2	0.788722	CCDC32	0.749446
EPS15	0.42738	LIFR	0	TARSL2	0.837156	HSPA4L	0.420936		KIAA1586	1.02807	MRPL45P2	1.46094	SARNP	0.788722	TMEM167B	0.749446
BCCIP	0.42738	PML	0	HM13	0.837156	POLQ	0.420936		RDH11	1.02807	KLHL21	1.46094	PCED1A	0.788722	ATP5MC2	0.749446
TIAL1	0.42738	PCM1	0	PDE12	0.837156	NDFIP1	0.420936		NUP54	1.02807	TEFM	1.46094	CRTC1	0.788722	ORC3	0.749446
DCAF8	0.42738	SRSF3	0	CCDC58	0.837156	SMG1	0.420936		GMPS	1.02807	TMEM41A	1.46094	CADM4	0.788722	DONSON	0.749446
BLM	0.42738	SETD5	0	SORL1	0.837156	REV3L	0.420936		ARL5A	1.02807	WTIP	1.46094	SHROOM1	0.788722	PKD2	0.749446
RSBN1	0.42738	MTATP6P1	0	OGG1	0.837156	PPIG	0.420936		C6orf89	1.02807	ZBTB20	1.46094		0.788722	ALG5	0.749446
ALDH7A1	0.42738	IPO5	0	CDK5RAP3	0.837156	RPS24	0.420936		GTF2A1	1.02807	TOB2	1.46094	ACAD11	0.788722	ALKBH2	0.749446
TBX18	0.42738	DMTF1	0	PIK3CA	0.837156	ACLY	0.420936		ETFA	1.02807	EXOSC1	1.46094	SUGT1	0.777467	GTPBP8	0.749446
ZNF768	0.42738	STXBP4	0	EMSY	0.837156	PRRC2A	0.420936		CCND1	1.02807	CD55	1.46094	SLC25A3	0.777467	AC092828.1	0.749446
ZFR	0.42738	XPOT	0	LRRC28	0.837156	SKP1	0.420936		ITSN1	1.02807	RHBDD1	1.46094	PAFAH1B1	0.777467	UBA52	0.749446
SRSF4	0.42738	ZBTB44	0	SERPINF1	0.837156	TXN	0.420936		WDR75	1.02807	PPM1G	1.46094	HSPA1A	0.777467	RBM28	0.749446
CDK5RAP2	0.42738	DBNL	0	TMEM43	0.837156	AC087190.3	0.420936		STK24	1.02807	CCM2	1.46094	RBBP6	0.777467	FAM229A	0.749446
BICD2	0.42738	ADD3	0	PLD6	0.837156	FANCI	0.420936		APAF1	1.02807	FREM2	1.46094	CALR	0.777467	EXTL3	0.749446
PPP4R3A	0.42738	N4BP1	0	AP000347.1	0.837156	ARF1	0.420936		ENOPH1	1.02807	CMTR1	1.46094	RMND5A	0.777467	ATP7A	0.749446
MCFD2	0.42738	ZNF767P	0		0.837156	SUZ12	0.420936		MAP4K4	1.02807	RBM48	1.46094	LMNB1	0.777467	CDC14B	0.749446
TANC2	0.42738	WBP2	0	GNB5	0.837156	EIF5A	0.420936		RNU4-2	1.02807	IP6K1	1.46094	CCDC88A	0.777467	SH3PXD2A	0.749446
MOB1B	0.42738	RBMX	0	LTB4R	0.837156	CRTAP	0.420936		SDCBP	1.02807	DARS-AS1	1.46094	TRIP12	0.777467	ADGRL3	0.749446
RC3H1	0.42738	FAM219B	0	MTX1	0.837156	SRP9	0.420936		EXO1	1.02807	LRP5L	1.46094	FBXO5	0.777467	WDR45B	0.749446
EIF4A3	0.42738	IREB2	0	EXT2	0.837156	THUMPD3-AS1	0.420936		ADAM17	1.02807	NR4A1	1.46094	NOP58	0.777467	PUDP	0.749446
VCPIP1	0.42738	CHD1	0	AKAP8	0.837156	RCN2	0.420936		BTN2A2	1.02807	PEX6	1.46094	MRPL48	0.77218	SMG5	0.749446
MLLT10	0.42738	HSPA4	0	IKZF3	0.837156	HSPA13	0.420936		AL157392.3	1.02807		1.46094	GARNL3	0.77218	SLC38A9	0.749446
WDR20	0.42738	HERC1	0	TRMO	0.837156	PURB	0.420936		ENY2	1.02807	AC068790.2	1.46094	KCTD11	0.77218	TMEM63A	0.749446
BTRC	0.42738	LONRF1	0	CENPJ	0.837156	HSPA8	0.420936		PDLIM3	1.02807	PKP2	1.46094		0.77218	SCLT1	0.749446
SIK3	0.42738	GID4	0	GTPBP8	0.837156	CDC27	0.420936		POLR3H	1.02807	UBR5-AS1	1.46094	RPS6KA2	0.77218	USPL1	0.749446
KHNYN	0.42738	USP1	0	OXA1L	0.837156	TTC37	0.420936		IQCB1	1.02807	HMBS	1.46094	HECTD3	0.77218	RANBP6	0.749446
EIF3L	0.42738	NOL11	0	H3F3B	0.837156	SEC11A	0.420936		COX7A2L	1.02807	PIGA	1.46094	PDRG1	0.77218	SND1	0.749446
TMEM11	0.42738	LEMD3	0	DNMT1	0.837156	FAM98B	0.420936		PPIP5K2	1.02807	AL162724.1	1.46094	ACAD8	0.77218	ZNF551	0.749446
PDCD6	0.42738	EXPH5	0	DIS3	0.837156	ERH	0.420936			1.02807	HDGFL2	1.46094	RAB6D	0.77218	ZNF398	0.749446
CEP95	0.42738	DPY19L4	0	C2orf49	0.837156	NUP205	0.420936			1.02807	SLCO3A1	1.46094	GYG2	0.77218	IFIT5	0.749446
RNASET2	0.42738	MT-ND2	0	TET3	0.837156	CLCN3	0.420936		MTFR1	1.02807	FAM69A	1.46094	RN7SKP16	0.77218	COA4	0.749446
PITPNB	0.42738	GATD1	0	LUC7L	0.837156	THRAP3	0.420936		BLZF1	1.02807	USP3	1.46094	RBFADN	0.77218	RANBP17	0.749446
ACP1	0.42738	LARP4	0	GATC	0.837156	C6orf62	0.420936		CWC27	1.02807	NGLY1	1.46094	AC091053.1	0.77218	PTCH1	0.749446
AP1AR	0.42738	CEP63	0	DDB1	0.837156	NSRP1	0.420936		CEP55	1.02807	TRAF4	1.46094	KCNIP3	0.77218	SDCCAG8	0.749446
ICMT	0.42738	ZRANB2	0	SLC7A1	0.837156	DBT	0.420936		CDKN2A	0.947756	OBSCN	1.46094	SLC5A5	0.77218	VAMP7	0.749446
PYGL	0.42738	GART	0	NCOA2	0.837156	ZNF587	0.420936		RPN2	0.947756	MED10	1.46094	RASL10A	0.77218	HUS1	0.749446
TIA1	0.42738	ZNF33A	0	MT-TH	0.837156	SIKE1	0.420936		COPS7B	0.947756	ADCYAP1R1	1.46094	BST1	0.77218	NARS2	0.749446
SMIM11A	0.42738	PNISR	0	UQCRH	0.837156	NCAPG	0.420936		RTN4	0.947756	LATS2	1.46094	SHC2	0.77218	NIFK	0.749446
C17orf51	0.42738	LENG8	0	TRIO	0.837156	CUL5	0.420936		GNPTAB	0.947756	GSN	1.46094	CATSPER3	0.77218	PCDH9	0.749446
ZNF227	0.42738	U2AF1	0	L3MBTL3	0.837156	CDC42	0.420936		TP73-AS1	0.947756	TESK2	1.46094	FAM86C1	0.77218	C9orf3	0.749446
ITGB3BP	0.42738	HNRNPA1	0	SH2B1	0.837156	CHD9	0.420936		ATP2A2	0.947756	DIRAS1	1.46094	PAQR6	0.77218	PBX3	0.749446
ZBTB1	0.42738	CHML	0	MGAT4B	0.837156	ZKSCAN1	0.420936		SETD2	0.947756	RBM43	1.46094	TEDC2	0.77218	STK38	0.749446
RERE	0.42738	HNRNPDL	0	DDX31	0.837156	CACUL1	0.420936		WDR33	0.947756	TRIM4	1.46094	BOLA3	0.77218	DCAF5	0.749446
ZNF782	0.42738	LRPPRC	0	BABAM2	0.837156	PEX26	0.420936		CHTOP	0.947756		1.46094	FILIP1L	0.77218	SPTLC1	0.749446
CSRNP3	0.42738	CASC7	0	LRRC58	0.837156	TRPM7	0.397551		LSM14A	0.947756	LINC01128	1.46094	PLK3	0.77218	AC108693.1	0.749446
PLSCR1	0.42738	MTF2	0	PAFAH1B1	0.837156	ATP5F1A	0.397551		ZNF703	0.947756	AC090607.2	1.46094	C11orf45	0.77218	ANAPC4	0.749446
RASAL2	0.42738	FBXO30	0	PSMD12	0.837156	GATAD2B	0.397551		AHSA2P	0.947756	UXT	1.46094	CABP4	0.77218	CLN6	0.749446
RNU1-52P	0.42738	METTL8	0	GOLGA4	0.837156	GABPB1-AS1	0.397551		SIKE1	0.947756	LDLR	1.46094	BAIAP2	0.77218	TMEM120B	0.749446
NFIC	0.42738	DNAJC10	0	IMPAD1	0.837156	OCIAD1	0.397551		MIEF1	0.947756	TMEM2	1.46094	HES7	0.77218	SFI1	0.749446
PFKL	0.42738	PTPN11	0	NUP50	0.837156	PTCD3	0.397551		TMOD3	0.947756	SLC25A26	1.46094	MAFK	0.77218	NCAM1	0.749446
TXLNG	0.42738	RPL31	0	CTNND1	0.837156	ZNF292	0.397551		SMAD2	0.947756	ZNF747	1.46094	MIR623	0.77218	CDKN2A	0.749446
CSNK1G3	0.42738	RPL24	0	TXN	0.837156	TXNRD1	0.397551		AZIN1	0.947756	DEFB131E	1.46094	AL355802.1	0.77218	CCDC93	0.749446
AGO4	0.42738	SCARB2	0	AC087190.3	0.837156	STARD7	0.397551		STX16	0.947756	AC124283.3	1.46094	AC112484.1	0.77218	EMC3-AS1	0.749446
RPL13	0.42738	SRP9	0	CERS6	0.837156	MT-ATP8	0.397551		ZCCHC8	0.947756	NEURL1	1.46094	ZNRF3-IT1	0.77218	ZEB1	0.749446
WASHC4	0.42738	KIF20B	0	CD47	0.837156	XRCC6	0.397551		OSBPL9	0.947756	SLC25A48	1.46094	AC100832.1	0.77218	EDA2R	0.749446
RPRD1A	0.42738	LUC7L2	0	CHD4	0.837156	TNRC6A	0.397551		USP7	0.947756	SPRED3	1.46094	TPRKBP2	0.77218	TATDN1	0.749446
SOS1	0.42738	KCTD20	0	PSMD1	0.837156	SYAP1	0.397551		PPAT	0.947756	SIRT7	1.46094	AP003071.1	0.77218	ATP5MD	0.749446
TTC19	0.42738	DMXL1	0	DARS2	0.837156	SEH1L	0.397551		ZFP62	0.947756	FBXO33	1.46094	HSPH1	0.760925	R3HDM2	0.749446
SELENOF	0.42738	RABEP1	0	EI24	0.837156	DDX18	0.397551		LRRFIP2	0.947756	C8orf44	1.46094	AC083843.3	0.760925	MCF2L	0.749446
CENPC	0.42738	TRNAU1AP	0	UFL1	0.837156	MBNL1	0.397551		CALML4	0.947756	DEPDC4	1.46094	DNAH14	0.760925	ZNF674	0.749446
MAML1	0.42738	FBXO3	0	CDC25A	0.837156	NUS1	0.397551		METTL8	0.947756	CENPQ	1.46094	ACTR3	0.760925	SMARCC2	0.749446
LSM4	0.42738	LETMD1	0	DENR	0.837156	RPL14	0.397551		IGF2BP3	0.947756	APOPT1	1.46094	MTF2	0.760925	NFIA	0.749446
HS6ST2	0.42738	TKT	0	AEN	0.837156	RPL8	0.397551		VAPA	0.947756	RNF144A-AS1	1.46094	FAT1	0.760925	ZNF697	0.749446
COG5	0.42738	POLR2A	0	SNHG17	0.837156	SP3	0.397551		YTHDC2	0.947756	TMEM255A	1.46094	SNHG16	0.760925	SPCS1	0.749446
HINT3	0.42738	WSB1	0	SLC44A1	0.837156	GXYLT1	0.397551		SAMD4B	0.947756	IL6R	1.46094	CSE1L	0.744384	STK33	0.749446
BRD8	0.42738	RNF11	0	CTDSPL2	0.837156	NSD1	0.397551		SLC36A4	0.947756	SLIT3	1.46094	MCL1	0.744384	KLHL18	0.749446
SPG7	0.42738	PSMA4	0	SLC39A14	0.837156	DNM1L	0.397551		SLC35G2	0.947756	NR1H3	1.46094	RBM12	0.744384	CISD1	0.749446
FAM122B	0.42738	MT-TP	0	EMC1	0.837156	AC118549.1	0.397551		SLF1	0.947756	C8orf88	1.46094	SCAF11	0.744384	ARFIP2	0.749446
ANO6	0.42738	TAB3	0	SUMO2	0.837156	CERS6	0.397551		PTK2	0.947756	MED26	1.46094	RPL6	0.744384	PRKACB	0.749446
ZMYM1	0.42738	PACRGL	0	RFWD3	0.837156	CD47	0.397551		ATP6V1C1	0.947756	ZCCHC12	1.46094	PSMB1	0.744384	ZDHHC20	0.749446
KIAA0141	0.42738	EIF4A2	0	ADPGK	0.837156	CHD4	0.397551		HJURP	0.947756	TRMT9B	1.46094	PRPF8	0.744384	FRG1	0.749446
SIAH1	0.42738	LATS1	0	ATP6V0A1	0.837156	PSMD1	0.397551		STUM	0.947756		1.46094	DKC1	0.744384	DAZAP2	0.749446
PTCH1	0.42738	MTDH	0	ARF3	0.837156	DARS2	0.397551		CEP70	0.947756	WAS	1.46094	CHML	0.744384	C5orf22	0.749446
AL157392.3	0.42738	RPS14	0	CCNI	0.837156	CBR4	0.397551		UGP2	0.947756	AF279873.3	1.46094	UCHL5	0.744384	F11R	0.749446
HNRNPUL2	0.42738	PPIG	0	JRK	0.837156	ADAR	0.397551		AFMID	0.947756	SLC12A3	1.46094	ODC1	0.744384	IL13RA1	0.749446
POLA2	0.42738	THUMPD3-AS1	0	KPNA2	0.837156	TMTC3	0.397551		ALG6	0.947756	ZNF446	1.46094	RANBP2	0.744384	MAPK8IP3	0.749446
EDA2R	0.42738	SCAF8	0	PSMA3	0.837156	ALDOA	0.397551		PATJ	0.947756	ACRBP	1.46094	PKN2	0.744384	KIF18A	0.749446
ZRANB3	0.42738	SKA2	0	TEAD1	0.837156	ARPC2	0.397551		MLXIP	0.947756	DNAH7	1.46094	YME1L1	0.744384	MPV17	0.749446
RNVU1-18	0.42738	GTF3C3	0	ELAVL1	0.837156	USP16	0.397551		SINHCAF	0.947756	C17orf67	1.46094	APP	0.744384	PITX2	0.749446
KLHDC4	0.42738	MDC1	0	FAM91A1	0.837156	PEAK1	0.397551		CANT1	0.947756	TSIX	1.46094	MAGT1	0.744384	MTUS1	0.749446
EPG5	0.42738	WASF3	0	MAFG	0.837156	HMGB1	0.397551		COTL1	0.947756	AL121944.1	1.46094	CDC7	0.744384	KLHL2	0.749446
KCTD10	0.42738	CCNT2	0	CIP2A	0.837156	WDR43	0.397551		TMEM132A	0.947756	RN7SL760P	1.46094	GRSF1	0.744384	NPLOC4	0.749446
	0.42738	FUBP3	0	NCAPD2	0.837156	CCDC117	0.397551		TRERF1	0.947756	MIR663AHG	0	AASDHPPT	0.744384	SPAG5	0.749446
VGLL3	0.42738	PLCXD1	0	MBOAT2	0.837156	ICE2	0.397551		FAM83E	0.947756	CBX5	0	IARS2	0.727842	SOWAHC	0.749446
THADA	0.42738	FAM126A	0	VPS26A	0.837156	TMEM30A	0.397551		SRGAP3	0.947756	RPS8	0	PAWR	0.727842	SATB1	0.749446
FOXN3	0.42738	DNAJB4	0	ZC3H13	0.837156	RPS6KB1	0.397551		MAPK8IP3	0.947756	NPM1	0	ZC3H15	0.727842	AKR1B1	0.749446
NECAP1	0.42738	NDUFS5	0	TMEM263	0.837156	RPL32	0.397551		ZSCAN16-AS1	0.947756		0	SEC62	0.727842	POLR2D	0.749446
RCOR1	0.42738	PRPF38A	0	DHX57	0.837156	SLC38A2	0.397551		PIGX	0.947756	HSPA9	0	HACD3	0.727842	RNVU1-18	0.749446
PPM1L	0.42738	BACH1	0	ATAD1	0.837156	PPP6R3	0.397551		EPM2A	0.947756	DST	0	PHIP	0.727842	FTSJ3	0.749446
INTS14	0.42738	EXO1	0	FBXO28	0.837156	SP1	0.397551		MYL12B	0.947756	MDN1	0	PGAP1	0.727842	KIAA1468	0.749446
ALKBH8	0.42738	WDHD1	0	ZNF507	0.837156	DNTTIP2	0.397551		CCDC183-AS1	0.947756	HNRNPD	0	AL360012.1	0.727842	HMGA1	0.749446
CTSL	0.42738	RPS15A	0	WDR75	0.837156	NABP1	0.397551		GAK	0.947756	SRSF3	0	RPS23	0.727842	SQSTM1	0.749446
ECD	0.42738	AC239799.1	0	INTS2	0.837156	EIF4G3	0.397551		SPOUT1	0.947756	XPO1	0	TMBIM6	0.727842		0.749446
RBM41	0.42738	SERGEF	0	CSNK2A1	0.837156	UBA2	0.397551		LMAN1	0.831283	SMARCA5	0	TRPM7	0.727842	COIL	0.749446
MTF1	0.42738	GLMN	0	FANCD2	0.837156	IARS	0.397551		RABGGTB	0.831283	RBM25	0	NCKAP1	0.727842	SLC41A1	0.749446
ICE1	0.42738	FAM184A	0	CHM	0.837156	EIF3B	0.397551		RBMX	0.831283	RBBP6	0	LAPTM4A	0.727842	EFL1	0.749446
MECP2	0.42738	PRR3	0	AL355075.4	0.837156	N4BP2	0.397551		RNVU1-17	0.831283	SHPRH	0	GXYLT1	0.727842	WRAP73	0.749446
KDM6A	0.42738	SLC16A1-AS1	0	KLHL24	0.837156	PSMD11	0.397551		NCKAP1	0.831283	ATAD2	0	ABCE1	0.727842	UTP14A	0.749446
POLDIP3	0.42738	PAK1IP1	0	AMMECR1L	0.837156	ADIPOR2	0.397551		KDM1A	0.831283	TXNRD1	0	SEC11A	0.727842	HADHB	0.749446
SIX1	0.42738	NCK1	0	SERINC3	0.837156	VHL	0.397551		SUPT16H	0.831283	H3F3B	0	ETF1	0.727842	GOLGA7	0.749446
EGFR	0.42738	ARSG	0	TMEM41B	0.837156	MIPOL1	0.397551		ATAD5	0.831283	LARP4	0	ZNF451	0.7113	SLC25A12	0.749446
ZMYND8	0.42738	FBXO17	0	DEGS1	0.837156	SERF2	0.397551		GID4	0.831283	SON	0	IQGAP1	0.7113	C12orf65	0.749446
WDR60	0.42738	CAMTA1	0	STARD4	0.837156	UBA6	0.397551		SUGT1	0.831283	SRSF1	0	TARDBP	0.7113	METTL2B	0.749446
ZFYVE9	0.42738	WDR76	0	GAR1	0.837156	CXADR	0.397551		TM9SF3	0.831283	HNRNPM	0	FYTTD1	0.7113	NRBP1	0.749446
SAMD4A	0.42738	TWNK	0	TMEM38B	0.837156	CCT7	0.397551		SOD2	0.831283	ACTL6A	0	ATM	0.7113	ACIN1	0.749446
ZCCHC17	0.42738	TMEM70	0	BRCA2	0.837156	LTN1	0.397551		RBM6	0.831283	LDHB	0	EXO1	0.7113	ITGA1	0.749446
FANCA	0.42738	BCL7A	0	KPNA1	0.837156		0.397551		KDM5A	0.831283	EIF3E	0	PREPL	0.7113	FNIP1	0.749446
TRIM41	0.42738	SLC36A1	0	RNF168	0.837156	HTT	0.397551		ZC3H15	0.831283	NCOR1	0	SSR3	0.7113	AKAP5	0.749446
HOXB9	0.42738	CKS1B	0	INTS8	0.837156	BAZ1A	0.397551		RBAK	0.831283	HSP90AB1	0	CHD4	0.7113	COTL1	0.749446
UBR7	0.42738	WDR7	0	SEC22C	0.837156	FBN2	0.397551		SAFB	0.831283	CALD1	0	RBM27	0.7113	DPH7	0.749446
PRMT7	0.42738		0	RNF216P1	0.837156	VIRMA	0.397551		SET	0.831283	HSPA5	0	IBTK	0.7113	FANCA	0.749446
RNF41	0.42738	MDM2	0	COPS5	0.837156	AMOTL1	0.397551		SYNCRIP	0.831283	MDM2	0	NAA25	0.7113	RCCD1	0.749446
TRAF3IP1	0.42738	KIF5B	0	LINC02210	0.837156	PSMC6	0.397551		EIF4A2	0.831283	CDK6	0	SF3B3	0.7113	RNF220	0.749446
VEGFA	0.42738	BIRC6	0	ARNT	0.837156	ATP2B4	0.397551		SMC1A	0.831283	PPIL4	0	YIPF4	0.7113	ERVK3-1	0.749446
TIGD1	0.42738	CYCS	0	RACGAP1	0.837156	KRIT1	0.397551		MT-ATP6	0.831283	SCP2	0	ABL2	0.7113	POLR1D	0.749446
SLC44A5	0.42738	FAM135A	0	USP8	0.837156	FOXO3	0.397551		PLS3	0.831283	ZNF721	0	GTPBP4	0.7113	TET3	0.749446
FOXP1	0.42738	SHMT2	0	SHCBP1	0.837156	AC005261.1	0.374166		CKAP5	0.831283	SRRM2	0	IDI1	0.7113	ANTXR1	0.749446
CA12	0.42738	AC107068.1	0	CAPN7	0.837156	LRRFIP1	0.374166		PRKAR1A	0.831283	ZNF260	0	OAT	0.7113	ADD2	0.749446
GARS	0.42738	IRAK1	0	ATG12	0.837156	USP34	0.374166		RPL37A	0.831283	BRCA1	0	CBFB	0.7113	ZNF708	0.749446
LARP7	0.42738	POLD2	0	KDM5B	0.837156	ORC6	0.374166		SRSF5	0.831283	RPL19	0	ADAT2	0.694758	THOC1	0.749446
SUV39H2	0.42738	ABI2	0	PTPRK	0.837156	NDUFS1	0.374166		HECTD1	0.831283	ENAH	0	EIF5	0.694758	HK1	0.749446
ANKIB1	0.42738	MPI	0	RPL32P3	0.837156	EIF4B	0.374166		WAPL	0.831283	GLUL	0	Z93241.1	0.694758	VEZF1	0.749446
SNHG7	0.42738	FGFR1	0	M6PR	0.837156	DEPDC1	0.374166		SLTM	0.831283	TUB	0	UACA	0.694758	SLC2A1	0.749446
AARS	0.42738	C15orf39	0	TMEM120B	0.837156	FASN	0.374166		YME1L1	0.831283	FANCI	0	ZMYM2	0.694758	SHMT1	0.749446
PGM2L1	0.42738	PREPL	0	ITPR3	0.837156	UBQLN1	0.374166		DYNC1LI2	0.831283	PPP6R3	0	HEY1	0.694758	CLIC1	0.749446
SDHA	0.42738	ROCK2	0	BLCAP	0.837156	NCR3LG1	0.374166		PDXK	0.831283	CHD9	0	ZNF770	0.694758	AC099811.1	0.749446
RPIA	0.42738	CEP350	0	STAT5B	0.837156	DLG1	0.374166		DR1	0.831283	ZKSCAN8	0	PTAR1	0.694758	CIPC	0.749446
MTA3	0.42738	OTUD3	0	RALGAPA1	0.837156	OAT	0.374166		MSH6	0.831283	U2AF1	0	GTF3C4	0.694758	ZEB2	0.749446
FAT3	0.42738	PDIA3	0	RNU1-16P	0.837156	SCRN1	0.374166		TARS	0.831283	PRRC2B	0	QSER1	0.694758	ICK	0.749446
NDUFC1	0.42738	NRDC	0	SNAP47	0.837156	EIF5B	0.374166		CASP8AP2	0.831283	COPA	0	TAF1D	0.678216	SCARNA13	0.749446
PSMC3	0.42738	MT-TF	0	MEF2A	0.837156	MORF4L1	0.374166		SPCS3	0.831283	TPR	0	SETD5	0.678216	IGSF3	0.749446
KIF1BP	0.42738	LTA4H	0	GNB4	0.837156	PDIA3	0.374166		FAM98B	0.831283	HMGB2	0	RPS24	0.678216	TGFBR2	0.749446
C2CD3	0.42738	ZNF592	0	AHSA1	0.837156	LPGAT1	0.374166		MT-ATP8	0.831283	AHNAK	0	YBX3	0.678216	CCDC125	0.749446
STAM	0.42738	BRD4	0	GPALPP1	0.837156	MIEF1	0.374166		XRCC6	0.831283	VPS35	0	RNU5A-8P	0.678216	DDAH1	0.749446
ZBTB4	0.42738	CDK12	0	RNF20	0.837156	NUMA1	0.374166		PSMD1	0.831283	ZNF507	0	XRCC6	0.678216	ABCB1	0.749446
ARFGEF3	0.42738	MINDY2	0	ATAD2B	0.837156	EI24	0.374166		EIF5B	0.831283	TTK	0	MCM4	0.678216	GLB1L3	0.749446
RPUSD3	0.42738	EPC1	0	SPRED1	0.837156	USP13	0.374166		MKLN1	0.831283	ZFX	0	OPA1	0.678216	AHNAK2	0.749446
MTIF2	0.42738	AC125257.1	0	RASSF8	0.837156	TMOD3	0.374166		BTBD1	0.831283	EIF3D	0	MTHFD2	0.678216	ARMCX5-GPRASP2	0.749446
SLC35G1	0.42738	DZIP3	0	SURF4	0.837156	HNRNPA0	0.374166		SPTAN1	0.831283	ZNF146	0	ADSS	0.678216	CEP41	0.749446
POLR2K	0.42738	PTGFRN	0	C9orf78	0.837156	IGF1R	0.374166		CUL4B	0.831283	IPO9	0	SSRP1	0.678216	DIEXF	0.749446
SGO2	0.42738	PPP2R1A	0	WNK3	0.837156	CGGBP1	0.374166		LIN28B	0.831283	ELP2	0	UBA6	0.678216	USP11	0.749446
KBTBD8	0.42738	BACE1	0	DSN1	0.837156	AASDHPPT	0.374166		PTBP1	0.831283	RIOK2	0	SLC39A10	0.678216	ATP5S	0.749446
GAB1	0.42738	GADD45A	0	ZFHX3	0.837156	SMAD2	0.374166		GRPEL2	0.831283	AKAP9	0	ARIH1	0.678216	MBD4	0.749446
GPN2	0.42738	DNA2	0	URB2	0.837156	SNX13	0.374166		PPA1	0.831283	POLR2B	0	PSIP1	0.678216	RAB33B	0.749446
ZBTB39	0.42738	NFATC3	0	ZNF252P	0.837156	COPS2	0.374166		KPNA2	0.831283	PKM	0	CXADR	0.678216	CAPN10-AS1	0.749446
ZNF780B	0.42738	GARNL3	0	KXD1	0.837156	BAZ2A	0.374166		DLGAP5	0.831283	CENPE	0	RPL13	0.678216	PLAGL2	0.749446
SERPINB6	0.42738	TMEM126B	0	ZNF45	0.837156	RPL9	0.374166		TPP2	0.831283	GPI	0	SEC23A	0.661674	TMCC1-AS1	0.749446
PANK2	0.42738	HMBOX1	0	SLC25A44	0.837156	PSAP	0.374166		SPIN1	0.831283	FAM118A	0	YBX1	0.661674	ZNF75D	0.749446
ERGIC1	0.42738	FKBP14	0	TSPAN14	0.837156	NRDC	0.374166		RPS6KA3	0.831283	MYCBP2	0	KDM1A	0.661674		0.749446
MTUS1	0.42738	ISOC1	0	PLXNA1	0.837156	UACA	0.374166		ANGEL2	0.831283	AL360012.1	0	CCP110	0.661674	NUP35	0.749446
ZNF573	0.42738	MRNIP	0	PAX3	0.837156	ARID1B	0.374166		EEA1	0.831283	SNORD3A	0	WNK1	0.661674	TMEM9B	0.749446
STOX2	0.42738	UHRF1BP1	0	RNF219	0.837156	COPB2	0.374166		CMPK1	0.831283	SLC7A1	0	GNL2	0.661674	SMYD2	0.749446
MAN2C1	0.42738		0	LRCH3	0.837156	QSER1	0.374166		ARHGAP11A	0.831283	Z93241.1	0	OSBPL8	0.661674	RBM20	0.749446
ADK	0.42738	TPD52L2	0	TRIM11	0.837156	MSH2	0.374166		HMMR	0.831283	ACLY	0	FZD3	0.661674	PVT1	0.749446
CSK	0.42738	VPS53	0	SLC12A2	0.837156	CCDC18-AS1	0.374166		RPE	0.831283	MTURN	0	GTF2A1	0.661674	TSHZ3	0.749446
NOB1	0.42738	FRMD4A	0	SLC35B4	0.837156	STX7	0.374166		MED1	0.831283	MPZL1	0	SIKE1	0.661674	LPCAT3	0.749446
SEL1L3	0.42738	SPOPL	0	PHGDH	0.837156	SLK	0.374166		ADGRA3	0.831283	KDM5C	0	RAB11A	0.661674		0.749446
FAS	0.42738	RFC4	0	WASL	0.837156	CDC7	0.374166		PJA2	0.831283	PSMB1	0	SLFN11	0.661674	GMEB1	0.749446
PI4KA	0.42738	MFSD1	0	TPI1	0.837156	TFDP1	0.374166		COPS3	0.831283	PPP4R3A	0	ZNF644	0.661674	ZMYND11	0.749446
NR2F1-AS1	0.42738	RPS10	0	RPL41	0.837156	ZMYM4	0.374166		ZNHIT6	0.831283	MRPL32	0	EIF2AK1	0.661674	GCH1	0.749446
NDUFB3	0.42738	RNF214	0	LMTK2	0.837156	RPF2	0.374166		ADNP2	0.831283	KIAA0141	0	HDGFL3	0.661674	CYB5R4	0.749446
ROR2	0.42738	PSEN1	0	STAM2	0.837156	C5orf15	0.374166		GPR63	0.831283	TBC1D9B	0	CCNL2	0.645132	C6orf203	0.749446
RETSAT	0.42738	MBIP	0	TUBGCP4	0.837156	OSBPL8	0.374166		LIFR	0.831283	SPAG9	0	EIF4B	0.645132	RPS28P7	0.749446
CBX2	0.42738	MTMR6	0	PUS7	0.837156	SNHG5	0.374166		EZH2	0.831283	LSG1	0	DLC1	0.645132	LRRC14	0.749446
BBS4	0.42738	TRMT2B	0	ATP11A	0.837156	RPL36A	0.374166		PITPNB	0.831283	FXR1	0	FKBP3	0.645132	ABCF2	0.749446
	0.42738	CENPI	0	ZC3H6	0.837156	ZNF652	0.374166		TRIM71	0.831283	CLN6	0		0.645132	ZNF704	0.749446
LRRC47	0.42738	ZNF235	0	SNF8	0.837156	RNU1-136P	0.374166		TNFRSF10D	0.831283	RBM23	0	VPS26A	0.645132	ABHD18	0.749446
MGRN1	0.42738	AOC2	0	ZMYM6	0.837156	RPLP2	0.374166		UTP6	0.831283	IMPAD1	0	ZNF292	0.645132	TERF2	0.749446
TYMS	0.42738	ILF3-AS1	0	ELAC2	0.837156	INO80E	0.374166		CELF2	0.831283	PHF3	0	NCBP2	0.645132	SUMF1	0.749446
RBM18	0.42738	TELO2	0	CMC1	0.837156	KIAA1109	0.374166		RCOR3	0.831283	UBR4	0	NCAPG	0.645132	PRKCA	0.749446
GALNT1	0.42738	APTX	0	WDR59	0.837156	UBFD1	0.374166		C22orf39	0.831283	SUZ12	0	HP1BP3	0.645132	TFAP4	0.749446
TMEM260	0.42738	ACAT2	0	RAB8B	0.837156	APPL1	0.374166		WRNIP1	0.831283	USP33	0	GRPEL2	0.645132	TLNRD1	0.749446
BCL2L13	0.42738	ACTN1	0	VPS72	0.837156	SMARCAD1	0.374166		GEN1	0.831283	MZT1	0	ERBIN	0.645132	SMN2	0.749446
PIN4	0.42738	FRRS1	0	AGAP3	0.837156	CREB1	0.374166		NDUFS6	0.831283	DIEXF	0	PGK1	0.645132	RGS7BP	0.749446
EXOSC7	0.42738	GOLGA2	0	CC2D1B	0.837156	ATP6V1A	0.374166		DERL2	0.831283	ZNF638	0	AL356488.2	0.645132	ATMIN	0.749446
R3HDM2	0.42738	SSBP3	0	CYB5D1	0.837156	PDCD4	0.374166		LMLN	0.831283	LDHA	0	CLCN3	0.645132	AL513534.1	0.749446
C18orf25	0.42738	TMEM230	0	WNK2	0.837156	BLOC1S6	0.374166		DCP2	0.750973	RBM3	0	CDC5L	0.645132	CMIP	0.749446
ZSCAN29	0.42738	LARP6	0	KLF5	0.837156	CEPT1	0.374166		G3BP1	0.750973	MED13	0	MTHFD1	0.645132	FOXM1	0.749446
TTLL4	0.42738	TTC28-AS1	0	PIM1	0.837156	ACAT1	0.374166		MSI2	0.750973	CDC42SE1	0	MAP3K2	0.645132	ENTPD7	0.749446
DDIAS	0.42738	NSUN6	0	MRPS9	0.837156	CCNL1	0.374166		ETNK1	0.750973	BUD23	0	HOOK3	0.628591	QRICH1	0.749446
RTL10	0.42738	E2F2	0	SFSWAP	0.837156	TOMM70	0.374166		RNF11	0.750973	TRA2A	0	SNHG1	0.628591	HDHD2	0.749446
RNA5SP202	0.42738	BMF	0	COX15	0.837156	JMJD1C	0.374166		EP300	0.750973	CDC14B	0	RBBP4	0.628591	AC090181.2	0.749446
POLL	0.42738	BEND6	0	WARS	0.837156	GABPA	0.374166		ATF4	0.750973	TIA1	0	USP48	0.628591	KLF6	0.749446
RNU2-37P	0.42738	UBOX5	0	NXPE3	0.837156	AZIN1	0.374166		SHMT2	0.750973	RNU2-6P	0	NOTCH2	0.628591	PI4KA	0.749446
KLHL21	0.42738	AC012615.1	0	USP37	0.837156	40787	0.374166		PNPT1	0.750973	ARRDC4	0	CUL5	0.628591	NR2F1-AS1	0.749446
AL592435.1	0.42738	MAPK8IP3	0	SMIM30	0.837156	SRP14	0.374166		TAF5L	0.750973	CEP120	0	IPO9	0.628591	LINC00680	0.749446
L3MBTL4	0.42738	TRIM3	0	PIAS2	0.837156	TOP1	0.374166		TRIP11	0.750973	MAPK8	0	IGF2BP1	0.628591	BCAP31	0.749446
FBXW8	0.42738	ZBTB8A	0	ARHGAP12	0.837156	RNU1-148P	0.374166		PPA2	0.750973	EPC2	0	AGL	0.628591	PGS1	0.749446
USP4	0.42738	CATSPER2	0	PPP3R1	0.837156	RPL7A	0.35078		CENPK	0.750973	ATF6	0	WDR27	0.628591	MRAS	0.749446
DDX47	0.42738	PTOV1-AS1	0	MIR3648-2	0.837156	CBX6	0.35078		RAD23B	0.750973	NFRKB	0	PDZD8	0.628591	LONP1	0.749446
CRISPLD1	0.42738	PYCR3	0	MKRN2	0.837156	ZNF678	0.35078		HMGN1	0.750973	MT-TL2	0	AKAP11	0.628591	LINC-PINT	0.749446
MYNN	0.42738	DHRS1	0	DAG1	0.837156	RAD51C	0.35078		RPS12	0.750973	NUDC	0	RAD50	0.628591	WDR37	0.749446
LRRC8C	0.42738	AC024075.2	0	NIT1	0.837156	AHNAK	0.35078		PRKAB2	0.750973	RBM14	0	RPL7A	0.628591	ADAMTS6	0.749446
MEAF6	0.42738	VPS50	0	LEPROT	0.837156	TMEM181	0.35078		H2AFZ	0.750973	GCC2	0	APC	0.628591	ARG2	0.749446
AL158152.1	0.42738	SIDT2	0	RNF170	0.837156	C11orf58	0.35078		LAPTM4A	0.750973	GPATCH2L	0	NRAS	0.628591	RRAGB	0.749446
MTND2P28	0.42738	SLC6A8	0	ANKRD40	0.837156	HACD3	0.35078		INSIG1	0.750973	EIF4G2	0	DEPDC1	0.628591	ALKBH1	0.749446
C3orf52	0.42738	ZFAT	0	RPL28	0.837156	EIF1	0.35078		WDR36	0.750973	MIB1	0	TOPBP1	0.628591	GTF2F1	0.749446
ZNF280C	0.42738	CHRD	0	ARHGAP17	0.837156	RB1CC1	0.35078		HOXD10	0.750973	JUN	0	COPB2	0.612049	SNRPD2	0.749446
ZW10	0.42738	SLC25A38	0	COP1	0.837156	RPL19	0.35078		ISG20L2	0.750973	CKAP2	0	KHDRBS1	0.612049	CDK9	0.749446
NRN1	0.42738	NUTM2B-AS1	0	SENP1	0.837156	GRSF1	0.35078		AACS	0.750973	ICE2	0	DNAJB11	0.612049	RPTOR	0.749446
AC106739.1	0.42738	AC010536.2	0	CDCA7L	0.837156	MKLN1	0.35078		BIVM	0.750973	SP1	0	SFXN1	0.612049	MHENCR	0.749446
ZNF17	0.42738	ETV5	0	PIM3	0.837156	FOXJ3	0.35078		UBE3D	0.750973	DSP	0	CCT7	0.612049	BTBD2	0.749446
C8orf59	0.42738	USHBP1	0	GSS	0.837156	BEX3	0.35078		CREB3L2	0.750973	BARD1	0	INSIG1	0.612049	COX17	0.749446
TSHZ1	0.42738	PCDH19	0	EHBP1	0.837156	UFL1	0.35078		GOLT1B	0.750973	ZNF195	0	AGO3	0.612049	PCDH18	0.749446
STAU2	0.42738	CACNB3	0	DLEU1	0.837156	CDC25A	0.35078		CCNG2	0.750973	AP3D1	0	BIRC6	0.612049	MIR4458HG	0.749446
FBRSL1	0.42738	DPH6-AS1	0	TMEM97	0.837156	DENR	0.35078		COA6	0.750973	USP9X	0	ARL5A	0.612049	REXO5	0.749446
RPAP1	0.42738	LARP4P	0	TMCC1-AS1	0.837156	AEN	0.35078		UPF3B	0.750973	MKI67	0	FUBP1	0.612049	IER3IP1	0.749446
STAT6	0.42738	AL590235.1	0	MADD	0.837156	SNHG17	0.35078		CSNK1G1	0.750973	UHMK1	0	BUB3	0.612049	TEC	0.749446
SIRT5	0.42738	AC020978.6	0	SCD5	0.837156	CCP110	0.35078		DYNC1H1	0.750973	CPSF6	0	PPP1R15B	0.612049	EPS8	0.749446
NOC4L	0.42738		0	AL391244.1	0.837156	NID1	0.35078		ENSA	0.750973	U2SURP	0	TTK	0.612049	CACNB2	0.749446
RNA5SP298	0.42738	LMAN1	0	EIF1B	0.837156	TJP1	0.35078		MAP1B	0.750973	BAZ1B	0	UGGT1	0.612049	EXOSC1	0.749446
RNU1-45P	0.42738	RNU2-61P	0	LYSMD4	0.837156	PIK3C2A	0.35078		TSPAN3	0.750973	PPP1R12A	0	MAPRE1	0.612049	SIRT7	0.749446
GAK	0.42738	CENPF	0	ZBED1	0.837156	SYNE2	0.35078		TSR1	0.750973	PA2G4	0	ZBTB21	0.612049	PIN1	0.749446
PARL	0.42738	HDAC2	0	PLXNA2	0.837156	CCNG1	0.35078		TTC3	0.750973	TTC14	0	USP34	0.612049	C15orf41	0.749446
ZNF830	0.42738	MTREX	0	SDF4	0.837156	DLD	0.35078		TCERG1	0.750973	HEXIM1	0	NAE1	0.612049	NLE1	0.749446
MSH3	0.42738	SEC63	0	FAN1	0.837156	ABCE1	0.35078		ZNF770	0.750973	DESI1	0	IGF2R	0.612049	AL390195.2	0.749446
ZFPM2	0.42738	CKAP5	0	KATNBL1	0.837156	LAMB1	0.35078		PTAR1	0.750973	SNX5	0	CTDSPL2	0.612049	HPS3	0.749446
SLCO4A1	0.42738	BAZ1B	0	NDUFS6	0.837156	MIER1	0.35078		KIF1B	0.750973	HSPA4	0	FAM98B	0.612049	SCAMP1-AS1	0.749446
TERF2	0.42738	ZNF121	0	UTP3	0.837156	PRDX1	0.35078		NFAT5	0.750973	RPL38	0	RNF11	0.612049	JMJD4	0.749446
MICU3	0.42738	RC3H2	0	TBCA	0.837156	YES1	0.35078		TARBP1	0.750973	MLEC	0	BLOC1S6	0.612049	ATP6AP1L	0.749446
NCAPH2	0.42738	SHPRH	0	AZI2	0.837156	UNC119B	0.35078		XPOT	0.750973	TSPYL1	0	LPGAT1	0.612049	GIPC1	0.749446
AC079089.1	0.42738	ZNF260	0	PPP4R1	0.837156	CFAP97	0.35078		GPBP1	0.750973	HNRNPH3	0	GNAI3	0.612049	GRTP1	0.749446
	0.42738	TOR1AIP2	0	TDG	0.837156	MTMR4	0.35078		HNRNPC	0.750973	RBBP7	0	DNTTIP2	0.612049	SYNGR1	0.749446
LRRC69	0.42738	RPS3	0	CREBRF	0.837156	PTPN13	0.35078		DMTF1	0.750973	PTGES3	0	SRSF9	0.612049	FKBP8	0.749446
SNORD124	0.42738	SF3B3	0	PNRC2	0.837156	ZBTB44	0.35078		ROCK2	0.750973	RAN	0	HS2ST1	0.612049	ZNF282	0.749446
ARNT2	0.42738	HSP90AB1	0	TRIQK	0.837156	LINC01578	0.35078		USP22	0.750973	UGGT1	0	ELK4	0.595507	C12orf66	0.749446
SNX15	0.42738	ANP32E	0	ABHD17C	0.837156	CHD8	0.35078		AP2B1	0.750973	CHD4	0	PCM1	0.595507	VTI1A	0.749446
ZNF536	0.42738	SREK1	0	PLS1	0.837156	RPL18	0.35078		MCM4	0.750973	TMTC3	0	C11orf58	0.595507	FMNL3	0.749446
RNA5SP267	0.42738	ATRX	0	BZW2	0.837156	SESN3	0.35078		RPS14	0.750973	TOP1	0	GLS	0.595507	MYL12A	0.749446
AC098934.1	0.42738	37500	0	TIAM1	0.837156	SF3B2	0.35078		ERO1A	0.750973	ZNF678	0	THAP9-AS1	0.595507	EMC3	0.749446
SNORA79	0.42738	ATP2B1	0	MINPP1	0.837156	DCAF7	0.35078		DYRK2	0.750973	DNAJC21	0	EIF3B	0.595507	STXBP1	0.749446
RN7SL800P	0.42738	VPS13C	0	CDKN2AIP	0.837156	BTBD1	0.35078		TAF1D	0.750973	MRPL3	0	SUB1	0.595507	WDR31	0.749446
SRSF10	0.21369	GPBP1	0	SNAPC3	0.837156	BUB3	0.35078		SSR3	0.750973	KIF2A	0	RPL18	0.595507	HAUS5	0.749446
DAZAP1	0.21369	CKAP2	0	EFL1	0.837156	BRWD3	0.35078		SUB1	0.750973	ADAM9	0	TXNRD1	0.595507	RNU6-453P	0.749446
ZNF131	0.21369	MT-ATP8	0	ERVK3-1	0.837156	SPTAN1	0.35078		NDRG1	0.750973	RPAP3	0	FANCI	0.595507	L3MBTL4	0.749446
NAA50	0.21369	NSD1	0	MYLK	0.837156	YTHDC1	0.35078		PHYKPL	0.750973	MRPL39	0	ARGLU1	0.595507	ZNF738	0.749446
EZR	0.21369	LINC01578	0	MYBL2	0.837156	MTURN	0.35078		ANKRD17	0.750973	NUP50	0	EIF1	0.595507	TRAPPC2L	0.749446
ATXN1L	0.21369	CHD8	0	SERAC1	0.837156	RPL34	0.35078		MYO6	0.750973	KCTD12	0	HSPA4L	0.595507	MME	0.749446
HCFC1	0.21369	HOOK1	0	STOML2	0.837156	PPP1R15B	0.35078		PPM1K	0.750973	DHX9	0	MSH2	0.595507	PISD	0.749446
SPEG	0.21369	CAST	0	SLC2A1-AS1	0.837156	HIPK1	0.35078		NAA25	0.750973	N4BP2L2	0	SCAF8	0.595507	DHRSX	0.749446
LARS	0.21369	SLC25A37	0	NAPG	0.837156	RAB3GAP1	0.35078		DIDO1	0.750973	EWSR1	0	SNRPD1	0.595507	HPSE	0.749446
ILF3	0.21369	CCT4	0	FAM50A	0.837156	SLC35A3	0.35078		ZYG11B	0.750973	FEM1B	0	CELF1	0.595507	STAG3L4	0.749446
RNVU1-17	0.21369	PRRC2B	0	TRIP4	0.837156	CSNK1D	0.35078		GXYLT1	0.750973	CHD2	0	WTAP	0.595507	GGA3	0.749446
RBM26	0.21369	NUP58	0	PLOD3	0.837156	FARP1	0.35078		PEAK1	0.750973	RLIM	0	KPNB1	0.595507	INPP1	0.749446
KDM1A	0.21369	GPATCH2L	0	PTPMT1	0.837156	PERP	0.35078		SERF2	0.750973	CCNC	0	MT-TF	0.595507	AL161756.1	0.749446
PGK1	0.21369	PAXBP1	0	DGLUCY	0.837156	ROCK1	0.35078		PSAP	0.750973	ZNF664	0	CEBPZ	0.595507	LY6G5B	0.749446
SUPT16H	0.21369	RLIM	0	SNHG11	0.837156	RPL6	0.35078		NRDC	0.750973	MTDH	0	HNRNPF	0.595507	BUD13	0.749446
RPAP2	0.21369	FXR1	0	AMZ2P1	0.837156	DNAJB14	0.35078		RPF2	0.750973	ARGLU1	0	PDCD2	0.595507	MICU3	0.749446
CPSF2	0.21369	FAM168B	0	ATXN7L1	0.837156	FGFR1OP	0.35078		UBFD1	0.750973	MAP4	0	KLHL8	0.595507	KAT8	0.749446
MAD2L1	0.21369	SMARCC1	0		0.837156	GHITM	0.35078		SMARCAD1	0.750973	SUGP2	0	CAPZA1	0.595507	MIR641	0.749446
MPRIP	0.21369	GPI	0	PHLDB1	0.837156	ZIC2	0.35078		SNHG17	0.750973	ADIPOR2	0	RPS7	0.595507	SBF2-AS1	0.749446
VMA21	0.21369	YIPF4	0	EHMT2	0.837156	CUL4B	0.35078		MIER1	0.750973	EIF1	0	ABI2	0.595507		0.749446
CBL	0.21369	AGO3	0		0.837156	RPS19	0.35078		LINC01578	0.750973	LAMB1	0	SMCHD1	0.595507	MIR181A1HG	0.749446
PPM1A	0.21369	RFC1	0		0.837156	FLNB	0.35078		RAB3GAP1	0.750973	NBN	0	ACSL3	0.595507	SNORD93	0.749446
NTPCR	0.21369	YWHAG	0	KCNJ12	0.837156	LNPK	0.35078		RPS19	0.750973	ATP2C1	0	FKBP4	0.578965	AC099850.1	0.749446
ZBTB21	0.21369	MSH6	0	PUS1	0.837156	PCBP1	0.35078		RREB1	0.750973	DCUN1D1	0	FBXO30	0.578965	AC009501.1	0.749446
RBM14	0.21369	CSE1L	0	ACADVL	0.837156	DOPEY1	0.35078		GAN	0.750973	EEF1D	0	VPS36	0.578965	SWT1	0.749446
GTPBP4	0.21369	SPCS3	0	MTFR1	0.837156	WASF2	0.35078		CACYBP	0.750973	FGD5-AS1	0	SMC6	0.578965	NKD1	0.749446
ANKRD11	0.21369	TMEM30A	0	MTOR	0.837156	DDX23	0.35078		EMC1	0.750973	MAN1A2	0	KLHL15	0.578965	PDE9A	0.749446
FGFR1OP2	0.21369	GABPB1-AS1	0	ADGRL3	0.837156	KDELC2	0.327395		FAM126B	0.750973	UBAP2L	0	SMG1	0.578965	MON1A	0.749446
HMGN2	0.21369	RPS6KB1	0	ZCCHC7	0.837156	RREB1	0.327395		HEATR1	0.750973	MCM3	0	CEPT1	0.578965	PIDD1	0.749446
ENOSF1	0.21369	DNM1L	0	ARHGEF26	0.837156	ZNF33A	0.327395		KIAA1147	0.750973	BUB1B	0	PRC1	0.578965	EEF1A1P17	0.749446
LYRM7	0.21369	KIAA1147	0	GGCX	0.837156	PAFAH1B2	0.327395		TCOF1	0.750973	C17orf51	0	NONO	0.578965	ZFAND3	0.749446
ADARB1	0.21369	SCP2	0	PAK1	0.837156	GAN	0.327395		STT3B	0.750973	PUM3	0	TMEM245	0.578965	NR1H3	0.749446
GNPAT	0.21369	ATP5MC3	0	UQCRFS1	0.837156	YWHAB	0.327395		ECPAS	0.750973	TPM3	0	GLUL	0.578965	EPN1	0.749446
EP400	0.21369	MIA3	0	RNF19A	0.837156	SNHG15	0.327395		RPL30	0.750973	PFKM	0	DNAJC21	0.578965	XPNPEP1	0.749446
CREBBP	0.21369	YLPM1	0	LMO4	0.837156	ELOA	0.327395		SCML1	0.750973	XPO5	0	GOLGA4	0.578965	WDR62	0.749446
CDKN2A	0.21369	RPL22	0	PCBD2	0.837156	NBN	0.327395		CCT5	0.750973	ZNF493	0	CLNS1A	0.578965	TAGLN2	0.749446
FKBP3	0.21369	GMPS	0	LRP2	0.837156	ZNF217	0.327395		CCNI	0.750973	ERCC3	0	CDC42	0.578965	RRAGC	0.749446
UTP14C	0.21369	MAP9	0	STK35	0.837156	ESCO1	0.327395		RAP1A	0.750973	KIAA1671	0	AP2B1	0.578965	SZT2	0.749446
CAMSAP2	0.21369	CLINT1	0	CDR2	0.837156	MGA	0.327395		RBM17	0.750973	OGT	0	SYNE2	0.578965	YARS2	0.749446
CSNK2A2	0.21369	ARHGAP11A	0	PFDN5	0.837156	CACYBP	0.327395		SMC6	0.750973	ARL5B	0	GOLM1	0.578965		0.749446
SNX9	0.21369	ESF1	0	PAIP1	0.837156	LUC7L2	0.327395		USP14	0.750973	ASCC3	0	ARHGEF12	0.578965	HARS2	0.749446
PPA2	0.21369	NAE1	0		0.837156	KPNA5	0.327395		PGRMC1	0.750973	PDIA6	0	WDR43	0.578965	AL590617.1	0.749446
DDHD2	0.21369	RLF	0	HES4	0.837156	DGKE	0.327395		KANSL3	0.750973	SBNO1	0	RNU1-89P	0.578965	SLC45A4	0.749446
INSR	0.21369	GMFB	0	DHCR7	0.837156	REST	0.327395		ECHDC2	0.750973	G2E3	0	UBXN4	0.578965	ILVBL	0.749446
RPN2	0.21369	OAZ1	0	NINL	0.837156	HDDC2	0.327395		SRCAP	0.750973	ZNF711	0	ATP11C	0.578965	COX6B1	0.749446
RBM15	0.21369	MAK16	0	MTFR1L	0.837156	ZNRD1ASP	0.327395		FAM91A1	0.750973	CUL4A	0	C1orf43	0.578965	TNFRSF19	0.749446
AMFR	0.21369	ZNF514	0	LAMTOR5-AS1	0.837156	LIN28B	0.327395		GOLIM4	0.750973	MRPL42	0	RSRC2	0.562423	ANKMY1	0.749446
SRP68	0.21369	RBSN	0	ITGB1BP2	0.837156	H2AFY	0.327395		KIF3A	0.750973	UBE2H	0	MKLN1	0.562423	SNORA33	0.749446
SATB2	0.21369	PAM	0	ZNF485	0.837156	ZNF711	0.327395		PCNX1	0.750973	ANP32E	0	STMN1	0.562423	RNU1-138P	0.749446
MARF1	0.21369	EPB41L4A-AS1	0	ST3GAL5	0.837156	HTATSF1	0.327395		UAP1	0.750973	SSB	0	CASC7	0.562423	AC090114.2	0.749446
ZNF780A	0.21369	TRAK1	0	APMAP	0.837156	JPX	0.327395		NUP153	0.750973	NAP1L1	0	IGF1R	0.562423	KIAA0895L	0.749446
	0.21369	NEDD4L	0	AC019205.1	0.837156	NEPRO	0.327395		AFG3L2	0.750973	NOLC1	0	DDX18	0.562423	TBC1D24	0.749446
IRAK1BP1	0.21369	TMED3	0	FZD7	0.837156	EIF1AX	0.327395		REPS1	0.750973	RPL14	0	LTN1	0.562423		0.749446
EIF3F	0.21369	KIF11	0	PAPSS2	0.837156	ECT2	0.327395		PRKD3	0.750973	PDCD4	0	PPP6R3	0.562423	SLC41A3	0.749446
SKI	0.21369	RPS4X	0		0.837156	PTBP1	0.327395		MBTPS1	0.750973	CYCS	0	CHD9	0.562423	LINC00174	0.749446
POLR2D	0.21369	IPO7	0	GUCY1A1	0.837156	MED14	0.327395		KAT6A	0.750973	YBX3	0	MLEC	0.562423	TAS2R19	0.749446
RETREG3	0.21369	FEM1B	0	ZNF805	0.837156	SLC44A1	0.327395		FYTTD1	0.750973	DNAJC10	0	ATP2C1	0.562423	GDNF-AS1	0.749446
TSEN2	0.21369	HSPA14	0	PPT2	0.837156	CTDSPL2	0.327395		ZNF24	0.750973	DNMT1	0	ROBO1	0.562423	HEBP1	0.749446
MTERF2	0.21369	SLC7A6	0	KANK1	0.837156	SLC39A14	0.327395		PPARGC1B	0.750973	YTHDF3	0	PSME4	0.562423	AC079089.1	0.749446
CRY2	0.21369	SLC38A1	0	AC017071.1	0.837156	EMC1	0.327395		RPL13A	0.750973	IRS2	0	TMOD3	0.562423	PLAGL1	0.749446
RNU5E-1	0.21369	CLASP2	0	FBXO44	0.837156	SUMO2	0.327395		NDUFS5	0.750973	BDP1	0	RBMX	0.562423	FNDC7	0.749446
HPS5	0.21369	RAB11A	0	BBIP1	0.837156	RFWD3	0.327395		RBM5	0.750973	IGF2BP1	0	ACAT1	0.562423	CRAT	0.749446
C1orf109	0.21369	RRM1	0	RUFY2	0.837156	ADPGK	0.327395		TTC21B	0.750973	CALR	0	PTBP2	0.562423	HMOX2	0.749446
PAG1	0.21369	HEBP2	0	KLHL13	0.837156	ETF1	0.327395		DIAPH1	0.750973	OIP5-AS1	0	RPL22	0.562423	POLM	0.749446
ZDHHC14	0.21369	TCP1	0	MCPH1	0.837156	ZNF445	0.327395		HNRNPL	0.750973	ACTG1	0	USO1	0.562423	RP9	0.749446
MT-TG	0.21369	TFRC	0	TSEN15	0.837156	FAM126B	0.327395		ZNF510	0.750973	MDM4	0	METAP2	0.545881	FTH1	0.749446
C9orf85	0.21369	CALM2	0	SEPT7P2	0.837156	SOCS4	0.327395		KLHL42	0.750973	RNU1-83P	0	RSL24D1	0.545881	AC007160.1	0.749446
	0.21369	MED28	0	BMP7	0.837156	HEATR1	0.327395		ERBIN	0.750973	SRSF2	0	PLA2G12A	0.545881	BEND3	0.749446
MRPL34	0.21369	HECTD1	0	ZNF100	0.837156	STX16	0.327395		SEL1L	0.750973	RMRP	0	WDR3	0.545881	RF00019	0.749446
TNPO1	0.21369	CCAR1	0	HFM1	0.837156	ZCCHC8	0.327395		BRI3BP	0.750973	DCAF16	0	DSP	0.545881	MIAT	0.749446
MACF1	0.21369	MGEA5	0	RNPEP	0.837156	KPNA4	0.327395		CLIP1	0.750973	CPD	0	RPL38	0.545881	TXNP5	0.749446
IRS2	0.21369	NCOR1	0	LRRC8D	0.837156	DNAJC3	0.327395		ADNP	0.750973	HSPA4L	0	RBM33	0.545881	RPL5P3	0.749446
CCT6A	0.21369	CCDC47	0	SPPL2B	0.837156	PDE4DIP	0.327395		OSTC	0.750973	PRRC2A	0	PJA2	0.545881	AC008429.2	0.749446
TM9SF3	0.21369	TAF1D	0	DEPDC5	0.837156	COCH	0.327395		UNC119	0.750973	OCIAD1	0	MAP1B	0.545881	AC022211.1	0.749446
CHD2	0.21369	RCN2	0	DDX11	0.837156	KHSRP	0.327395		CEBPG	0.750973	TNRC6A	0	FGFR1OP2	0.545881	LINC01140	0.749446
RPS6	0.21369	HSPA13	0	TMEM109	0.837156	TMOD2	0.327395		SNX14	0.750973	RPL32	0	SRP9	0.545881	ZNF670-ZNF695	0.749446
GOLGB1	0.21369	CEP290	0	PVT1	0.837156	SH3BP2	0.327395		LANCL1	0.750973	HTT	0	GFPT1	0.545881	ERICH4	0.749446
SCD	0.21369	RPL32	0	RHBDF2	0.837156	NOL11	0.327395		SNAP23	0.750973	RPL36A	0	CDK1	0.545881	GATA2	0.749446
AKAP9	0.21369	SLC38A2	0	AVEN	0.837156	KIF20B	0.327395		RNF10	0.750973	ATP6V1A	0	KRR1	0.545881	KDM4B	0.749446
SSR1	0.21369	LRRFIP1	0	AHCYL2	0.837156	SCAF8	0.327395		UBA5	0.750973	CHD8	0	PHAX	0.545881	SHISA5	0.749446
AC083843.3	0.21369	UACA	0	PAQR8	0.837156	MT-TF	0.327395		SERP1	0.750973	ESCO1	0	GNPNAT1	0.545881	TNS3	0.749446
CAPRIN1	0.21369	ARID1B	0	PALM2	0.837156	LTA4H	0.327395		CCDC186	0.750973	HTATSF1	0	RPL35A	0.529339	SETD1B	0.749446
SOD2	0.21369	RPL18	0	ZNF561	0.837156	HOOK1	0.327395		CEP295	0.750973	COCH	0	BOD1L1	0.529339	PHBP2	0.749446
NAP1L4	0.21369	SESN3	0	TYRO3P	0.837156	KIAA1147	0.327395		CIAO1	0.750973	P4HB	0	NIPBL	0.529339	PRKD2	0.749446
	0.21369	SF3B2	0	FOXJ2	0.837156	SCP2	0.327395		BSDC1	0.750973	UQCRB	0	WSB1	0.529339	NDUFA11	0.749446
GTF3C4	0.21369	GAN	0	FAM160A1	0.837156	ATP5MC3	0.327395		LONRF2	0.750973	RSBN1L	0	HIPK1	0.529339	BAD	0.749446
EIF4EBP2	0.21369	UBXN4	0	STEAP1	0.837156	UBXN4	0.327395		ZNF736	0.750973	ANP32B	0	GPR180	0.529339	ARVCF	0.749446
TLE3	0.21369	JPX	0	PPP1R11	0.837156	SH3PXD2A	0.327395		PCMT1	0.750973	HECA	0	USP22	0.529339	ADAMTS2	0.749446
SECISBP2	0.21369	SH3PXD2A	0	AKT1S1	0.837156	ATXN2	0.327395		MAP3K21	0.750973	EIF2S1	0	CDC42BPA	0.529339	RTKN	0.749446
PDCD2	0.21369	LIMD1	0	BAG3	0.837156	RPL7L1	0.327395		PCF11	0.750973	FAM222B	0	RBFOX2	0.529339	ULBP3	0.749446
RBM6	0.21369	USP7	0	KIAA0895L	0.837156	PRKX	0.327395		YARS	0.750973	DSE	0	ANKRD17	0.529339	SPX	0.749446
FBXL4	0.21369	AKIRIN1	0	IFT43	0.837156	USP48	0.327395		NUDT5	0.750973	PRELID3B	0	GPATCH2L	0.529339	ST6GALNAC4	0.749446
MOB1A	0.21369	DLGAP5	0	GALM	0.837156	TOPBP1	0.327395		WDR48	0.750973	PCSK6	0	BAZ1B	0.529339	PAQR4	0.749446
SSRP1	0.21369	ECHDC1	0	ZNF382	0.837156	PTPRF	0.327395		DHX33	0.750973	BCCIP	0	SFT2D2	0.529339	C20orf204	0.749446
SLFN11	0.21369	C19orf48	0	MRPL55	0.837156	TFG	0.327395		TRMT11	0.750973	CEP95	0	DFFA	0.529339	TMEM250	0.749446
ZBTB37	0.21369	PDK1	0	SRRM2-AS1	0.837156	STIL	0.327395		DDOST	0.750973	PWP1	0	FAM126A	0.529339	SMG1P7	0.749446
MIR29B2CHG	0.21369	AC004656.1	0	ZBTB22	0.837156	SAR1A	0.327395		AL359915.2	0.750973	KBTBD6	0	GJA1	0.529339	RF00019	0.749446
SEC23A	0.21369	E2F3	0	SHROOM2	0.837156	TCOF1	0.327395		SEC23IP	0.750973	RBM41	0	RPN1	0.529339	KHDC1	0.749446
DLAT	0.21369	DIAPH1	0	ARHGEF10L	0.837156	STT3B	0.327395		EZH1	0.750973	USP37	0	EIF3M	0.529339	LINC00115	0.749446
CLN8	0.21369	SOAT1	0	SNTA1	0.837156	EIF2AK1	0.327395		C2CD5	0.750973	MAP7	0	CTPS1	0.529339	HERC2P9	0.749446
RAD50	0.21369	PSMA3-AS1	0	DNTTIP1	0.837156	GRPEL2	0.327395		SMOC1	0.750973	FAM49B	0	USP7	0.529339	HSD17B6	0.749446
ZC3H15	0.21369	GREB1L	0	COMTD1	0.837156	ARCN1	0.327395		RPS25	0.750973	PRPSAP1	0	TRIP11	0.529339	PSME2	0.749446
RTN4	0.21369	PDCD6IP	0	TTLL6	0.837156	ECPAS	0.327395		SHTN1	0.750973	NDUFA4	0	TARBP1	0.529339	JAK3	0.749446
SACM1L	0.21369	XBP1	0	ZSWIM9	0.837156	TNKS2	0.327395		RBM28	0.750973	RNU5F-1	0	TGFBR1	0.529339	ID1	0.749446
KLC1	0.21369	LANCL1	0	NUDT17	0.837156	KIDINS220	0.327395		LRIG3	0.750973	DEK	0	XIAP	0.529339	NXNL2	0.749446
RCC1	0.21369	CXorf57	0	SCARNA18B	0.837156	TAX1BP1	0.327395		ZNF782	0.750973	PRPF8	0	CREBZF	0.529339	SLC14A1	0.749446
LMBR1	0.21369	LRIF1	0	AC104596.1	0.837156		0.327395		TBX3	0.750973	RAD21	0	TMED10	0.529339	TMEM178A	0.749446
YY1	0.21369	ARMCX5	0	AP006621.1	0.837156	NDUFV3	0.327395		PYGL	0.750973	GOLGA4	0	UBE3A	0.529339	TPT1P10	0.749446
HOXD10	0.21369	DENND4A	0	HNRNPA1P5	0.837156	NFE2L1	0.327395		ITCH	0.750973	RPS23	0	USP45	0.529339	C11orf71	0.749446
CASC3	0.21369	MTPN	0	CES3	0.837156	JMY	0.327395		HDAC1	0.750973	UACA	0	ADD3	0.529339	LCN12	0.749446
AKAP13	0.21369	YARS	0	ANKRD39	0.837156	SORT1	0.327395		USP36	0.750973	SFT2D2	0	VMA21	0.529339	HDHD5-AS1	0.749446
SEC31A	0.21369	BAG2	0	AMDHD2	0.837156	ZFYVE16	0.327395		TNPO3	0.750973	RNPS1	0	RB1CC1	0.529339	ERC2	0.749446
ZNF107	0.21369	RBMXL1	0	SARNP	0.837156	DNAJC21	0.327395		EMB	0.750973	TRRAP	0	XPO4	0.529339	KLRG2	0.749446
FNDC3A	0.21369	CNOT9	0	ORC1	0.837156	PRRC1	0.327395		PCNA	0.750973	TRMT5	0	CLPX	0.529339	RN7SKP162	0.749446
REEP5	0.21369	EZH2	0	ARRDC1-AS1	0.837156	PNMA2	0.327395		DNAJB6	0.750973	CDV3	0	AL355488.1	0.529339	HSP90AA5P	0.749446
SNX19	0.21369	LINC00910	0	GTPBP2	0.837156	KCTD3	0.327395		USP32	0.750973	MID1	0	LRBA	0.529339	LPAL2	0.749446
MICU2	0.21369	NIPA2	0	CDS2	0.837156	BTG3	0.327395		POLR1A	0.750973	DHX15	0	IDH3A	0.529339	RAB6C	0.749446
ZBED5	0.21369	TBCEL	0	MRPL11	0.837156	EML4	0.327395		COQ8A	0.750973	TMEM123	0	MT-TL1	0.529339	AC022080.2	0.749446
HNRNPH2	0.21369	AGPS	0	EHHADH	0.837156	OSBPL9	0.327395		NUCB2	0.750973	UGCG	0	IVNS1ABP	0.512798	FAM66C	0.749446
MESD	0.21369	UTP6	0	CYB5R4	0.837156	NDUFA5	0.327395		HIBCH	0.750973	ANKLE2	0	CCDC117	0.512798	AL160004.2	0.749446
TTN-AS1	0.21369	CAMKK2	0	FAM207A	0.837156	SDE2	0.327395		POLA2	0.750973	ZHX1	0	ARHGAP5	0.512798	AL139121.1	0.749446
UBE3D	0.21369	PI4KB	0	ATP5ME	0.837156	ARFGEF1	0.327395		TGFBR1	0.750973	MAPRE1	0	TM9SF2	0.512798	RNU7-48P	0.749446
GPATCH8	0.21369	SLC24A4	0	SAMD13	0.837156	COL4A1	0.327395		AEBP2	0.750973	CEP44	0	MCM3AP	0.512798	LINC00599	0.749446
KIF15	0.21369	ERC1	0	SMN2	0.837156	MRPL3	0.327395		ARL6IP5	0.750973	PHF6	0	PHC3	0.512798	AC103853.2	0.749446
TSPAN13	0.21369	CCDC66	0	SLC12A4	0.837156	EIF2AK2	0.327395		PRPF3	0.750973	SH3GLB1	0	MT-TM	0.512798	AC048382.2	0.749446
LONP2	0.21369	ZFAS1	0	ZNF696	0.837156	ATR	0.327395		MRE11	0.750973	VPS26A	0	LAMC1	0.512798	AC090825.1	0.749446
COX11	0.21369	PTGR2	0	AIDA	0.837156	CHD3	0.327395		CD63	0.750973	STEAP2	0	SSBP1	0.512798	AC093520.1	0.749446
SCAPER	0.21369	TIMMDC1	0	AC021016.2	0.837156	ESYT2	0.327395		RASA1	0.750973	NSUN4	0	POLA1	0.512798	Z92544.2	0.749446
ATXN3	0.21369	NHLRC3	0	KAT8	0.837156	NCBP3	0.327395		YAF2	0.750973	SRSF4	0	ZDHHC17	0.512798	AC087222.1	0.749446
SLIT2	0.21369	MCM8	0	MIR641	0.837156	FRYL	0.327395		ZNF740	0.750973	NUP188	0	NUP133	0.512798	SRSF1	0
USO1	0.21369	ZNF138	0	PIGT	0.837156	UBE2N	0.327395		MFF	0.750973	GNL1	0	KIAA1586	0.512798	CISD2	0
GALNT2	0.21369	NAA10	0	RRAGA	0.837156	USP49	0.327395		PTOV1	0.750973	ZFR	0	SLC30A1	0.512798	EEF1D	0
CDC42SE2	0.21369	MTHFD2L	0	GPR137	0.837156	CDK2	0.327395		ELF2	0.750973	FBXO21	0	TBC1D15	0.512798	RPL5	0
TRMU	0.21369	CD276	0	MRPL53	0.837156	MNT	0.327395		XPO6	0.750973	ZNF397	0	SENP5	0.512798	LDHB	0
RBFA	0.21369	DNAJC24	0	AL033504.1	0.837156	P4HB	0.30401		DPY19L1	0.750973	ALG13	0	DNAJC7	0.512798	RPS8	0
COPS8	0.21369	RPS26	0	NARFL	0.837156	AC078846.1	0.30401		ZNF800	0.750973	NIPA2	0	YES1	0.512798	KPNA4	0
CBLL1	0.21369	GSTCD	0	C17orf49	0.837156	ZNF655	0.30401		ZIC5	0.750973	SSFA2	0	MOB1A	0.512798	LARS	0
GLRX3	0.21369	VWA8	0	KCND2	0.837156	TMEM106B	0.30401		DNAJC2	0.750973	AGPS	0	TMED8	0.512798	FAM219B	0
BRF1	0.21369	SNX16	0	HAUS7	0.837156	TIPIN	0.30401		TP53BP1	0.750973	EIF2B5	0	SLC18B1	0.512798	PHF3	0
ANK2	0.21369	TTC31	0	ERICH1	0.837156	KCTD20	0.30401		GULP1	0.750973	DCBLD2	0	SRSF6	0.512798	SACS	0
COA6	0.21369	HIST1H2AC	0	ITGB8	0.837156	UBE3A	0.30401		NAA20	0.750973	GGA1	0	DCUN1D4	0.512798	AGO1	0
ARPC3	0.21369	DMWD	0	LCMT1-AS1	0.837156	GTF3C1	0.30401		RNF139	0.750973	CLSPN	0	NAMPT	0.512798	VPS13C	0
WDR1	0.21369	LACTB	0	LYRM9	0.837156	PAWR	0.30401		LRRC41	0.750973	CNPY2	0	CAPZA2	0.512798	SLC16A1	0
EPS15L1	0.21369	MPDZ	0	COL20A1	0.837156	RPL30	0.30401		RTTN	0.750973	TSTD2	0	SERINC3	0.512798	PAFAH1B2	0
SS18	0.21369	ZNF630	0	TMEM38A	0.837156	DYRK1A	0.30401		PIAS2	0.750973	GRPEL1	0	CCDC138	0.512798	LAMB1	0
ANKHD1	0.21369	B3GNT10	0	MGLL	0.837156	MYO9A	0.30401		TMEM50A	0.750973		0	CEP350	0.496256	DNMT1	0
RORA	0.21369	LARP1	0	SLC15A3	0.837156	DESI2	0.30401		EPB41L4A-AS1	0.750973	WDR17	0	ATG4C	0.496256	RPL24	0
MAP2K1	0.21369	PPP2CA	0	CYB561D2	0.837156	KDM7A	0.30401		SAE1	0.750973	ZNF623	0	NFAT5	0.496256	TSPAN3	0
CSNK1G1	0.21369	SMC2	0	HSD11B1	0.837156	AC124068.2	0.30401		RRM2B	0.750973	EBF2	0	DNAJB14	0.496256	EPB41L5	0
SYNJ2	0.21369	GGA2	0	CYSTM1	0.837156	CORO1C	0.30401		MRPL47	0.750973	COMMD8	0	KRAS	0.496256	PDCD6	0
ZBTB47	0.21369	PNPT1	0	MYPN	0.837156	SCML1	0.30401		MLF2	0.750973	TRIM32	0	RRP1B	0.496256	TLE3	0
CRACR2A	0.21369	RNF34	0	CEP131	0.837156	RAB11FIP4	0.30401		MFGE8	0.750973	GNPTG	0	ADAMTS1	0.496256	SLC44A1	0
LINC01359	0.21369	KIAA0232	0	MAPK7	0.837156	USP33	0.30401		DCUN1D2	0.750973	TBL1X	0	SLC30A7	0.496256	RAB3GAP2	0
ERCC2	0.21369	ANKRD28	0	SEMA4A	0.837156	RPSA	0.30401		RPUSD3	0.750973	GCNT2	0	RPL19	0.496256	PTPN11	0
GLB1L2	0.21369	LAPTM4A	0	ZNF43	0.837156	CSTF3	0.30401		TMCO3	0.750973	GLDN	0	PPP4R3A	0.496256	RPL12	0
NSMAF	0.21369	ZFAND6	0	SNORA80B	0.837156	UQCRB	0.30401		DPY19L3	0.750973	KIF24	0	JUN	0.496256	TOP3A	0
ARL6	0.21369	PSMG1	0	MIR645	0.837156	FBXO22	0.30401		BPHL	0.750973	PHF10	0	MAN1A2	0.496256	PAXBP1	0
ADRB2	0.21369	CREB3L2	0	MTCP1	0.837156	UBB	0.30401		B4GALT4	0.750973	AFDN	0	KNL1	0.496256	UQCRB	0
PABPC1	0.21369	PHB	0	RPS16P5	0.837156	GDI2	0.30401		ST7L	0.750973	TMPO	0	HOOK1	0.496256	ASPH	0
PHF10	0.21369	TSPAN3	0	PDCL3P6	0.837156	HIC2	0.30401		PRDM6	0.750973	DFFA	0	SAMD8	0.496256	NOP2	0
PRKAR1A	0.21369	EEF1A1	0	AL021707.3	0.837156	ZNF706	0.30401		BAIAP2L1	0.750973	PTCD3	0	THRAP3	0.496256	NELFA	0
PTBP3	0.21369	N4BP2L2	0	BACH1-IT3	0.837156	GTF3C3	0.30401		PINK1	0.750973	SH3PXD2A	0	CCNL1	0.496256	TBL1XR1	0
CTNNB1	0.21369	DFFA	0	AC106795.2	0.837156	MIA3	0.30401		IFT88	0.750973	ARFGEF1	0	ZBTB37	0.496256	PUM1	0
ACTG1	0.21369	TMEM123	0	GAPDHP76	0.837156	YLPM1	0.30401		PCDH7	0.750973	TRIM2	0	PPP2CA	0.496256	STRAP	0
ENSA	0.21369	APP	0	RNU4ATAC18P	0.837156	AKIRIN1	0.30401		ALDH1A3	0.750973	BRAF	0	CUL3	0.496256	GDI2	0
RPL37A	0.21369	CHTOP	0	AC121757.1	0.837156	FNBP4	0.30401		GSK3A	0.750973	PPFIA1	0	RNVU1-17	0.496256	SLTM	0
MIR17HG	0.21369	ZYG11B	0	AC034102.6	0.837156	VEZT	0.30401		YAE1D1	0.750973	MRPL18	0	RBM6	0.496256	ZFR	0
LBR	0.21369	DDX18	0	AC131391.1	0.837156	ZNF37A	0.30401		RPL36AL	0.750973	EXOC5	0	DYNC1LI2	0.496256	NCOR1	0
PTGES3	0.21369	COPB2	0		0.837156	RSBN1L	0.30401		HOXC9	0.750973	ZNF607	0	CASP8AP2	0.496256	CFAP97	0
	0.21369	TMEM181	0	AC025449.1	0.837156	CD109	0.30401		EIF4ENIF1	0.750973	TFRC	0	SP3	0.496256	STARD7	0
TSR1	0.21369	DCAF7	0	NSD2	0	CCT5	0.30401		SLCO5A1	0.750973	CCAR1	0	TPT1	0.496256	NDUFS1	0
UHMK1	0.21369	ATXN2	0	ATG4B	0	MFSD14B	0.30401		STAM-AS1	0.750973	SENP6	0	ARCN1	0.496256	ATAD1	0
YBX1	0.21369	KPNA5	0	DNAJC7	0	LINC01355	0.30401		GDF7	0.750973	ZNF292	0	ZC3H7A	0.496256	ABCD3	0
CAND1	0.21369	TUG1	0	H1FX	0	C17orf80	0.30401		VPS37A	0.750973	SLK	0	TRIM33	0.496256	CORO1C	0
CEP78	0.21369	PPA1	0	UBE4B	0	ATP6V0A1	0.30401		KRT8	0.750973	RAP2C	0	CDC25A	0.496256	MRPS25	0
XRCC5	0.21369	CUL4A	0	RPL13	0	ARF3	0.30401		GPM6B	0.750973	RPAP2	0	SMC2	0.496256	SNX13	0
SMARCA5	0.21369	UBXN2A	0	TUSC3	0	CCNI	0.30401		RUVBL2	0.750973	ZBTB21	0	CHORDC1	0.496256	KIAA1109	0
ZNF644	0.21369	ONECUT2	0	COPA	0	JRK	0.30401		INIP	0.750973	GATAD1	0	TOMM70	0.496256	DNAJA1	0
TCERG1	0.21369	TPX2	0	ZNF782	0	SF1	0.30401		STON2	0.750973	KNL1	0	FANCM	0.496256	NR1D2	0
SMAD5	0.21369	CDC42BPA	0	TFAP4	0	RAP1A	0.30401		MRPS35	0.750973	AGL	0	URI1	0.496256	CNIH1	0
PTP4A2	0.21369	STXBP3	0	CDC16	0	HDGF	0.30401		NLGN1	0.750973	LAMC1	0	SLC7A2	0.496256	SP1	0
UBE2K	0.21369	POLK	0	STK11	0	TMEM167A	0.30401		TLDC1	0.750973	HEBP2	0	STT3A	0.496256	BRAF	0
CMTM4	0.21369	PHKB	0	SRRM2	0	IVD	0.30401		ZNF627	0.750973	FHL1	0	TFDP1	0.479714	ERH	0
EIF3E	0.21369	MCM9	0	EIF4G2	0	DCTN1	0.30401		RXYLT1	0.750973	XRCC2	0	API5	0.479714	PDXK	0
KIF1B	0.21369	SGTB	0	CELF1	0	ARHGAP5	0.30401		MRC2	0.750973	LATS1	0	CD2AP	0.479714	HSDL2	0
ZNF770	0.21369	JADE1	0	ZNF326	0	RBM17	0.30401		AC100827.3	0.750973	ZMYM2	0		0.479714	ZNF655	0
PHC3	0.21369	ARL1	0	IPO9	0	NUP160	0.30401		NSMCE3	0.750973	SSBP1	0	RNU5B-1	0.479714	NUP160	0
AFF4	0.21369	TRPS1	0	FANCM	0	MGAT5	0.30401		APIP	0.750973	HEY1	0	FBXO45	0.479714	EPHA7	0
DDX6	0.21369	PRCC	0	USP13	0	CCNA2	0.30401			0.750973	RBM12B	0	DHX40	0.479714	BRIP1	0
NSD3	0.21369	SLMAP	0	SMARCE1	0	GNB1	0.30401		CENPP	0.750973	RBM27	0	PDIA4	0.479714	ZFP91	0
SLC25A3	0.21369	MARCH7	0	UBE2I	0	VKORC1L1	0.30401		CCDC86	0.750973	SETD7	0	PPP2R2A	0.479714	REPS1	0
RBM12	0.21369	HEXA	0	SF1	0	AKT2	0.30401		CDHR1	0.750973	DPP8	0	NAP1L4	0.479714	SPART	0
NFAT5	0.21369	CD2AP	0	AGPAT4	0	SMC6	0.30401		LARP1	0.554189	TMBIM6	0	JMJD1C	0.479714	PARK7	0
EPB41	0.21369	MED13L	0	C1QBP	0	FKTN	0.30401		ZNF326	0.554189	NUP43	0	B2M	0.479714	PTBP1	0
NCAPG2	0.21369	ANK3	0	SLC1A5	0	HSDL2	0.30401		NUDT3	0.554189	SNHG3	0	AKIRIN1	0.479714	MTURN	0
NUDT21	0.21369	CFL1	0	HERC4	0	HDGFL3	0.30401		FAT1	0.554189	N4BP2	0	TRA2A	0.479714	SUGP2	0
DLC1	0.21369	39692	0	EXT1	0	PLA2G12A	0.30401		XIAP	0.554189	USP34	0	MT-TG	0.479714	SSB	0
ELK4	0.21369	SNAP23	0	SIGMAR1	0	DCUN1D4	0.30401		SF3A3	0.554189	DENR	0	SYAP1	0.479714	ITGA4	0
GLS	0.21369	C1orf43	0	SRPK1	0	SKA2	0.30401		APPBP2	0.554189	SLC39A14	0	MPP6	0.479714	STRBP	0
ARHGEF12	0.21369	TBC1D15	0	ZNF41	0	ZNF592	0.30401		FGFR1OP2	0.554189	KHSRP	0	GMPS	0.479714	COA1	0
UBR5	0.21369	DHX40	0	H2AFZ	0	BRD4	0.30401		CSNK2A2	0.554189	HOOK1	0	PSMD1	0.479714	HCG18	0
PEG10	0.21369	RNF6	0	HSPA9	0	RC3H2	0.30401		JPH1	0.554189	SAR1A	0	CMPK1	0.479714	GGPS1	0
VPS13A	0.21369	GPR107	0	RAP1A	0	LIMD1	0.30401		RETREG3	0.554189	JRK	0	NRDC	0.479714	L3MBTL3	0
NOTCH2	0.21369	TP53BP2	0	ETF1	0	USP7	0.30401		GOLGB1	0.554189	CCNA2	0	RAB3GAP1	0.479714	UHRF1BP1L	0
KHDRBS1	0.21369	CAMK2D	0	GANC	0	TUG1	0.30401		TNRC6B	0.554189	VKORC1L1	0	ECPAS	0.479714	CDC16	0
RNU1-140P	0.21369	CRLF3	0	NUCKS1	0	PPA1	0.30401		TTL	0.554189	GAPVD1	0	ZNF24	0.479714	NCR3LG1	0
NPM1	0.21369	STK24	0	GPBP1L1	0	CUL4A	0.30401		FUBP1	0.554189	VBP1	0	CNOT6	0.479714	ARHGAP29	0
CD46	0.21369	IP6K2	0	PPP1CB	0	UBXN2A	0.30401		XPO7	0.554189	SAMD8	0	NUSAP1	0.479714	FDPS	0
HNRNPC	0.21369		0	EIF2S3	0	ONECUT2	0.30401		RAB11A	0.554189	DKC1	0	SCOC	0.479714	NOP56	0
ZMYM2	0.21369	THUMPD3	0	SET	0	CTPS1	0.30401		SF3B3	0.554189	POLK	0	GNAS	0.479714	ATXN2	0
PSIP1	0.21369	POLA1	0	HDGF	0	KPNA6	0.30401		PPP1CC	0.554189	NCBP2	0	STXBP3	0.479714	NCAPD2	0
GFPT1	0.21369	CRK	0	CCDC138	0	FIGNL1	0.30401		CREBZF	0.554189	TMEM242	0	SECISBP2	0.479714	MKRN1	0
NEMP1	0.21369	LEPROTL1	0	BRWD1	0	ILF2	0.30401		SCFD1	0.554189	NOC3L	0	PRRC1	0.479714	MICU2	0
DGKH	0.21369	LSM8	0	DDX42	0	TCF12	0.30401		H2AFV	0.554189	ARID4B	0	TMA16	0.479714	RPAP2	0
UBE2D3	0.21369	NUDT5	0	RBPJ	0	PPP2R5C	0.30401		UQCRH	0.554189	TMEM165	0	EPB41L2	0.479714	PIK3C3	0
PLOD2	0.21369	MEGF9	0	RAD50	0	CCDC50	0.30401		HSD17B12	0.554189	LTV1	0	VEZT	0.479714	TMCO3	0
TMX1	0.21369	NUP188	0	CASC3	0	GAPVD1	0.30401		ZYG11A	0.554189	GREB1L	0	ZC3H11A	0.479714	39692	0
ATP11B	0.21369	SNRPF	0	ARHGEF12	0	ASXL2	0.30401		ATP5PF	0.554189	KMT2E	0	RAP2A	0.479714	ERO1B	0
HEY1	0.21369	FEN1	0	UBR4	0	GOLGA3	0.30401		RPUSD4	0.554189	ARID1A	0	TYW3	0.479714	BTF3	0
SFXN1	0.21369	GNL1	0	CCP110	0	PKN2	0.30401		CENPU	0.554189	VDAC1	0	ATP6V1B2	0.479714	EPB41L4A-AS1	0
PTBP2	0.21369	POM121	0	TMEM167A	0	SKIL	0.30401		PCLO	0.554189	PRKCI	0	NMD3	0.479714	MFN2	0
LRBA	0.21369	MRPL22	0	IVD	0	HSD17B4	0.30401		CTBP1	0.554189	AMMECR1L	0	ACBD3	0.463172	COPS5	0
SRSF6	0.21369	KARS	0	PPP1R12A	0	RPL21	0.30401		AXIN1	0.554189	MTAP	0	XRN1	0.463172	SH3BGRL2	0
FOXK1	0.21369	NEDD1	0	UBE3C	0	USP14	0.30401		PPID	0.554189	ADGRL2	0	YWHAG	0.463172	HERPUD1	0
PUM1	0.21369	FAM217B	0	NUSAP1	0	PTPN4	0.30401		NTMT1	0.554189	HIPK3	0	PITPNB	0.463172	DMXL2	0
SLTM	0.21369	PBK	0	PRKAA2	0		0.30401		CLTC	0.554189	UPF2	0	CCNB1	0.463172	SUPT20H	0
CNBP	0.21369	KIAA0586	0	ZNF621	0	WDR41	0.30401		FAM84B	0.554189	OTUD4	0	TXN	0.463172	KLHL42	0
TMED2	0.21369	EXOC8	0	OXR1	0	TFCP2	0.30401		TUBB	0.554189	ENPP1	0	CBR4	0.463172	SAMD5	0
PRPF4B	0.21369	TMEM192	0	CD81	0	MTERF1	0.30401			0.554189	DMXL2	0	CLK1	0.463172	CTBS	0
ARGLU1	0.21369	UBAC2	0	XPO6	0	MRPL42	0.30401		LRRC75A-AS1	0.554189	ELOVL6	0	DDX24	0.463172	ABCB7	0
SNX27	0.21369	NLE1	0	BCAS2	0	FDPS	0.30401		TFAM	0.554189	HERC1	0	RBM17	0.463172	GAK	0
TEX15	0.21369	AC103702.1	0	PIBF1	0	ARMCX3	0.30401		NONO	0.554189	DENND4A	0	HSD17B12	0.463172	FOXP1	0
ACIN1	0.21369	DVL3	0	HOXD9	0	PGRMC1	0.30401		OPA1	0.554189	MFSD14A	0	MAPK1IP1L	0.463172	EED	0
SETD7	0.21369	MCM10	0	ENPEP	0	VBP1	0.30401		EPB41	0.554189	CEP57	0	RLF	0.463172	MTMR4	0
UBE2V2	0.21369	TTLL3	0	ACAD9	0	UHRF2	0.30401		GPBP1L1	0.554189	RPS18	0	ERGIC2	0.463172	TBC1D31	0
DPP8	0.21369	PARP8	0	FAM208B	0	ZWINT	0.30401		TRIP12	0.554189	NDEL1	0	MTPN	0.463172	TRMU	0
TUB	0.21369	ZMPSTE24	0	TAGLN2	0	MRPL57	0.30401		RBM12	0.554189	CDK10	0	ZFX	0.463172	RNF44	0
SIN3A	0.21369	HIBCH	0	TOMM40	0	ATP2C1	0.30401		DNAH14	0.554189	BLCAP	0	ICE2	0.463172	ATP6V0A1	0
ERO1A	0.21369	UBR1	0	SPTBN1	0	NUP133	0.30401		TMEM33	0.554189	TRIM37	0	NBN	0.463172	OLA1	0
UGCG	0.21369	N6AMT1	0	STMN1	0	OAZ2	0.30401		GLO1	0.554189	PLK4	0	HTT	0.463172	MTCH2	0
MCL1	0.21369	LYPLA1	0	CBR4	0	TRUB1	0.30401		CNOT6	0.554189	HEATR5B	0	ZHX1	0.463172	NFATC3	0
IARS2	0.21369	ZFAND1	0	DCTN1	0	ZBTB24	0.30401		PTMA	0.554189	MAGOH	0	ARID4B	0.463172	ZNF516	0
RBM27	0.21369	RRP8	0	WDR3	0	ST13	0.30401		CD46	0.554189	RAD51AP1	0	DENND4A	0.463172	ACTR10	0
MTHFD2	0.21369	RDH14	0		0	SUMO1	0.30401		SNRNP200	0.554189	PPP1R8	0	ATAD5	0.463172	GEMIN5	0
AP2B1	0.21369	ANAPC16	0	CCDC18	0	URB1	0.30401		ATP5F1B	0.554189	PCDH17	0	RPS14	0.463172	METTL5	0
EPB41L2	0.21369	RNF40	0	MIS18BP1	0	ZBTB25	0.30401		APP	0.554189	UFM1	0	RPL30	0.463172	MYO10	0
YWHAZ	0.21369	RNF165	0	SDCBP	0	HINT1	0.30401		USP53	0.554189	RAD18	0	ATP5PF	0.463172	SNRPE	0
WDR12	0.21369	AP4B1	0	EYA3	0	RNU1-7P	0.30401		DDI2	0.554189	DNAJC8	0	FIGNL1	0.463172	RDH13	0
	0.21369	KDELR2	0	ANXA6	0	MRPL18	0.30401		TEX15	0.554189	ANKFY1	0	RPL10A	0.463172	PFKL	0
MIR222HG	0.21369	DOCK7	0	FOXM1	0	WRN	0.30401		PRR14L	0.554189	GARNL3	0	RPLP1	0.463172	TAF4	0
BTF3	0.21369	ZDHHC21	0	ATPAF1	0	KANSL3	0.30401		YIPF4	0.554189	TTC19	0	NEMP1	0.463172	SLC35F1	0
MYCBP2	0.21369	DHCR24	0	HAUS6	0	FAM98A	0.30401		RPL15	0.554189	HINT3	0	C6orf62	0.463172	SNAPC1	0
C5orf24	0.21369	PPP2CB	0	RPL10	0	STK4	0.30401		MTHFD2	0.554189	TIPRL	0	ITGAV	0.463172	MAP3K9	0
ZNF106	0.21369	DLEU2	0	FZD6	0	ALDH18A1	0.30401		NSD2	0.554189	NOL10	0	ARL6IP1	0.463172	AUP1	0
NSD2	0.21369	GRB2	0	MGST3	0	R3HDM1	0.30401		BTF3	0.554189	CAB39	0	NDFIP1	0.463172	MIR663AHG	0
UBN2	0.21369	ANAPC7	0	ZNF614	0	CYFIP2	0.30401		SRP9	0.554189	SNX18	0	ZMYM4	0.463172	TTLL3	0
TARS	0.21369	PRPF4	0	ABCA2	0	DENND4C	0.30401		CACUL1	0.554189	DUSP3	0	GABPA	0.463172	NISCH	0
NDC1	0.21369	AC005154.1	0	NFYB	0	ELMOD2	0.280624		SP3	0.554189	TMEM184C	0	FUBP3	0.463172	AL450998.2	0
HOOK3	0.21369	NARS2	0	ASAH1	0	MRPS25	0.280624		CD47	0.554189	ZMYM6	0	RAB14	0.463172	SEC24C	0
UGGT1	0.21369	VPS37B	0	SNRPD3	0	EIF3J	0.280624		CBR4	0.554189	FAM200B	0	ATP6AP2	0.463172	SEC14L1	0
SUB1	0.21369		0	C2CD2	0	HERC2	0.280624		ATP2B4	0.554189	RPS21	0	MCM7	0.463172	FAM162A	0
ANKRD17	0.21369	ZNF493	0	CPEB4	0	LINC00641	0.280624		UBQLN1	0.554189	KIAA1841	0	USP46	0.463172	ALG2	0
RRP1B	0.21369	SUPT7L	0	NDUFB2	0	PDZD8	0.280624		SCRN1	0.554189	RIMKLB	0	ABCC4	0.463172	GINS2	0
SLC20A1	0.21369		0	CHRM3	0	CEP85L	0.280624		EI24	0.554189	SLC25A24	0	VAPB	0.463172	SBF1	0
ZBTB33	0.21369	SNX30	0	CHCHD1	0	ECHDC2	0.280624		USP13	0.554189	KAT7	0	MTX3	0.463172	WRB	0
UBR4	0.21369	GGT7	0	SLC23A2	0	FBXO30	0.280624		CREB1	0.554189	ABCB7	0	CEP290	0.463172	RMI2	0
NDRG1	0.21369	ACTR6	0	SCRIB	0	STXBP3	0.280624		BLOC1S6	0.554189	METTL14	0	CSTF3	0.463172	MXD4	0
PHYKPL	0.21369	RIOK2	0	TPRA1	0	SRCAP	0.280624		CEPT1	0.554189	SFXN4	0	ILF2	0.463172	FBXL20	0
ERH	0.21369	POLR3G	0	PEX10	0	YOD1	0.280624		ACAT1	0.554189	MTRR	0	CNOT7	0.463172	HMCN1	0
SUGP2	0.21369	ZZEF1	0	SLC37A2	0	TAB2	0.280624		SYNE2	0.554189	URGCP	0	DARS	0.463172	STK17A	0
SUZ12	0.21369	DIXDC1	0	C21orf59	0	FBXW11	0.280624		ABCE1	0.554189	TBCD	0	SSX2IP	0.463172	CD276	0
NUP205	0.21369	SCLT1	0	METTL23	0	TMX3	0.280624		RPL18	0.554189	CCDC58	0	ZMPSTE24	0.463172	VAMP2	0
CLCN3	0.21369	MXRA7	0	BICC1	0	VCAN	0.280624		BUB3	0.554189	PPP1R10	0	SLC35F5	0.463172	CELSR1	0
THRAP3	0.21369	WIPF1	0	TRIP6	0	ABL2	0.280624		YTHDC1	0.554189	TAP2	0	ZNF37BP	0.44663	ETS2	0
C6orf62	0.21369	LHFPL2	0	NGEF	0	DSG2	0.280624		ROCK1	0.554189	PCCB	0	NHLRC2	0.44663	MINOS1	0
DIDO1	0.21369	OTUD6B-AS1	0	CACNA2D3	0	PIKFYVE	0.280624		PAFAH1B2	0.554189	FLAD1	0	ZBTB44	0.44663	TSPYL2	0
ACLY	0.21369	PARD6B	0	FTCD	0	CNOT7	0.280624		MGA	0.554189	TMEM70	0	EZR	0.44663	NRG4	0
PRRC2A	0.21369	SLC25A16	0	CFAP65	0	FAM118A	0.280624		EIF1AX	0.554189	NAA30	0	BAZ1A	0.44663	TCP1	0
NSRP1	0.21369	SEMA4D	0	ASS1P2	0	ZC3H11A	0.280624		MT-TF	0.554189	QSOX2	0	SNHG5	0.44663	CD2BP2	0
DBT	0.21369	ZNF169	0	AC006058.1	0	WLS	0.280624		CHD3	0.554189	NDUFB9	0	SKIL	0.44663	NAAA	0
SKP1	0.21369	SPRYD4	0	AC104564.2	0	ZNF721	0.280624		MYO9A	0.554189	HOOK2	0	G3BP2	0.44663	SCYL1	0
RPL8	0.21369	EDC3	0	MT-ND3	0	MAN1B1	0.280624		UBB	0.554189	RNU5A-8P	0	PPP1CB	0.44663	MRPL9	0
AC118549.1	0.21369	CCDC181	0	RABL6	0	DSP	0.280624		GDI2	0.554189	MED25	0	LARP4B	0.44663	ADAMTS20	0
PTCD3	0.21369	DCUN1D2	0	PRPF40A	0	INTS6	0.280624		MFSD14B	0.554189	OS9	0	UBE2W	0.44663	LPCAT4	0
UBA2	0.21369	FAF1	0	UBA1	0	DBNL	0.280624		MGAT5	0.554189	POP5	0	ZNF507	0.44663	TUBGCP2	0
IARS	0.21369	LINC00205	0	APLP2	0	CDC42BPA	0.280624		HSDL2	0.554189	RPS4X	0	DCAF16	0.44663	TMCC3	0
TRPM7	0.21369	EFHD1	0	DYNC2H1	0	KMT2C	0.280624		PLA2G12A	0.554189	PARP1	0	RNPS1	0.44663	FZD1	0
EIF3B	0.21369	PXYLP1	0	ARHGAP5	0	SAMD8	0.280624		FIGNL1	0.554189	ATP1A1	0	PHF6	0.44663	PLEKHA2	0
WDR43	0.21369	MOB3B	0	NOC3L	0	ROBO1	0.280624		ST13	0.554189	MT-TG	0	SLC39A14	0.44663	SCAND2P	0
CCDC117	0.21369	MCTS2P	0	PA2G4	0	NAMPT	0.280624		URB1	0.554189	PTP4A1	0	SARAF	0.44663	RBFA	0
ICE2	0.21369	CACNA1C	0	MAST4	0	CCNH	0.280624		ZBTB25	0.554189	WAC	0	CDK19	0.44663	TMEM44	0
USP16	0.21369	PLCL2	0	CKB	0	JPT2	0.280624		PDZD8	0.554189	FAM208A	0	RACGAP1	0.44663	BRD3OS	0
N4BP2	0.21369	POLR1E	0	TMEM33	0	SCAI	0.280624		YOD1	0.554189	TCP1	0	USP16	0.44663	SPHK2	0
MBNL1	0.21369	WWP2	0	EDEM1	0	KMT5B	0.280624		SCAI	0.554189	CEP78	0	WDR75	0.44663	ZNF444	0
TNRC6A	0.21369	AC092910.3	0	FLNA	0	KPNA2	0.280624		ELAVL1	0.554189	RBM33	0	AZIN1	0.44663	TBCB	0
PSMD11	0.21369	ZNF879	0	IQCB1	0	PSMA3	0.280624		ECHDC1	0.554189	USP24	0	KPNA2	0.44663	AC007038.2	0
ADIPOR2	0.21369	ATF2	0	SHISA5	0	TEAD1	0.280624		LIMS1	0.554189	HNRNPAB	0	MSI2	0.44663	AURKC	0
VHL	0.21369	PWP2	0	ADCY3	0	ELAVL1	0.280624		ZCCHC14	0.554189	IBTK	0	PRKAB2	0.44663	VLDLR	0
MIPOL1	0.21369	CACNA2D1	0	SLC25A42	0	FAM91A1	0.280624		ATXN7L3B	0.554189	THRAP3	0	PCNX1	0.44663	ZFPM1	0
SNX13	0.21369	CNIH4	0	XRCC2	0	AGPAT4	0.280624		NIPAL3	0.554189	MSH2	0	SERP1	0.44663	AL161729.3	0
MORF4L1	0.21369	B4GAT1	0	POLE	0	PPP1R12A	0.280624		FRA10AC1	0.554189	CCNL1	0	TMEM50A	0.44663	PPP6R1	0
UBQLN1	0.21369	PACSIN2	0	POU2F1	0	UBE3C	0.280624		MYH10	0.554189	JPX	0	EIF1AX	0.44663	CAPN10	0
RPF2	0.21369	DDX19A	0	XRN1	0	WDR3	0.280624		SLC4A7	0.554189	SCAF8	0	SLC4A7	0.44663	KCNJ12	0
C5orf15	0.21369	MED17	0	MED15	0	DKC1	0.280624		SLC30A1	0.554189	FAM126A	0	TTBK2	0.44663	ISG15	0
OSBPL8	0.21369	PEX3	0	RNF187	0	NCBP1	0.280624		TTBK2	0.554189	CLNS1A	0	CLINT1	0.44663	MPG	0
DEPDC1	0.21369	DUSP11	0	WDR45B	0	PSMD2	0.280624		RANBP1	0.554189	NAE1	0	ACTR6	0.44663	AC105760.2	0
LPGAT1	0.21369	UST	0	GPM6A	0	ABCC5	0.280624		KLHL15	0.554189	STARD4	0	USP25	0.44663	RN7SL146P	0
TMOD3	0.21369	OSBPL2	0	SCAF11	0	DSTYK	0.280624		LPP	0.554189	POLA1	0	MRPL19	0.44663	AL137127.1	0
COPS2	0.21369	PRIMPOL	0	AACS	0	GOLIM4	0.280624		TPT1	0.554189	ANKRD50	0	WDHD1	0.44663	STAT5A	0
SNHG5	0.21369	AL592490.1	0	CASP8AP2	0	TNKS	0.280624		NUDCD2	0.554189	CHML	0	MAD2L1	0.44663	KIFC3	0
MIEF1	0.21369	DANT2	0	PSMG4	0	ALKBH5	0.280624		TMED10	0.554189	GNL3	0	TUBA1B	0.44663	CMTM7	0
AC005261.1	0.21369	ITPA	0	RPS23	0	NUP98	0.280624		HIPK2	0.554189	CAPRIN1	0	RPS6KB1	0.44663	SYNPO2L	0
DLG1	0.21369	PSMD8	0	SNHG16	0	RAB3GAP2	0.280624		NUSAP1	0.554189	TTF2	0	COPS2	0.44663	ITGAM	0
RPL36A	0.21369	COX14	0	UCHL5	0	IL6ST	0.280624		DNAJB4	0.554189	ZBTB37	0	FOXJ3	0.44663	STARD6	0
BAZ2A	0.21369	PBDC1	0	ZNF445	0	SFT2D2	0.280624		MINDY2	0.554189	CCDC14	0	ATP1B3	0.44663	AL590666.1	0
USP13	0.21369	AP002360.1	0	RBM17	0	CSNK1A1	0.280624		CLINT1	0.554189	VPS13C	0	GUF1	0.44663	AL139260.1	0
NUMA1	0.21369	MRPL45P2	0	TIAL1	0	ZC3HAV1	0.280624		AHCYL1	0.554189	IGF2R	0	NXPE3	0.44663	AP000692.2	0
FASN	0.21369	PINX1	0	BTRC	0	APC	0.280624		RICTOR	0.554189	UBE2V2	0	TSPAN13	0.44663	PNISR	0
ZNF652	0.21369	KTN1-AS1	0		0	MDC1	0.280624		PITRM1	0.554189	PURB	0	RNU1-11P	0.44663	EIF3A	0
RNU1-136P	0.21369	NME6	0	GOLGB1	0	WASF3	0.280624		CRKL	0.554189	NCAPG	0	MAZ	0.44663	RCN2	0
RPLP2	0.21369	RBP1	0	ANK2	0	DLGAP5	0.280624		TRNT1	0.554189	SYAP1	0	PIKFYVE	0.44663	UBB	0
INO80E	0.21369		0	SYNJ2	0	ECHDC1	0.280624		KLHL9	0.554189	FDPS	0		0.44663	HNRNPH3	0
LAMB1	0.21369	RPL36AP43	0	LRBA	0	C19orf48	0.280624		FAM168A	0.554189	AFF1	0	PM20D2	0.44663	SRSF3	0
YTHDC1	0.21369	RAB6D	0	TMOD3	0	TPX2	0.280624		TNPO2	0.554189	KMT2D	0	PCNP	0.44663	ZNF248	0
MTURN	0.21369	LIMK2	0	NID1	0	POLK	0.280624		TSN	0.554189	ATXN2L	0	NIN	0.44663	KTN1	0
MIER1	0.21369	TPBG	0	DKC1	0	PHKB	0.280624		PRPS1	0.554189	XBP1	0	RNMT	0.44663	ZDBF2	0
RPL34	0.21369	SNRNP27	0	NCBP1	0	MCM9	0.280624		STIP1	0.554189	ANKRD6	0	LAMP2	0.44663	HNRNPK	0
PIK3C2A	0.21369	C7orf50	0	WDFY3	0	ITGB1	0.280624		CSNK2A1	0.554189	PCGF5	0	TMX3	0.430088	SF3B1	0
PRDX1	0.21369	AL117339.4	0	DMAP1	0	KIF3A	0.280624		ZNF621	0.554189	TUBE1	0	NOL8	0.430088	SMARCC1	0
GRSF1	0.21369	STRADA	0	EEF1D	0	ZC3H7A	0.280624		FLNA	0.554189	ASNS	0	RAP1A	0.430088	EEF1A1	0
CCP110	0.21369	OSBPL10	0	SNRPA1	0	ZHX1	0.280624		TBC1D15	0.554189	KIF14	0	UQCRH	0.430088	CYCS	0
RPL7A	0.21369	PHPT1	0	RBM5	0	RNF169	0.280624		TMF1	0.554189	HSBP1	0	RAB1A	0.430088	RNU5F-1	0
PPP1R15B	0.21369	RNASEH2A	0	POLG2	0	AVL9	0.280624		SCOC	0.554189	RPL41	0	TM2D3	0.430088	rRNA_pseudogene	0
MKLN1	0.21369	C12orf45	0	TRIM37	0	LMNB1	0.280624		PLEKHA8	0.554189	REXO4	0	BTAF1	0.430088	PABPC1	0
HIPK1	0.21369	MKNK1	0	C11orf54	0	KRAS	0.280624		UBE4A	0.554189	PSMD13	0	SAR1B	0.430088	MYH10	0
YES1	0.21369	KDELR3	0	C4orf3	0	API5	0.280624		CCNB1	0.554189	CDS2	0	PNMA2	0.430088	ASPM	0
RAB3GAP1	0.21369	MRPL27	0	STRN3	0	MPP6	0.280624		FBXO7	0.554189	APLP2	0	PDCD6IP	0.430088	SMC3	0
FOXJ3	0.21369	ARL4A	0	SLF1	0	ACBD3	0.280624		PEBP1	0.554189	LYRM7	0	ZC3H13	0.430088	CD164	0
NID1	0.21369	SLC2A11	0	HOXD11	0	OTULIN	0.280624		MPP5	0.554189	RCC1	0	UTRN	0.430088	HNRNPDL	0
UNC119B	0.21369	ELOBP4	0	EVL	0	YEATS2	0.280624		CRIM1	0.554189	SREK1	0	BNIP2	0.430088	BRIX1	0
SLC35A3	0.21369	AC010913.1	0	RBMS1	0	CACNB4	0.280624		CHCHD7	0.554189	NORAD	0	RWDD1	0.430088	SETD7	0
BEX3	0.21369	RNU1-51P	0	RRP15	0	PARK7	0.280624		BTAF1	0.554189	HLTF	0	ALCAM	0.430088	FXR1	0
CSNK1D	0.21369	SMIM26	0	C21orf58	0	MAN1A1	0.280624			0.554189	FAR1	0	ZNF721	0.430088	PSMD2	0
FARP1	0.21369	ADAMTS2	0	GGA1	0	NCBP2	0.280624		GAR1	0.554189	AFF4	0	PA2G4	0.430088	TM9SF3	0
ECT2	0.21369	APBA3	0	RPS27L	0	CDC5L	0.280624		RNF168	0.554189	CNOT1	0	ADAM9	0.430088	KIF5B	0
PTBP1	0.21369	HOXA6	0	MRPL51	0	NRAS	0.280624		RNF216P1	0.554189	UCHL5	0	N4BP2	0.430088	HSPA5	0
STIL	0.21369	DPH1	0	CNTRL	0	MAPRE1	0.280624		ARIH2	0.554189	MTF2	0	DENR	0.430088	SRSF7	0
CACYBP	0.21369	SNORD14E	0	OGFOD1	0	SNRPD1	0.280624		RPL10A	0.554189	CGGBP1	0	TMEM165	0.430088	TUBB	0
SAR1A	0.21369	ASPRV1	0	ZNF623	0	TMED8	0.280624		ATL2	0.554189	ROBO1	0	HIPK3	0.430088	MT-TS2	0
SNHG15	0.21369	AC092127.1	0		0	RAP2A	0.280624		PDHB	0.554189	SNRPD1	0	TTF2	0.430088	CDV3	0
TCOF1	0.21369	SPHK2	0	FIG4	0	USP25	0.280624		RPRD2	0.554189	ODC1	0	KCTD3	0.430088	RAN	0
HEATR1	0.21369	PHYH	0	RAI1	0	PCNX1	0.280624		CNOT9	0.554189	MARCH7	0	MTPAP	0.430088	RPL15	0
STT3B	0.21369	DHX32	0		0	UAP1	0.280624		DNAJC13	0.554189	LIN7C	0	DAZAP1	0.430088	FBXL4	0
EIF2AK1	0.21369	HLA-DPB1	0	TAF6	0	NUP153	0.280624		RSAD1	0.554189	GFM1	0	LIFR	0.430088	SBNO1	0
GRPEL2	0.21369	CASC9	0	YBX3	0	CEP44	0.280624		NDFIP2	0.554189	SARAF	0	DIDO1	0.430088	OIP5-AS1	0
ARCN1	0.21369	SIRT7	0	GSE1	0	SESN1	0.280624		TBC1D23	0.554189	USP8	0	UAP1	0.430088	TMPO	0
ECPAS	0.21369	EIF2B2	0	DDIT4	0	TPP2	0.280624		NOM1	0.554189	UBE2Q1	0	NUP153	0.430088	RNF122	0
NBN	0.21369	ZNF713	0	RPUSD4	0	ANP32B	0.280624		ASPH	0.554189	GNL2	0	TRMT11	0.430088		0
TNKS2	0.21369	CRYGS	0	C12orf43	0	HOMER2	0.280624		MOGS	0.554189	LENG8	0	EPB41	0.430088	HPRT1	0
KIDINS220	0.21369		0	ADAR	0	SPTLC2	0.280624		AP1AR	0.554189	RANBP2	0	CRKL	0.430088	SPCS3	0
TAX1BP1	0.21369	AC027644.3	0	TMTC3	0	PHF20	0.280624		DPY19L4	0.554189	AGTPBP1	0	WEE1	0.430088	FAM200B	0
	0.21369	AC010542.4	0	ALDOA	0	HECA	0.280624		C21orf91	0.554189	CELF1	0	ASH1L	0.430088	STIL	0
YWHAB	0.21369	MRPS12	0	ARPC2	0	FAM216A	0.280624		PCNX4	0.554189	PPP2CA	0	UGGT2	0.430088	MMS22L	0
NDUFV3	0.21369	CD320	0	HNRNPA0	0	HK2	0.280624		C12orf29	0.554189	PSME4	0	OAZ1	0.430088	FBL	0
NFE2L1	0.21369	RF00019	0	TJP1	0	COG2	0.280624		RALGAPB	0.554189	NDUFA10	0	GLOD4	0.430088	MIER1	0
JMY	0.21369	AC092667.1	0	FAM126B	0	CEP152	0.280624		STRBP	0.554189	GJA1	0	NABP1	0.430088	RCOR1	0
MED14	0.21369	RF00019	0	NUP160	0	ZKSCAN8	0.280624		WEE1	0.554189	RAB11FIP2	0	H2AFY	0.430088	ATP1A1	0
SORT1	0.21369	ASMTL-AS1	0	MGAT5	0	SLC22A5	0.280624		COX6C	0.554189	RPN1	0	NOL11	0.430088	MIB1	0
STX16	0.21369	SEMA4G	0	PSMD2	0	BLMH	0.280624		TTC33	0.554189	SART3	0	PPP4R2	0.430088	BAG5	0
ZCCHC8	0.21369	NRXN2	0	ABCC5	0	GPSM2	0.280624		PTPN14	0.554189	DHRS7B	0	ADAM10	0.430088	RPS6	0
GDI2	0.21369	TFB2M	0	DSTYK	0	POFUT1	0.280624		NAT10	0.554189	NBPF1	0	EPS15	0.430088	RNU5E-1	0
CORO1C	0.21369	ZFP41	0	MON2	0	MSN	0.280624		LIPA	0.554189	POLD2	0	PSMA7	0.430088	ATXN2L	0
AKT2	0.21369	FAM43A	0	BNIP3L	0	GSK3B	0.280624		PFN1	0.554189	GNAQ	0	MPHOSPH9	0.430088	RUNDC3B	0
SCML1	0.21369	ZNF177	0	STAT3	0	PGM3	0.280624		IST1	0.554189	ACAA2	0	TNKS2	0.430088	SSR2	0
TMEM106B	0.21369	IGFL4	0	ESCO2	0	PPAT	0.280624		ZBTB34	0.554189	EIF3F	0	BTG3	0.430088	PML	0
DESI2	0.21369		0	WASHC5	0	SPIN1	0.280624		ZC3H18	0.554189	PHKG2	0	DYRK1A	0.430088	RPL3	0
CD109	0.21369	C5orf66	0	ASPH	0	LYRM2	0.280624		CSRP2	0.554189	ITPRIP	0	ELMOD2	0.430088	MRFAP1	0
CCT5	0.21369	AC099508.1	0	MOGS	0	LIMS1	0.280624		TXLNG	0.554189	ZNF589	0	HIST1H1C	0.430088	CELF2	0
GOLGA3	0.21369	LUCAT1	0	GUK1	0	EIF2S1	0.280624		GNB4	0.554189		0	MAP3K7	0.430088	THAP2	0
PKN2	0.21369	AC103810.2	0	SLC18B1	0	XPO4	0.280624		LYPLA1	0.554189	LCOR	0	ACAP2	0.430088	ANKRD18DP	0
SMC6	0.21369		0	JAGN1	0	KIAA1586	0.280624		AP4B1	0.554189	PRPF38B	0	CRNDE	0.430088	DDX1	0
UBE3A	0.21369	TAOK1	0	CMSS1	0	PHF6	0.280624		SELENOF	0.554189	MT-TP	0	SELENOS	0.430088	CHD2	0
ARHGAP5	0.21369	RNU1-11P	0	EEF2K	0		0.280624		SLC33A1	0.554189	RRM1	0	SOCS4	0.413546	MORF4L1	0
SKIL	0.21369	KTN1	0		0	RDH11	0.280624		FARSB	0.554189	PMAIP1	0	FAN1	0.413546	GOLGB1	0
HSD17B4	0.21369	GNAS	0	ZC3H8	0	OGFRL1	0.280624		NKAPD1	0.554189	ANKRD10	0	KMT2C	0.413546	G2E3	0
RPL21	0.21369	NEUROD2	0	TSC1	0	VPS35	0.280624		TRIM65	0.554189	C1orf174	0	LAPTM4B	0.413546	PUM2	0
TMEM167A	0.21369	HNRNPK	0	MRPS16	0	NUP54	0.280624		RAI14	0.554189	SHANK3	0	IRF2BP2	0.413546	MDM4	0
MFSD14B	0.21369	USP9X	0	NMT1	0	POLE3	0.280624		MET	0.554189	TRMU	0	KCTD20	0.413546	SUPT16H	0
FKTN	0.21369	BCLAF1	0	PPP1R14C	0	FAM20B	0.280624		CCDC93	0.554189	ATXN10	0	KIDINS220	0.413546	ITGB1	0
LINC01355	0.21369	SMC1A	0	CRYZL1	0	RPS6KA3	0.280624		DPH7	0.554189	CCDC12	0	PPM1K	0.413546	PPIG	0
USP14	0.21369	DPH6	0	GNPDA2	0	HADHA	0.280624		CNOT6L	0.554189	RMND5A	0	MAT2B	0.413546	MCM6	0
KDM7A	0.21369	PAPOLA	0	LAMA4	0	ZCCHC14	0.280624		YWHAQ	0.554189	SELENOI	0	ZNF703	0.413546	CENPF	0
RAB11FIP4	0.21369	KMT2A	0	MFHAS1	0	STK26	0.280624		ADSS	0.554189	POLE	0	TTL	0.413546	MZT1	0
PTPN4	0.21369	DDX1	0	LINC00674	0	IPO8	0.280624		WDR89	0.554189	PIP5K1A	0	RNU2-6P	0.413546	DLGAP5	0
C17orf80	0.21369	ZNF37BP	0	FAT4	0	ATXN7L3B	0.280624		PDXDC1	0.554189	HP1BP3	0	CEP44	0.413546	ZNF106	0
	0.21369	SRSF1	0	RELA	0	YIPF6	0.280624		DRG2	0.554189	PUM1	0	MTAP	0.413546	G3BP1	0
WDR41	0.21369	UBE2G2	0	PGGHG	0	NIPAL3	0.280624		CREB5	0.554189	MT-ND4L	0	TUBE1	0.413546	TMEM181	0
TFCP2	0.21369	AFDN	0	PPP1R15A	0	CLOCK	0.280624		TMEM237	0.554189	SNTB2	0	SESN3	0.413546	EIF5B	0
IVD	0.21369	MTR	0	UBLCP1	0	CDC123	0.280624		SNX3	0.554189	ARF1	0	ARMT1	0.413546	RPL8	0
MTERF1	0.21369	HBS1L	0	MPLKIP	0	MYEF2	0.280624		SLC39A9	0.554189	ERH	0	MAK16	0.413546	PDIA6	0
HIC2	0.21369	TRIP12	0	ZNF200	0	CLCN5	0.280624		TDP2	0.554189	CDC42	0	SESN1	0.413546	SRPK1	0
MRPS25	0.21369	GLO1	0	XPNPEP3	0	TXNL1	0.280624		TMEM164	0.554189	RPL8	0	RDH11	0.413546		0
PARK7	0.21369	AFG3L2	0	CANT1	0	FRAS1	0.280624		ZBED8	0.554189	FBN2	0	CHTOP	0.413546	ETFA	0
MAN1A1	0.21369	ZFP62	0	C10orf76	0	HOMER1	0.280624		SLC25A13	0.554189	STX7	0	LSM14A	0.413546	RPL34	0
SRCAP	0.21369	ZNF503	0	SMCR8	0	ERI2	0.280624		SNHG7	0.554189	OSBPL8	0	EMC1	0.413546	HNRNPC	0
DKC1	0.21369	ODR4	0	ZNF852	0	ACTN4	0.280624		DDX20	0.554189	BEX3	0	DNAJB4	0.413546	ARPP19	0
NCBP2	0.21369	TOE1	0	MMP25-AS1	0	GCN1	0.280624		OTUD6B-AS1	0.554189	SESN3	0	PLEKHA8	0.413546	RPS4X	0
CDC5L	0.21369	AL360012.1	0	DPYSL5	0	EIF5AL1	0.280624		ACTR6	0.554189	HDDC2	0	CASP2	0.413546	ATP2A2	0
PDZD8	0.21369	XPO1	0	AKAP2	0	MAGED1	0.280624		PCYOX1	0.554189	MED14	0	RPA1	0.413546	FNDC3A	0
NRAS	0.21369	EIF3A	0	PHBP2	0	ZFP36L1	0.280624		BMPR2	0.554189	SORT1	0	TIPIN	0.413546	MKI67	0
MAPRE1	0.21369	ANP32A	0	PHF23	0	AHCY	0.280624		MYL6	0.554189	KCTD3	0	USP15	0.413546	STX7	0
SNRPD1	0.21369	PRC1	0	ZNF449	0	PDK1	0.257239		CFL2	0.554189	ATR	0	RND3	0.413546	NSD2	0
ROBO1	0.21369	AMD1	0	SLC11A2	0	FRA10AC1	0.257239		NADK2	0.554189	UBE2N	0	PRDX6	0.413546	ZNF664	0
NAMPT	0.21369	ZCCHC11	0	B4GALNT3	0	DCUN1D5	0.257239		NETO2	0.554189	AC078846.1	0	EDEM3	0.413546	SLK	0
TMED8	0.21369	RBFOX2	0	ITFG1	0	FUBP3	0.257239		RNF146	0.554189	BRD4	0	PAQR3	0.413546	CCDC14	0
ZC3H11A	0.21369	MTMR3	0	SUGCT	0	MYH10	0.257239		SLBP	0.554189	ZWINT	0	UBA3	0.413546	CLASP2	0
RAP2A	0.21369	DDX21	0	AADAT	0	OLA1	0.257239		ZNF462	0.554189	CYFIP2	0	RYK	0.413546	SCML1	0
PIKFYVE	0.21369	ASCC3	0	CCDC90B	0	DCUN1D1	0.257239		CTNNBL1	0.554189	MAN1B1	0	PDE10A	0.413546	LRP6	0
USP25	0.21369	CCDC14	0	MYL5	0	CENPV	0.257239		MOB4	0.554189	JPT2	0	GLG1	0.413546	SAR1A	0
PCNX1	0.21369	SF3B1	0	FLT4	0	SMARCA4	0.257239		TBRG1	0.554189	ABCC5	0	MARK3	0.413546	ROCK2	0
UAP1	0.21369	CD164	0	TST	0	SRRM1	0.257239		WIPI2	0.554189	TNKS	0	TWISTNB	0.413546	PRPF38A	0
NUP153	0.21369	PDS5A	0	PTDSS2	0	CDK1	0.257239		GEMIN4	0.554189	LMNB1	0	TMED7	0.413546	NOC3L	0
CEP44	0.21369	RNU1-83P	0	IQANK1	0	ACADM	0.257239		FAM50A	0.554189	CDC123	0	FBXW7	0.413546	KIF11	0
SESN1	0.21369	CCNL2	0	TUBG2	0	CDC42SE1	0.257239		NANS	0.554189	GCN1	0	DNAJA2	0.397005	TCERG1	0
NCBP1	0.21369	PURB	0	GNRH1	0	AFG3L2	0.257239		SRPK2	0.554189	CUL3	0	ZNF33A	0.397005	HDLBP	0
TPP2	0.21369	NCR3LG1	0	TMCO4	0	SMCHD1	0.257239		CARS2	0.554189	MAFG	0	STRN	0.397005	SRSF4	0
FAM118A	0.21369	QSER1	0	AC138150.1	0	PSMD6	0.257239		CASP2	0.554189	WTAP	0	SKP2	0.397005	CERS6	0
PPP1R12A	0.21369	EIF4B	0	PCED1A	0	REPS1	0.257239		RCHY1	0.554189	DNAJA1	0	KIF23	0.397005	U2SURP	0
TNKS	0.21369	MSH2	0	GRIN2C	0	SLC4A7	0.257239		TMEM170B	0.554189	FBXW2	0	HSD17B4	0.397005	SCD	0
EIF3J	0.21369	RB1CC1	0	ID3	0	PRKD3	0.257239		GPR27	0.554189	CDK19	0	MON2	0.397005	UBN2	0
ANP32B	0.21369	ZNF655	0	AC026333.3	0	UTRN	0.257239		DSEL	0.554189	MTPAP	0	RAB21	0.397005	HNRNPAB	0
CCNH	0.21369	ITGB1	0	RTEL1	0	RIOK1	0.257239		MIS18A	0.554189	ZC3H7B	0	LARP1	0.397005	LIN28B	0
HOMER2	0.21369	ABL2	0	AL133338.1	0	RAB5A	0.257239		WWTR1	0.554189	FMNL2	0	UBP1	0.397005	FRA10AC1	0
JPT2	0.21369	KMT2C	0	TBC1D13	0	CHD7	0.257239		MEF2C	0.554189	CTSC	0	FAM126B	0.397005	CCNG1	0
ALKBH5	0.21369	RPAIN	0	PIK3IP1	0	JADE1	0.257239		PIK3CB	0.554189	SNRNP70	0	MBNL1	0.397005	MT-ND1	0
SPTLC2	0.21369	AHCYL1	0	CD58	0	BARD1	0.257239		TYMS	0.554189	FZD3	0	NFXL1	0.397005	PTCD3	0
NUP98	0.21369	AL049796.1	0	C14orf37	0	MPZL1	0.257239		UBE2D2	0.554189	MAGEF1	0	ORC2	0.397005	PGRMC1	0
PHF20	0.21369	WDR48	0	CCDC74A	0	SLC30A1	0.257239		ZNF268	0.554189	TP53BP2	0	BRCA1	0.397005	SLC6A15	0
UBE3C	0.21369	SUCO	0	CFAP221	0	EIF2AK4	0.257239		SRRT	0.554189	DCAF8	0	ACLY	0.397005	MED28	0
HECA	0.21369	ZNF302	0	AL451085.2	0	PRDX6	0.257239		ERI1	0.554189	H1FX	0	CUL4A	0.397005	UFL1	0
FAM216A	0.21369	ABCG1	0	CLN6	0	CDK12	0.257239		SNX7	0.554189	RAF1	0	BCCIP	0.397005	PPIL4	0
HK2	0.21369	MDN1	0	PGAM5	0	AC004656.1	0.257239		SGSH	0.554189	PIK3C3	0	ANKLE2	0.397005	DDX6	0
SCAI	0.21369	DCP2	0	ANKLE2	0	ZFP62	0.257239		C15orf41	0.554189	SUPT20H	0	TIPRL	0.397005	MT-TP	0
COG2	0.21369	KLHL23	0	TOP2A	0	CUL3	0.257239		BFAR	0.554189	ZDHHC17	0	GFM1	0.397005	KDM5A	0
CEP152	0.21369	ATAD5	0	NKTR	0	TTBK2	0.257239		RCAN1	0.554189	ARMT1	0	LCOR	0.397005	DYRK2	0
ZKSCAN8	0.21369	SF3A3	0	SSB	0	MBTPS1	0.257239		CD70	0.554189	PHTF2	0		0.397005	CBS	0
SLC22A5	0.21369	NOP58	0	EWSR1	0	ANGEL2	0.257239		BCKDHB	0.554189	PTPN1	0	TPP2	0.397005	ZNF711	0
KMT5B	0.21369	TRIP11	0	SOCS4	0	SAR1B	0.257239		RIT1	0.554189	ZBED4	0	ENSA	0.397005	HNRNPA0	0
ECHDC2	0.21369	CENPM	0	CPNE1	0	TMEM242	0.257239		PRKAB1	0.554189	USP11	0	DIAPH1	0.397005	GLO1	0
BLMH	0.21369	DDX39B	0	MT-ND4L	0	RANBP1	0.257239		ZDHHC23	0.554189	KLHDC10	0	PRR14L	0.397005	CCDC47	0
GPSM2	0.21369	RAD23B	0	DST	0	RARS	0.257239		AC083880.1	0.554189	LAS1L	0	STIP1	0.397005	UBFD1	0
POFUT1	0.21369	TSPYL1	0	SETD2	0	PHF20L1	0.257239		MRI1	0.554189	TTC17	0	NDFIP2	0.397005	PIK3C2A	0
MSN	0.21369	LDHB	0	HIF1AN	0	RPS11	0.257239		KIAA1211	0.554189	POM121	0	DDHD2	0.397005	SAFB	0
INTS6	0.21369	WAC	0	MCM3AP	0	MAFG	0.257239		EFHD2	0.554189	UFD1	0	NCBP1	0.397005	PGRMC2	0
GSK3B	0.21369	PRPF38B	0	MEAF6	0	CIP2A	0.257239		SLC38A10	0.554189	NSUN2	0	PFN2	0.397005	NUP107	0
DNAJA1	0.21369	CCT2	0	RPAP2	0	FANCM	0.257239		VPS50	0.554189	POLG	0	PUS7L	0.397005	VAPA	0
REPS1	0.21369	ATXN7	0		0	C1QBP	0.257239		FAM160B1	0.554189	CDK13	0	DCAF13	0.397005	SLMAP	0
OLA1	0.21369	INSIG1	0	USP16	0	SLC1A5	0.257239		COQ10B	0.554189	CENPO	0	ANKRD28	0.397005	MAN1A1	0
NOC3L	0.21369	PDCD11	0	PIK3C2A	0	NOC3L	0.257239		RTN4IP1	0.554189	ZNF430	0	NID1	0.397005	PSMA4	0
FBXW2	0.21369	ARHGAP11B	0	SH3GLB1	0	PA2G4	0.257239		SAMD9	0.554189	FKBP1A	0	SUMO2	0.397005	GPBP1	0
ANGEL2	0.21369	PAICS	0	LSS	0	WDFY3	0.257239		ZNF816	0.554189	RACGAP1	0	RABEP1	0.397005	CTNNB1	0
EYA4	0.21369	RNU1-67P	0	MARS2	0	DMAP1	0.257239		JMJD8	0.554189	TMEM120B	0	SETX	0.397005	SCRN1	0
SMIM7	0.21369		0	TARBP1	0	MON2	0.257239		TNIP2	0.554189	TPM4	0	ACSL4	0.397005	NDUFB9	0
FYTTD1	0.21369	MDM4	0	PIP5K1A	0	MCM3AP	0.257239		TFE3	0.554189	NME4	0	CRK	0.397005	CEBPG	0
ARL5A	0.21369	NACA	0	IGF1R	0	SH3GLB1	0.257239		SMPD2	0.554189	MTATP6P1	0	SLC12A2	0.397005	USP47	0
KLHL15	0.21369	NORAD	0	CCNA2	0	DOT1L	0.257239		AGGF1P3	0.554189	TMEM192	0	MORC3	0.397005	RNU2-61P	0
URI1	0.21369	ATP13A3	0	DOT1L	0	ATXN1	0.257239			0.554189	CRYBB2P1	0	SCARB2	0.397005	IL6ST	0
SLC7A2	0.21369	RBBP4	0	RPS13	0	NLN	0.257239			0.554189	RERE	0	KIF5C	0.397005	FAM199X	0
ARID4B	0.21369	SPAG9	0	NT5C3A	0	EXOC7	0.257239		RSRP1	0.473878	RPL35	0	SLC20A1	0.397005	ADAR	0
SLC4A7	0.21369	CBS	0	CEBPG	0	HIST1H1C	0.257239		MMS22L	0.473878	DDHD1	0	OGFRL1	0.397005	VBP1	0
CDK19	0.21369	BRD2	0	TRAP1	0	KIF2A	0.257239		FAM219B	0.473878	FEM1A	0	BMS1	0.397005	CREB5	0
PA2G4	0.21369	PCBP2	0	ENY2	0	KAT6A	0.257239		CPSF2	0.473878	ALDH1L2	0	RFC3	0.397005	APPL1	0
SAR1B	0.21369	MIB1	0	RPARP-AS1	0	BCOR	0.257239		CBL	0.473878	ENTPD4	0	SOAT1	0.397005	RPL27A	0
TMEM165	0.21369	RAD21	0	AP2M1	0	WTAP	0.257239		PPM1A	0.473878	IFNAR2	0	NPEPPS	0.397005	PERP	0
MTPAP	0.21369	MORF4L2	0	GSDMB	0	PPP2R2A	0.257239		RPL36	0.473878	CHSY1	0	LMBRD2	0.397005	TMEM30A	0
DNAJA2	0.21369	SRSF2	0	LYRM4	0	RAB21	0.257239		NTPCR	0.473878	BBX	0	CLCC1	0.397005	HSPA1B	0
STRN	0.21369	MAP3K2	0	38596	0	NUDT16	0.257239		SCARNA7	0.473878	UBR1	0	NSA2	0.397005	DDI2	0
UBP1	0.21369	PPIA	0	FUBP1	0	LEMD3	0.257239		ENOSF1	0.473878	GANAB	0	ACP1	0.397005	LNPEP	0
ORC2	0.21369	RNU1-20P	0	ENAH	0	CCNT2	0.257239		VCP	0.473878	AHSA1	0	AIMP1	0.397005	GAN	0
BMS1	0.21369	HSPA8	0	MKI67	0	PLCXD1	0.257239		ATF7IP	0.473878	CHERP	0	ASNSD1	0.397005	MYO9A	0
EEA1	0.21369	POLQ	0	TMEM50A	0	RPL22	0.257239		CAMSAP2	0.473878	RPS29	0	ELOVL4	0.397005	YOD1	0
TMEM242	0.21369	CDC27	0	SYNE2	0	GMPS	0.257239		DDHD2	0.473878	MAK16	0	PSMA3	0.380463	PPM1A	0
SH3GLB1	0.21369	TTC37	0	CEP250	0	MAP9	0.257239		ZNF91	0.473878	PARP8	0	SRP54	0.380463	DDX50	0
KAT6A	0.21369	NAA25	0	PTAR1	0	E2F3	0.257239		ZNF780A	0.473878	N6AMT1	0	TSNAX	0.380463	NET1	0
HYOU1	0.21369	RPS24	0	CDK6	0	SGTB	0.257239		ORMDL1	0.473878	COG5	0	SPTBN1	0.380463	PGM3	0
RANBP1	0.21369	PPP6R3	0	THAP9-AS1	0	ARL1	0.257239		RNF34	0.473878	KCTD10	0	ZKSCAN1	0.380463	TNPO1	0
RARS	0.21369	CCDC18-AS1	0	GNB1	0	TRPS1	0.257239		ALDH9A1	0.473878	PKP4	0	NUS1	0.380463	PSMD14	0
BCOR	0.21369	BTBD1	0	ATXN1	0	PRCC	0.257239		SPTY2D1	0.473878	TMEM14B	0	ADAM22	0.380463	SLC7A1	0
WDFY3	0.21369	BUB3	0	DHTKD1	0	RPAIN	0.257239		TTF1	0.473878		0	TMEM41B	0.380463	ZNF678	0
LTV1	0.21369	DGKE	0	DESI1	0	MPHOSPH10	0.257239		DYRK4	0.473878	AGFG1	0	CDC40	0.380463	POLQ	0
IFNAR1	0.21369	KDELC2	0	ZEB2	0	PSD3	0.257239		ECHS1	0.473878	CDC73	0	RPS15A	0.380463	ENY2	0
LPP	0.21369	NEPRO	0	USP53	0	RFX7	0.257239		ZCCHC11	0.473878	TMEM131	0	ELOA	0.380463	MYO6	0
DCUN1D1	0.21369	CTPS1	0	PEAK1	0	TBC1D2B	0.257239		PRPF40A	0.473878	KDM4A	0	MAP9	0.380463	MBOAT2	0
[truncated: 13,650 more rows]
