# Supplementary material for: Phosphorylation of the compartmentalized PKA substrate TAF15 regulates RNA–protein interactions
Source: Cell Mol Life Sci. 2024 Apr 3;81(1):162. doi: 10.1007/s00018-024-05204-4 (PMC10991009; doi:10.1007/s00018-024-05204-4)
Supplement: Supplementary file 3 — Supplementary file3 (XLSX 155 KB) [file 18_2024_5204_MOESM3_ESM.xlsx]

## Sheet: Supplementary Table S3
Supplementary Table S3. Differentially enriched TAF15 RNA genes regulated by PKA phosphorylation
GENE ID	UNIPROT ACCESSION	GENE NAME	baseMean	log2FoldChange	lfcSE	pvalue	padj	minuslog10 pvalue
ENSG00000269821	KCNQ1OT1	KCNQ1 opposite strand/antisense transcript 1 [Source:HGNC Symbol;Acc:HGNC:6295]	1.4005	-0.490818	0.860352	0.145795	0.624775	0.836258
ENSG00000229807	XIST	X inactive specific transcript [Source:HGNC Symbol;Acc:HGNC:12810]	56.3628	-0.456304	0.309227	0.102079	0.624775	0.991061
ENSG00000251562	MALAT1	metastasis associated lung adenocarcinoma transcript 1 [Source:HGNC Symbol;Acc:HGNC:29665]	18.3227	-0.311179	0.466238	0.40581	0.999881	0.391677
ENSG00000251705	RNA5-8SP6	RNA, 5.8S ribosomal pseudogene 6 [Source:HGNC Symbol;Acc:HGNC:41960]	4.31012	-0.270651	0.634437	0.455629	0.999881	0.341389
ENSG00000167978	SRRM2	serine/arginine repetitive matrix 2 [Source:HGNC Symbol;Acc:HGNC:16639]	2.38914	-0.260058	0.726596	0.366881	0.957243	0.435475
ENSG00000111897	SERINC1	serine incorporator 1 [Source:HGNC Symbol;Acc:HGNC:13464]	1.92122	-0.213622	0.725664	0.417112	0.999881	0.379747
ENSG00000029363	BCLAF1	BCL2 associated transcription factor 1 [Source:HGNC Symbol;Acc:HGNC:16863]	1.86498	-0.203555	0.731906	0.41358	0.999881	0.383441
ENSG00000146414	SHPRH	SNF2 histone linker PHD RING helicase [Source:HGNC Symbol;Acc:HGNC:19336]	1.34851	-0.188378	0.724769	0.47202	0.999881	0.326039
ENSG00000114857	NKTR	natural killer cell triggering receptor [Source:HGNC Symbol;Acc:HGNC:7833]	0.884371	-0.185609	0.720022	0.480471	0.999881	0.318333
ENSG00000196584	XRCC2	X-ray repair cross complementing 2 [Source:HGNC Symbol;Acc:HGNC:12829]	0.725569	-0.172154	0.746297	0.365993	0.955086	0.436527
ENSG00000187240	DYNC2H1	dynein cytoplasmic 2 heavy chain 1 [Source:HGNC Symbol;Acc:HGNC:2962]	1.2099	-0.157268	0.719108	0.514979	0.999881	0.28821
ENSG00000154380	ENAH	ENAH actin regulator [Source:HGNC Symbol;Acc:HGNC:18271]	0.937305	-0.149562	0.712335	0.568147	0.999881	0.24554
ENSG00000127022	CANX	calnexin [Source:HGNC Symbol;Acc:HGNC:1473]	2.28757	-0.148044	0.403881	0.21907	0.644004	0.659417
ENSG00000124422	USP22	ubiquitin specific peptidase 22 [Source:HGNC Symbol;Acc:HGNC:12621]	0.791736	-0.137096	0.732173	0.487754	0.999881	0.311799
ENSG00000110917	MLEC	malectin [Source:HGNC Symbol;Acc:HGNC:28973]	0.798353	-0.136073	0.731647	0.497625	0.999881	0.303097
ENSG00000114544	SLC41A3	solute carrier family 41 member 3 [Source:HGNC Symbol;Acc:HGNC:31046]	0.153198	-0.135127	0.74084	0.613102	0.999881	0.212467
ENSG00000179406	LINC00174	long intergenic non-protein coding RNA 174 [Source:HGNC Symbol;Acc:HGNC:27788]	0.153198	-0.135127	0.74084	0.613102	0.999881	0.212467
ENSG00000212124	TAS2R19	taste 2 receptor member 19 [Source:HGNC Symbol;Acc:HGNC:19108]	0.153198	-0.135127	0.74084	0.613102	0.999881	0.212467
ENSG00000248587	GDNF-AS1	GDNF antisense RNA 1 [Source:HGNC Symbol;Acc:HGNC:43592]	0.153198	-0.135127	0.74084	0.613102	0.999881	0.212467
ENSG00000215301	DDX3X	DEAD-box helicase 3 X-linked [Source:HGNC Symbol;Acc:HGNC:2745]	1.36539	-0.131767	0.690684	0.631992	0.999881	0.199288
ENSG00000114993	RTKN	rhotekin [Source:HGNC Symbol;Acc:HGNC:10466]	0.149889	-0.131017	0.741491	0.620523	0.999881	0.207242
ENSG00000131019	ULBP3	UL16 binding protein 3 [Source:HGNC Symbol;Acc:HGNC:14895]	0.149889	-0.131017	0.741491	0.620523	0.999881	0.207242
ENSG00000134548	SPX	spexin hormone [Source:HGNC Symbol;Acc:HGNC:28139]	0.149889	-0.131017	0.741491	0.620523	0.999881	0.207242
ENSG00000136840	ST6GALNAC4	ST6 N-acetylgalactosaminide alpha-2,6-sialyltransferase 4 [Source:HGNC Symbol;Acc:HGNC:17846]	0.149889	-0.131017	0.741491	0.620523	0.999881	0.207242
ENSG00000162073	PAQR4	progestin and adipoQ receptor family member 4 [Source:HGNC Symbol;Acc:HGNC:26386]	0.149889	-0.131017	0.741491	0.620523	0.999881	0.207242
ENSG00000196421	C20orf204	chromosome 20 open reading frame 204 [Source:HGNC Symbol;Acc:HGNC:27655]	0.149889	-0.131017	0.741491	0.620523	0.999881	0.207242
ENSG00000238227	TMEM250	transmembrane protein 250 [Source:HGNC Symbol;Acc:HGNC:31009]	0.149889	-0.131017	0.741491	0.620523	0.999881	0.207242
ENSG00000261556	SMG1P7	SMG1 pseudogene 7 [Source:HGNC Symbol;Acc:HGNC:49864]	0.149889	-0.131017	0.741491	0.620523	0.999881	0.207242
ENSG00000095321	CRAT	carnitine O-acetyltransferase [Source:HGNC Symbol;Acc:HGNC:2342]	0.153198	-0.131003	0.740306	0.634939	0.999881	0.197268
ENSG00000103415	HMOX2	heme oxygenase 2 [Source:HGNC Symbol;Acc:HGNC:5014]	0.153198	-0.131003	0.740306	0.634939	0.999881	0.197268
ENSG00000122678	POLM	DNA polymerase mu [Source:HGNC Symbol;Acc:HGNC:9185]	0.153198	-0.131003	0.740306	0.634939	0.999881	0.197268
ENSG00000164610	RP9	RP9 pre-mRNA splicing factor [Source:HGNC Symbol;Acc:HGNC:10288]	0.153198	-0.131003	0.740306	0.634939	0.999881	0.197268
ENSG00000167996	FTH1	ferritin heavy chain 1 [Source:HGNC Symbol;Acc:HGNC:3976]	0.153198	-0.131003	0.740306	0.634939	0.999881	0.197268
ENSG00000176043	AC007160.1	ribosomal protein L36 (RPL36) pseudogene	0.153198	-0.131003	0.740306	0.634939	0.999881	0.197268
ENSG00000178409	BEND3	BEN domain containing 3 [Source:HGNC Symbol;Acc:HGNC:23040]	0.153198	-0.131003	0.740306	0.634939	0.999881	0.197268
ENSG00000207034	RF00019	unknow gene	0.153198	-0.131003	0.740306	0.634939	0.999881	0.197268
ENSG00000225783	MIAT	myocardial infarction associated transcript [Source:HGNC Symbol;Acc:HGNC:33425]	0.153198	-0.131003	0.740306	0.634939	0.999881	0.197268
ENSG00000228236	TXNP5	thioredoxin pseudogene 5 [Source:HGNC Symbol;Acc:HGNC:49485]	0.153198	-0.131003	0.740306	0.634939	0.999881	0.197268
ENSG00000242276	RPL5P3	ribosomal protein L5 pseudogene 3 [Source:HGNC Symbol;Acc:HGNC:31034]	0.153198	-0.131003	0.740306	0.634939	0.999881	0.197268
ENSG00000253785	AC008429.2	pyrophosphatase (inorganic) 1 (PPA1) pseudogene	0.153198	-0.131003	0.740306	0.634939	0.999881	0.197268
ENSG00000263786	AC022211.1	novel transcript, sense intronic to HN1	0.153198	-0.131003	0.740306	0.634939	0.999881	0.197268
ENSG00000267272	LINC01140	long intergenic non-protein coding RNA 1140 [Source:HGNC Symbol;Acc:HGNC:27922]	0.153198	-0.131003	0.740306	0.634939	0.999881	0.197268
ENSG00000022567	SLC45A4	solute carrier family 45 member 4 [Source:HGNC Symbol;Acc:HGNC:29196]	0.153198	-0.129117	0.739588	0.62695	0.999881	0.202767
ENSG00000105135	ILVBL	ilvB acetolactate synthase like [Source:HGNC Symbol;Acc:HGNC:6041]	0.153198	-0.129117	0.739588	0.62695	0.999881	0.202767
ENSG00000126267	COX6B1	cytochrome c oxidase subunit 6B1 [Source:HGNC Symbol;Acc:HGNC:2280]	0.153198	-0.129117	0.739588	0.62695	0.999881	0.202767
ENSG00000127863	TNFRSF19	TNF receptor superfamily member 19 [Source:HGNC Symbol;Acc:HGNC:11915]	0.153198	-0.129117	0.739588	0.62695	0.999881	0.202767
ENSG00000144504	ANKMY1	ankyrin repeat and MYND domain containing 1 [Source:HGNC Symbol;Acc:HGNC:20987]	0.153198	-0.129117	0.739588	0.62695	0.999881	0.202767
ENSG00000200534	SNORA33	small nucleolar RNA, H/ACA box 33 [Source:HGNC Symbol;Acc:HGNC:32623]	0.153198	-0.129117	0.739588	0.62695	0.999881	0.202767
ENSG00000206820	RNU1-138P	RNA, U1 small nuclear 138, pseudogene [Source:HGNC Symbol;Acc:HGNC:48480]	0.153198	-0.129117	0.739588	0.62695	0.999881	0.202767
ENSG00000036448	MYOM2	myomesin 2 [Source:HGNC Symbol;Acc:HGNC:7614]	1.06001	-0.12847	0.699279	0.610461	0.999881	0.214342
ENSG00000025423	HSD17B6	hydroxysteroid 17-beta dehydrogenase 6 [Source:HGNC Symbol;Acc:HGNC:23316]	0.149889	-0.127135	0.740972	0.643237	0.999881	0.191629
ENSG00000100911	PSME2	proteasome activator subunit 2 [Source:HGNC Symbol;Acc:HGNC:9569]	0.149889	-0.127135	0.740972	0.643237	0.999881	0.191629
ENSG00000105639	JAK3	Janus kinase 3 [Source:HGNC Symbol;Acc:HGNC:6193]	0.149889	-0.127135	0.740972	0.643237	0.999881	0.191629
ENSG00000125968	ID1	inhibitor of DNA binding 1, HLH protein [Source:HGNC Symbol;Acc:HGNC:5360]	0.149889	-0.127135	0.740972	0.643237	0.999881	0.191629
ENSG00000130045	NXNL2	nucleoredoxin like 2 [Source:HGNC Symbol;Acc:HGNC:30482]	0.149889	-0.127135	0.740972	0.643237	0.999881	0.191629
ENSG00000141469	SLC14A1	solute carrier family 14 member 1 (Kidd blood group) [Source:HGNC Symbol;Acc:HGNC:10918]	0.149889	-0.127135	0.740972	0.643237	0.999881	0.191629
ENSG00000152154	TMEM178A	transmembrane protein 178A [Source:HGNC Symbol;Acc:HGNC:28517]	0.149889	-0.127135	0.740972	0.643237	0.999881	0.191629
ENSG00000180221	TPT1P10	tumor protein, translationally-controlled 1 pseudogene 10 [Source:HGNC Symbol;Acc:HGNC:49301]	0.149889	-0.127135	0.740972	0.643237	0.999881	0.191629
ENSG00000180425	C11orf71	chromosome 11 open reading frame 71 [Source:HGNC Symbol;Acc:HGNC:25937]	0.149889	-0.127135	0.740972	0.643237	0.999881	0.191629
ENSG00000184925	LCN12	lipocalin 12 [Source:HGNC Symbol;Acc:HGNC:28733]	0.149889	-0.127135	0.740972	0.643237	0.999881	0.191629
ENSG00000185837	HDHD5-AS1	HDHD5 antisense RNA 1 [Source:HGNC Symbol;Acc:HGNC:1842]	0.149889	-0.127135	0.740972	0.643237	0.999881	0.191629
ENSG00000187672	ERC2	ELKS/RAB6-interacting/CAST family member 2 [Source:HGNC Symbol;Acc:HGNC:31922]	0.149889	-0.127135	0.740972	0.643237	0.999881	0.191629
ENSG00000188883	KLRG2	killer cell lectin like receptor G2 [Source:HGNC Symbol;Acc:HGNC:24778]	0.149889	-0.127135	0.740972	0.643237	0.999881	0.191629
ENSG00000200475	RN7SKP162	RN7SK pseudogene 162 [Source:HGNC Symbol;Acc:HGNC:45886]	0.149889	-0.127135	0.740972	0.643237	0.999881	0.191629
ENSG00000205955	HSP90AA5P	heat shock protein 90 alpha family class A member 5, pseudogene [Source:HGNC Symbol;Acc:HGNC:32535]	0.149889	-0.127135	0.740972	0.643237	0.999881	0.191629
ENSG00000213071	LPAL2	lipoprotein(a) like 2, pseudogene [Source:HGNC Symbol;Acc:HGNC:21210]	0.149889	-0.127135	0.740972	0.643237	0.999881	0.191629
ENSG00000222014	RAB6C	RAB6C, member RAS oncogene family [Source:HGNC Symbol;Acc:HGNC:16525]	0.149889	-0.127135	0.740972	0.643237	0.999881	0.191629
ENSG00000225349	AC022080.2	ankyrin repeat domain 49 (ANKRD49) pseudogene	0.149889	-0.127135	0.740972	0.643237	0.999881	0.191629
ENSG00000226711	FAM66C	family with sequence similarity 66 member C [Source:HGNC Symbol;Acc:HGNC:21644]	0.149889	-0.127135	0.740972	0.643237	0.999881	0.191629
ENSG00000230331	AL160004.2	ribosomal protein L21 (RPL21) pseudogene	0.149889	-0.127135	0.740972	0.643237	0.999881	0.191629
ENSG00000234952	AL139121.1	long intergenic non-protein coding RNA 2674 [Source:HGNC Symbol;Acc:HGNC:54168]	0.149889	-0.127135	0.740972	0.643237	0.999881	0.191629
ENSG00000238386	RNU7-48P	RNA, U7 small nuclear 48 pseudogene [Source:HGNC Symbol;Acc:HGNC:34144]	0.149889	-0.127135	0.740972	0.643237	0.999881	0.191629
ENSG00000253230	LINC00599	long intergenic non-protein coding RNA 599 [Source:HGNC Symbol;Acc:HGNC:27231]	0.149889	-0.127135	0.740972	0.643237	0.999881	0.191629
ENSG00000254141	AC103853.2	novel transcript	0.149889	-0.127135	0.740972	0.643237	0.999881	0.191629
ENSG00000259244	AC048382.2	novel transcript	0.149889	-0.127135	0.740972	0.643237	0.999881	0.191629
ENSG00000259363	AC090825.1	novel transcript	0.149889	-0.127135	0.740972	0.643237	0.999881	0.191629
ENSG00000260757	AC093520.1	novel transcript	0.149889	-0.127135	0.740972	0.643237	0.999881	0.191629
ENSG00000261659	Z92544.2	novel transcript, antisense to FBXL16	0.149889	-0.127135	0.740972	0.643237	0.999881	0.191629
ENSG00000262663	AC087222.1	novel transcript, sense intronic TBCD	0.149889	-0.127135	0.740972	0.643237	0.999881	0.191629
ENSG00000106610	STAG3L4	stromal antigen 3-like 4 (pseudogene) [Source:HGNC Symbol;Acc:HGNC:33887]	0.156506	-0.125303	0.737551	0.64056	0.999881	0.19344
ENSG00000125447	GGA3	golgi associated, gamma adaptin ear containing, ARF binding protein 3 [Source:HGNC Symbol;Acc:HGNC:17079]	0.156506	-0.125303	0.737551	0.64056	0.999881	0.19344
ENSG00000151689	INPP1	inositol polyphosphate-1-phosphatase [Source:HGNC Symbol;Acc:HGNC:6071]	0.156506	-0.125303	0.737551	0.64056	0.999881	0.19344
ENSG00000214770	AL161756.1	novel transcript	0.156506	-0.125303	0.737551	0.64056	0.999881	0.19344
ENSG00000240053	LY6G5B	lymphocyte antigen 6 family member G5B [Source:HGNC Symbol;Acc:HGNC:13931]	0.156506	-0.125303	0.737551	0.64056	0.999881	0.19344
ENSG00000002330	BAD	BCL2 associated agonist of cell death [Source:HGNC Symbol;Acc:HGNC:936]	0.149889	-0.124791	0.740136	0.634476	0.999881	0.197585
ENSG00000099889	ARVCF	ARVCF delta catenin family member [Source:HGNC Symbol;Acc:HGNC:728]	0.149889	-0.124791	0.740136	0.634476	0.999881	0.197585
ENSG00000112855	HARS2	histidyl-tRNA synthetase 2, mitochondrial [Source:HGNC Symbol;Acc:HGNC:4817]	0.153198	-0.124147	0.738605	0.638193	0.999881	0.195048
ENSG00000169045	HNRNPH1	heterogeneous nuclear ribonucleoprotein H1 [Source:HGNC Symbol;Acc:HGNC:5041]	2.0112	-0.123405	0.659766	0.701117	0.999881	0.15421
ENSG00000116668	SWT1	SWT1 RNA endoribonuclease homolog [Source:HGNC Symbol;Acc:HGNC:16785]	0.156506	-0.121754	0.737284	0.660864	0.999881	0.179888
ENSG00000140807	NKD1	NKD inhibitor of WNT signaling pathway 1 [Source:HGNC Symbol;Acc:HGNC:17045]	0.156506	-0.121754	0.737284	0.660864	0.999881	0.179888
ENSG00000160191	PDE9A	phosphodiesterase 9A [Source:HGNC Symbol;Acc:HGNC:8795]	0.156506	-0.121754	0.737284	0.660864	0.999881	0.179888
ENSG00000164077	MON1A	MON1 homolog A, secretory trafficking associated [Source:HGNC Symbol;Acc:HGNC:28207]	0.156506	-0.121754	0.737284	0.660864	0.999881	0.179888
ENSG00000177595	PIDD1	p53-induced death domain protein 1 [Source:HGNC Symbol;Acc:HGNC:16491]	0.156506	-0.121754	0.737284	0.660864	0.999881	0.179888
ENSG00000257907	EEF1A1P17	eukaryotic translation elongation factor 1 alpha 1 pseudogene 17 [Source:HGNC Symbol;Acc:HGNC:37890]	0.156506	-0.121754	0.737284	0.660864	0.999881	0.179888
ENSG00000139718	SETD1B	SET domain containing 1B, histone lysine methyltransferase [Source:HGNC Symbol;Acc:HGNC:29187]	0.149889	-0.119959	0.739155	0.645885	0.999881	0.189845
ENSG00000167515	TRAPPC2L	trafficking protein particle complex 2 like [Source:HGNC Symbol;Acc:HGNC:30887]	0.156506	-0.119898	0.736607	0.65276	0.999881	0.185246
ENSG00000196549	MME	membrane metalloendopeptidase [Source:HGNC Symbol;Acc:HGNC:7154]	0.156506	-0.119898	0.736607	0.65276	0.999881	0.185246
ENSG00000241878	PISD	phosphatidylserine decarboxylase [Source:HGNC Symbol;Acc:HGNC:8999]	0.156506	-0.119898	0.736607	0.65276	0.999881	0.185246
ENSG00000182944	EWSR1	EWS RNA binding protein 1 [Source:HGNC Symbol;Acc:HGNC:3508]	0.959112	-0.119143	0.707273	0.662014	0.999881	0.179133
ENSG00000138495	COX17	cytochrome c oxidase copper chaperone COX17 [Source:HGNC Symbol;Acc:HGNC:2264]	0.159814	-0.117286	0.735062	0.663431	0.999881	0.178204
ENSG00000189184	PCDH18	protocadherin 18 [Source:HGNC Symbol;Acc:HGNC:14268]	0.159814	-0.117286	0.735062	0.663431	0.999881	0.178204
ENSG00000247516	MIR4458HG	MIR4458 host gene [Source:HGNC Symbol;Acc:HGNC:49008]	0.159814	-0.117286	0.735062	0.663431	0.999881	0.178204
ENSG00000101608	MYL12A	myosin light chain 12A [Source:HGNC Symbol;Acc:HGNC:16701]	0.156506	-0.11572	0.735932	0.662709	0.999881	0.178677
ENSG00000125037	EMC3	ER membrane protein complex subunit 3 [Source:HGNC Symbol;Acc:HGNC:23999]	0.156506	-0.11572	0.735932	0.662709	0.999881	0.178677
ENSG00000136854	STXBP1	syntaxin binding protein 1 [Source:HGNC Symbol;Acc:HGNC:11444]	0.156506	-0.11572	0.735932	0.662709	0.999881	0.178677
ENSG00000148225	WDR31	WD repeat domain 31 [Source:HGNC Symbol;Acc:HGNC:21421]	0.156506	-0.11572	0.735932	0.662709	0.999881	0.178677
ENSG00000249115	HAUS5	HAUS augmin like complex subunit 5 [Source:HGNC Symbol;Acc:HGNC:29130]	0.156506	-0.11572	0.735932	0.662709	0.999881	0.178677
ENSG00000252628	RNU6-453P	RNA, U6 small nuclear 453, pseudogene [Source:HGNC Symbol;Acc:HGNC:47416]	0.156506	-0.11572	0.735932	0.662709	0.999881	0.178677
ENSG00000048649	RSF1	remodeling and spacing factor 1 [Source:HGNC Symbol;Acc:HGNC:18118]	2.01877	-0.114329	0.721578	0.495471	0.999881	0.304982
ENSG00000134049	IER3IP1	immediate early response 3 interacting protein 1 [Source:HGNC Symbol;Acc:HGNC:18550]	0.159814	-0.114148	0.734978	0.682529	0.999881	0.165879
ENSG00000135605	TEC	tec protein tyrosine kinase [Source:HGNC Symbol;Acc:HGNC:11719]	0.159814	-0.114148	0.734978	0.682529	0.999881	0.165879
ENSG00000136527	TRA2B	transformer 2 beta homolog [Source:HGNC Symbol;Acc:HGNC:10781]	1.29231	-0.113731	0.703272	0.667973	0.999881	0.175241
ENSG00000047056	WDR37	WD repeat domain 37 [Source:HGNC Symbol;Acc:HGNC:31406]	0.159814	-0.112484	0.734365	0.674366	0.999881	0.171104
ENSG00000049192	ADAMTS6	ADAM metallopeptidase with thrombospondin type 1 motif 6 [Source:HGNC Symbol;Acc:HGNC:222]	0.159814	-0.112484	0.734365	0.674366	0.999881	0.171104
ENSG00000081181	ARG2	arginase 2 [Source:HGNC Symbol;Acc:HGNC:664]	0.159814	-0.112484	0.734365	0.674366	0.999881	0.171104
ENSG00000083750	RRAGB	Ras related GTP binding B [Source:HGNC Symbol;Acc:HGNC:19901]	0.159814	-0.112484	0.734365	0.674366	0.999881	0.171104
ENSG00000100601	ALKBH1	alkB homolog 1, histone H2A dioxygenase [Source:HGNC Symbol;Acc:HGNC:17911]	0.159814	-0.112484	0.734365	0.674366	0.999881	0.171104
ENSG00000125651	GTF2F1	general transcription factor IIF subunit 1 [Source:HGNC Symbol;Acc:HGNC:4652]	0.159814	-0.112484	0.734365	0.674366	0.999881	0.171104
ENSG00000125743	SNRPD2	small nuclear ribonucleoprotein D2 polypeptide [Source:HGNC Symbol;Acc:HGNC:11159]	0.159814	-0.112484	0.734365	0.674366	0.999881	0.171104
ENSG00000136807	CDK9	cyclin dependent kinase 9 [Source:HGNC Symbol;Acc:HGNC:1780]	0.159814	-0.112484	0.734365	0.674366	0.999881	0.171104
ENSG00000141564	RPTOR	regulatory associated protein of MTOR complex 1 [Source:HGNC Symbol;Acc:HGNC:30287]	0.159814	-0.112484	0.734365	0.674366	0.999881	0.171104
ENSG00000232442	MHENCR	melanoma highly expressed competing endogenous lncRNA for miR-425 and miR-489 [Source:HGNC Symbol;Acc:HGNC:53110]	0.159814	-0.112484	0.734365	0.674366	0.999881	0.171104
ENSG00000132485	ZRANB2	zinc finger RANBP2-type containing 2 [Source:HGNC Symbol;Acc:HGNC:13058]	1.66506	-0.112184	0.696054	0.671815	0.999881	0.17275
ENSG00000177084	POLE	DNA polymerase epsilon, catalytic subunit [Source:HGNC Symbol;Acc:HGNC:9177]	0.578988	-0.1117	0.733333	0.539771	0.999881	0.267791
ENSG00000015171	ZMYND11	zinc finger MYND-type containing 11 [Source:HGNC Symbol;Acc:HGNC:16966]	0.163123	-0.110228	0.733065	0.683836	0.999881	0.165048
ENSG00000131979	GCH1	GTP cyclohydrolase 1 [Source:HGNC Symbol;Acc:HGNC:4193]	0.163123	-0.110228	0.733065	0.683836	0.999881	0.165048
ENSG00000108424	KPNB1	karyopherin subunit beta 1 [Source:HGNC Symbol;Acc:HGNC:6400]	0.954859	-0.109987	0.731864	0.540069	0.999881	0.267551
ENSG00000158186	MRAS	muscle RAS oncogene homolog [Source:HGNC Symbol;Acc:HGNC:7227]	0.159814	-0.108741	0.733865	0.68332	0.999881	0.165376
ENSG00000196365	LONP1	lon peptidase 1, mitochondrial [Source:HGNC Symbol;Acc:HGNC:9479]	0.159814	-0.108741	0.733865	0.68332	0.999881	0.165376
ENSG00000115306	SPTBN1	spectrin beta, non-erythrocytic 1 [Source:HGNC Symbol;Acc:HGNC:11275]	0.612072	-0.108648	0.729883	0.577918	0.999881	0.238134
ENSG00000174206	C12orf66	chromosome 12 open reading frame 66 [Source:HGNC Symbol;Acc:HGNC:26517]	0.156506	-0.108547	0.734871	0.680436	0.999881	0.167213
ENSG00000130349	C6orf203	chromosome 6 open reading frame 203 [Source:HGNC Symbol;Acc:HGNC:17971]	0.163123	-0.107516	0.733137	0.701878	0.999881	0.153738
ENSG00000227097	RPS28P7	ribosomal protein S28 pseudogene 7 [Source:HGNC Symbol;Acc:HGNC:35787]	0.163123	-0.107516	0.733137	0.701878	0.999881	0.153738
ENSG00000198198	SZT2	SZT2 subunit of KICSTOR complex [Source:HGNC Symbol;Acc:HGNC:29040]	0.153198	-0.106317	0.735616	0.683268	0.999881	0.165409
ENSG00000170144	HNRNPA3	heterogeneous nuclear ribonucleoprotein A3 [Source:HGNC Symbol;Acc:HGNC:24941]	3.08243	-0.105873	0.399123	0.127616	0.644004	0.894096
ENSG00000143107	FNDC7	fibronectin type III domain containing 7 [Source:HGNC Symbol;Acc:HGNC:26668]	0.153198	-0.105415	0.735573	0.690186	0.999881	0.161034
ENSG00000167220	HDHD2	haloacid dehalogenase like hydrolase domain containing 2 [Source:HGNC Symbol;Acc:HGNC:25364]	0.159814	-0.105342	0.73344	0.691617	0.999881	0.160134
ENSG00000269951	AC090181.2	novel transcript, sense intronic to TSPAN3	0.159814	-0.105342	0.73344	0.691617	0.999881	0.160134
ENSG00000075292	ZNF638	zinc finger protein 638 [Source:HGNC Symbol;Acc:HGNC:17894]	0.62832	-0.103985	0.716145	0.66551	0.999881	0.176845
ENSG00000166105	GLB1L3	galactosidase beta 1 like 3 [Source:HGNC Symbol;Acc:HGNC:25147]	0.166431	-0.103933	0.731436	0.70224	0.999881	0.153514
ENSG00000185567	AHNAK2	AHNAK nucleoprotein 2 [Source:HGNC Symbol;Acc:HGNC:20125]	0.166431	-0.103933	0.731436	0.70224	0.999881	0.153514
ENSG00000198218	QRICH1	glutamine rich 1 [Source:HGNC Symbol;Acc:HGNC:24713]	0.159814	-0.102332	0.733092	0.699363	0.999881	0.155297
ENSG00000169084	DHRSX	dehydrogenase/reductase X-linked [Source:HGNC Symbol;Acc:HGNC:18399]	0.156506	-0.102225	0.733822	0.690024	0.999881	0.161136
ENSG00000106477	CEP41	centrosomal protein 41 [Source:HGNC Symbol;Acc:HGNC:12370]	0.166431	-0.101433	0.731601	0.71934	0.999881	0.143066
ENSG00000135314	KHDC1	KH domain containing 1 [Source:HGNC Symbol;Acc:HGNC:21366]	0.149889	-0.101117	0.735959	0.6988	0.999881	0.155647
ENSG00000225880	LINC00115	long intergenic non-protein coding RNA 115 [Source:HGNC Symbol;Acc:HGNC:26211]	0.149889	-0.101117	0.735959	0.6988	0.999881	0.155647
ENSG00000143061	IGSF3	immunoglobulin superfamily member 3 [Source:HGNC Symbol;Acc:HGNC:5950]	0.166431	-0.10001	0.731059	0.7112	0.999881	0.148008
ENSG00000163513	TGFBR2	transforming growth factor beta receptor 2 [Source:HGNC Symbol;Acc:HGNC:11773]	0.166431	-0.10001	0.731059	0.7112	0.999881	0.148008
ENSG00000183323	CCDC125	coiled-coil domain containing 125 [Source:HGNC Symbol;Acc:HGNC:28924]	0.166431	-0.10001	0.731059	0.7112	0.999881	0.148008
ENSG00000121774	KHDRBS1	KH RNA binding domain containing, signal transduction associated 1 [Source:HGNC Symbol;Acc:HGNC:18116]	0.808278	-0.100009	0.728628	0.587264	0.999881	0.231166
ENSG00000105701	FKBP8	FKBP prolyl isomerase 8 [Source:HGNC Symbol;Acc:HGNC:3724]	0.156506	-0.099751	0.733727	0.703053	0.999881	0.153012
ENSG00000175348	TMEM9B	TMEM9 domain family member B [Source:HGNC Symbol;Acc:HGNC:1168]	0.163123	-0.0995206	0.731884	0.709363	0.999881	0.149132
ENSG00000229989	MIR181A1HG	MIR181A1 host gene [Source:HGNC Symbol;Acc:HGNC:48659]	0.156506	-0.0992619	0.733781	0.70935	0.999881	0.149139
ENSG00000139131	YARS2	tyrosyl-tRNA synthetase 2 [Source:HGNC Symbol;Acc:HGNC:24249]	0.153198	-0.0990967	0.734308	0.691492	0.999881	0.160213
ENSG00000172687	ZNF738	zinc finger protein 738 [Source:HGNC Symbol;Acc:HGNC:32469]	0.156506	-0.0987072	0.733354	0.697625	0.999881	0.156378
ENSG00000198018	ENTPD7	ectonucleoside triphosphate diphosphohydrolase 7 [Source:HGNC Symbol;Acc:HGNC:19745]	0.159814	-0.0986398	0.732608	0.706637	0.999881	0.150803
ENSG00000075702	WDR62	WD repeat domain 62 [Source:HGNC Symbol;Acc:HGNC:24502]	0.153198	-0.098592	0.734632	0.708512	0.999881	0.149653
ENSG00000116984	MTR	5-methyltetrahydrofolate-homocysteine methyltransferase [Source:HGNC Symbol;Acc:HGNC:7468]	1.23407	-0.0984444	0.730105	0.536177	0.999881	0.270691
ENSG00000115840	SLC25A12	solute carrier family 25 member 12 [Source:HGNC Symbol;Acc:HGNC:10982]	0.16974	-0.0982347	0.730086	0.718979	0.999881	0.143284
ENSG00000162664	ZNF326	zinc finger protein 326 [Source:HGNC Symbol;Acc:HGNC:14104]	0.806208	-0.0978825	0.711167	0.687275	0.999881	0.16287
ENSG00000100321	SYNGR1	synaptogyrin 1 [Source:HGNC Symbol;Acc:HGNC:11498]	0.156506	-0.0974597	0.733481	0.709826	0.999881	0.148848
ENSG00000165416	SUGT1	SGT1 homolog, MIS12 kinetochore complex assembly cochaperone [Source:HGNC Symbol;Acc:HGNC:16987]	0.691473	-0.0970489	0.718409	0.626433	0.999881	0.203125
ENSG00000100664	EIF5	eukaryotic translation initiation factor 5 [Source:HGNC Symbol;Acc:HGNC:3299]	0.911131	-0.0970158	0.727181	0.565612	0.999881	0.247481
ENSG00000112144	ICK	intestinal cell kinase [Source:HGNC Symbol;Acc:HGNC:21219]	0.166431	-0.0969588	0.730798	0.718588	0.999881	0.14352
ENSG00000252481	SCARNA13	small Cajal body-specific RNA 13 [Source:HGNC Symbol;Acc:HGNC:32570]	0.166431	-0.0969588	0.730798	0.718588	0.999881	0.14352
ENSG00000081692	JMJD4	jumonji domain containing 4 [Source:HGNC Symbol;Acc:HGNC:25724]	0.156506	-0.0956314	0.733039	0.707111	0.999881	0.150512
ENSG00000198894	CIPC	CLOCK interacting pacemaker [Source:HGNC Symbol;Acc:HGNC:20365]	0.166431	-0.0942074	0.730585	0.725478	0.999881	0.139376
ENSG00000109046	WSB1	WD repeat and SOCS box containing 1 [Source:HGNC Symbol;Acc:HGNC:19221]	0.641847	-0.0939537	0.726233	0.621633	0.999881	0.206466
ENSG00000071626	DAZAP1	DAZ associated protein 1 [Source:HGNC Symbol;Acc:HGNC:2683]	0.472108	-0.0937993	0.721347	0.690227	0.999881	0.161008
ENSG00000108256	NUFIP2	nuclear FMR1 interacting protein 2 [Source:HGNC Symbol;Acc:HGNC:17634]	1.41442	-0.0933589	0.389329	0.315175	0.725441	0.501448
ENSG00000205464	ATP6AP1L	ATPase H+ transporting accessory protein 1 like [Source:HGNC Symbol;Acc:HGNC:28091]	0.156506	-0.0931154	0.733093	0.726048	0.999881	0.139035
ENSG00000245556	SCAMP1-AS1	SCAMP1 antisense RNA 1 [Source:HGNC Symbol;Acc:HGNC:50544]	0.156506	-0.0926801	0.732689	0.71379	0.999881	0.14643
ENSG00000111684	LPCAT3	lysophosphatidylcholine acyltransferase 3 [Source:HGNC Symbol;Acc:HGNC:30244]	0.163123	-0.0917057	0.730977	0.723338	0.999881	0.140658
ENSG00000268397	UNKNOWN	Uncharacterized Protein	0.163123	-0.0917057	0.730977	0.723338	0.999881	0.140658
ENSG00000117394	SLC2A1	solute carrier family 2 member 1 [Source:HGNC Symbol;Acc:HGNC:11005]	0.166431	-0.0916499	0.730399	0.731947	0.999881	0.135521
ENSG00000176974	SHMT1	serine hydroxymethyltransferase 1 [Source:HGNC Symbol;Acc:HGNC:10850]	0.166431	-0.0916499	0.730399	0.731947	0.999881	0.135521
ENSG00000213719	CLIC1	chloride intracellular channel 1 [Source:HGNC Symbol;Acc:HGNC:2062]	0.166431	-0.0916499	0.730399	0.731947	0.999881	0.135521
ENSG00000162607	USP1	ubiquitin specific peptidase 1 [Source:HGNC Symbol;Acc:HGNC:12607]	1.11366	-0.0908435	0.722712	0.651316	0.999881	0.186208
ENSG00000124207	CSE1L	chromosome segregation 1 like [Source:HGNC Symbol;Acc:HGNC:2431]	0.834745	-0.0906007	0.726989	0.630891	0.999881	0.200046
ENSG00000163755	HPS3	HPS3 biogenesis of lysosomal organelles complex 2 subunit 1 [Source:HGNC Symbol;Acc:HGNC:15597]	0.156506	-0.0902425	0.732412	0.719355	0.999881	0.143056
ENSG00000012048	BRCA1	BRCA1 DNA repair associated [Source:HGNC Symbol;Acc:HGNC:1100]	0.61538	-0.0898365	0.728277	0.615519	0.999881	0.210758
ENSG00000121058	COIL	coilin [Source:HGNC Symbol;Acc:HGNC:2184]	0.16974	-0.0893933	0.7295	0.740221	0.999881	0.130638
ENSG00000133065	SLC41A1	solute carrier family 41 member 1 [Source:HGNC Symbol;Acc:HGNC:19429]	0.16974	-0.0893933	0.7295	0.740221	0.999881	0.130638
ENSG00000137955	RABGGTB	Rab geranylgeranyltransferase subunit beta [Source:HGNC Symbol;Acc:HGNC:9796]	0.75764	-0.0889344	0.709345	0.68781	0.999881	0.162532
ENSG00000143499	SMYD2	SET and MYND domain containing 2 [Source:HGNC Symbol;Acc:HGNC:20982]	0.163123	-0.0886253	0.73069	0.729766	0.999881	0.136816
ENSG00000186479	RGS7BP	regulator of G protein signaling 7 binding protein [Source:HGNC Symbol;Acc:HGNC:23271]	0.159814	-0.0884933	0.731851	0.741052	0.999881	0.130151
ENSG00000201227	UNKNOWN	5_8S_rRNA'	1.25952	-0.0883668	0.720986	0.660306	0.999881	0.180255
ENSG00000145495	MARCH6	membrane associated ring-CH-type finger 6 [Source:HGNC Symbol;Acc:HGNC:30550]	0.84467	-0.0881919	0.725651	0.626977	0.999881	0.202749
ENSG00000216802	AL590617.1	mitochondrial carrier homolog 1 (MTCH1) pseudogene	0.153198	-0.088191	0.732999	0.721333	0.999881	0.141864
ENSG00000130396	AFDN	afadin, adherens junction formation factor [Source:HGNC Symbol;Acc:HGNC:7137]	1.04088	-0.0880117	0.72612	0.62835	0.999881	0.201798
ENSG00000114648	KLHL18	kelch like family member 18 [Source:HGNC Symbol;Acc:HGNC:29120]	0.173048	-0.0872736	0.728671	0.747976	0.999881	0.126112
ENSG00000122873	CISD1	CDGSH iron sulfur domain 1 [Source:HGNC Symbol;Acc:HGNC:30880]	0.173048	-0.0872736	0.728671	0.747976	0.999881	0.126112
ENSG00000132254	ARFIP2	ADP ribosylation factor interacting protein 2 [Source:HGNC Symbol;Acc:HGNC:17160]	0.173048	-0.0872736	0.728671	0.747976	0.999881	0.126112
ENSG00000142875	PRKACB	protein kinase cAMP-activated catalytic subunit beta [Source:HGNC Symbol;Acc:HGNC:9381]	0.173048	-0.0872736	0.728671	0.747976	0.999881	0.126112
ENSG00000180776	ZDHHC20	zinc finger DHHC-type containing 20 [Source:HGNC Symbol;Acc:HGNC:20749]	0.173048	-0.0872736	0.728671	0.747976	0.999881	0.126112
ENSG00000260023	IL34	interleukin 34 [Source:HGNC Symbol;Acc:28529	0.153198	-0.0871403	0.732969	0.728143	0.999881	0.137783
ENSG00000161011	SQSTM1	sequestosome 1 [Source:HGNC Symbol;Acc:HGNC:11280]	0.16974	-0.0871176	0.729385	0.746109	0.999881	0.127198
ENSG00000125484	GTF3C4	general transcription factor IIIC subunit 4 [Source:HGNC Symbol;Acc:HGNC:4667]	0.82482	-0.086869	0.727651	0.639413	0.999881	0.194219
ENSG00000167081	PBX3	PBX homeobox 3 [Source:HGNC Symbol;Acc:HGNC:8634]	0.176356	-0.086657	0.72842	0.763146	0.999881	0.117393
ENSG00000125266	EFNB2	ephrin B2 [Source:HGNC Symbol;Acc:HGNC:3227]	0.701398	-0.0856022	0.721441	0.680063	0.999881	0.167451
ENSG00000271147	ARMCX5-GPRASP2	ARMCX5-GPRASP2 readthrough [Source:HGNC Symbol;Acc:HGNC:42000]	0.166431	-0.0851237	0.730152	0.754295	0.999881	0.122459
ENSG00000134444	KIAA1468	RAB11 binding and LisH domain, coiled-coil and HEAT repeat containing [Source:HGNC Symbol;Acc:HGNC:29289]	0.16974	-0.0849316	0.729283	0.751784	0.999881	0.123907
ENSG00000137309	HMGA1	high mobility group AT-hook 1 [Source:HGNC Symbol;Acc:HGNC:5010]	0.16974	-0.0849316	0.729283	0.751784	0.999881	0.123907
ENSG00000139163	ETNK1	ethanolamine kinase 1 [Source:HGNC Symbol;Acc:HGNC:24649]	1.0693	-0.0848862	0.721397	0.690617	0.999881	0.160763
ENSG00000186376	ZNF75D	zinc finger protein 75D [Source:HGNC Symbol;Acc:HGNC:13145]	0.163123	-0.0843172	0.730365	0.740187	0.999881	0.130659
ENSG00000231609	AC009501.1	novel transcript, antisense to EHBP1	0.156506	-0.0841931	0.732189	0.749868	0.999881	0.125015
ENSG00000182324	KCNJ14	potassium voltage-gated channel subfamily J member 14 [Source:HGNC Symbol;Acc:HGNC:6260]	0.775488	-0.083979	0.73494	0.630446	0.999881	0.200352
ENSG00000184226	PCDH9	protocadherin 9 [Source:HGNC Symbol;Acc:HGNC:8661]	0.176356	-0.0830522	0.727854	0.760972	0.999881	0.118631
ENSG00000230006	ANKRD36BP2	ankyrin repeat domain 36B pseudogene 2 [Source:HGNC Symbol;Acc:HGNC:33607]	0.778797	-0.0829702	0.734667	0.637047	0.999881	0.195829
ENSG00000114902	SPCS1	signal peptidase complex subunit 1 [Source:HGNC Symbol;Acc:HGNC:23401]	0.173048	-0.0828695	0.72852	0.759293	0.999881	0.119591
ENSG00000063245	EPN1	epsin 1 [Source:HGNC Symbol;Acc:HGNC:21604]	0.153198	-0.0817515	0.732335	0.739316	0.999881	0.13117
ENSG00000129071	MBD4	methyl-CpG binding domain 4, DNA glycosylase [Source:HGNC Symbol;Acc:HGNC:6919]	0.163123	-0.0815818	0.730221	0.748223	0.999881	0.125969
ENSG00000172007	RAB33B	RAB33B, member RAS oncogene family [Source:HGNC Symbol;Acc:HGNC:16075]	0.163123	-0.0815818	0.730221	0.748223	0.999881	0.125969
ENSG00000260942	CAPN10-AS1	CAPN10 divergent transcript [Source:HGNC Symbol;Acc:HGNC:48839]	0.163123	-0.0815818	0.730221	0.748223	0.999881	0.125969
ENSG00000120697	ALG5	ALG5 dolichyl-phosphate beta-glucosyltransferase [Source:HGNC Symbol;Acc:HGNC:20266]	0.179665	-0.0812765	0.727176	0.76776	0.999881	0.114774
ENSG00000130921	C12orf65	chromosome 12 open reading frame 65 [Source:HGNC Symbol;Acc:HGNC:26784]	0.16974	-0.0810942	0.729279	0.766777	0.999881	0.115331
ENSG00000260400	AL513534.1	novel transcript, overlapping to TET1	0.159814	-0.0810674	0.730824	0.745355	0.999881	0.127637
ENSG00000143067	ZNF697	zinc finger protein 697 [Source:HGNC Symbol;Acc:HGNC:32034]	0.173048	-0.0808511	0.72846	0.764504	0.999881	0.11662
ENSG00000154655	L3MBTL4	L3MBTL histone methyl-lysine binding protein 4 [Source:HGNC Symbol;Acc:HGNC:26677]	0.156506	-0.0806738	0.731537	0.745888	0.999881	0.127326
ENSG00000173083	HPSE	heparanase [Source:HGNC Symbol;Acc:HGNC:5164]	0.156506	-0.0806571	0.731519	0.745613	0.999881	0.127487
ENSG00000206149	HERC2P9	hect domain and RLD 2 pseudogene 9 [Source:HGNC Symbol;Acc:HGNC:30495]	0.149889	-0.0804743	0.733247	0.75566	0.999881	0.121673
ENSG00000156697	UTP14A	UTP14A small subunit processome component [Source:HGNC Symbol;Acc:HGNC:10665]	0.16974	-0.0803576	0.728822	0.756626	0.999881	0.121119
ENSG00000161791	FMNL3	formin like 3 [Source:HGNC Symbol;Acc:HGNC:23698]	0.156506	-0.0801847	0.731476	0.746148	0.999881	0.127175
ENSG00000159147	DONSON	downstream neighbor of SON [Source:HGNC Symbol;Acc:HGNC:2993]	0.179665	-0.0791539	0.727158	0.77297	0.999881	0.111837
ENSG00000264109	UNKNOWN	unknow gene	0.303087	-0.0791013	0.733402	0.725576	0.999881	0.139317
ENSG00000215790	SLC35E2	solute carrier family 35 member E2A [Source:HGNC Symbol;Acc:HGNC:20863]	0.303087	-0.0787108	0.73361	0.742693	0.999881	0.129191
ENSG00000136451	VEZF1	vascular endothelial zinc finger 1 [Source:HGNC Symbol;Acc:HGNC:12949]	0.166431	-0.078511	0.729358	0.757876	0.999881	0.120402
ENSG00000085662	AKR1B1	aldo-keto reductase family 1 member B [Source:HGNC Symbol;Acc:HGNC:381]	0.16974	-0.0784159	0.728819	0.763553	0.999881	0.117161
ENSG00000087157	PGS1	phosphatidylglycerophosphate synthase 1 [Source:HGNC Symbol;Acc:HGNC:30029]	0.159814	-0.0782236	0.730683	0.755197	0.999881	0.12194
ENSG00000237757	EEF1A1P30	eukaryotic translation elongation factor 1 alpha 1 pseudogene 30 [Source:HGNC Symbol;Acc:HGNC:37906]	0.535979	-0.0778071	0.733974	0.67615	0.999881	0.169957
ENSG00000260948	AL390195.2	novel transcript, sense overlapping WDR77 & OVGP1	0.156506	-0.077636	0.731282	0.753723	0.999881	0.122788
ENSG00000135390	ATP5MC2	ATP synthase membrane subunit c locus 2 [Source:HGNC Symbol;Acc:HGNC:842]	0.179665	-0.0771895	0.727155	0.777988	0.999881	0.109027
ENSG00000124333	VAMP7	vesicle associated membrane protein 7 [Source:HGNC Symbol;Acc:HGNC:11486]	0.176356	-0.0771565	0.727766	0.776203	0.999881	0.110024
ENSG00000136273	HUS1	HUS1 checkpoint clamp component [Source:HGNC Symbol;Acc:HGNC:5309]	0.176356	-0.0771565	0.727766	0.776203	0.999881	0.110024
ENSG00000111269	CREBL2	cAMP responsive element binding protein like 2 [Source:HGNC Symbol;Acc:HGNC:2350]	0.309704	-0.0769968	0.732646	0.742235	0.999881	0.129458
ENSG00000005189	REXO5	RNA exonuclease 5 [Source:HGNC Symbol;Acc:HGNC:24661]	0.159814	-0.0768923	0.73098	0.773538	0.999881	0.111518
ENSG00000156515	HK1	hexokinase 1 [Source:HGNC Symbol;Acc:HGNC:4922]	0.166431	-0.0768664	0.729286	0.762168	0.999881	0.117949
ENSG00000005075	POLR2J	RNA polymerase II subunit J [Source:HGNC Symbol;Acc:HGNC:9197]	0.38609	-0.0766212	0.73379	0.730668	0.999881	0.13628
ENSG00000085465	OVGP1	oviductal glycoprotein 1 [Source:HGNC Symbol;Acc:HGNC:8524]	0.38609	-0.0766212	0.73379	0.730668	0.999881	0.13628
ENSG00000117425	PTCH2	patched 2 [Source:HGNC Symbol;Acc:HGNC:9586]	0.38609	-0.0766212	0.73379	0.730668	0.999881	0.13628
ENSG00000136250	AOAH	acyloxyacyl hydrolase [Source:HGNC Symbol;Acc:HGNC:548]	0.38609	-0.0766212	0.73379	0.730668	0.999881	0.13628
ENSG00000227722	AL022100.1	dynactin 4 pseudogene	0.38609	-0.0766212	0.73379	0.730668	0.999881	0.13628
ENSG00000227730	MTND6P5	MT-ND6 pseudogene 5 [Source:HGNC Symbol;Acc:HGNC:39468]	0.38609	-0.0766212	0.73379	0.730668	0.999881	0.13628
ENSG00000232977	LINC00327	long intergenic non-protein coding RNA 327 [Source:HGNC Symbol;Acc:HGNC:42009]	0.38609	-0.0766212	0.73379	0.730668	0.999881	0.13628
ENSG00000246203	AL353807.3	novel pseudogene	0.38609	-0.0766212	0.73379	0.730668	0.999881	0.13628
ENSG00000269890	AL353593.1	antisense	0.38609	-0.0766212	0.73379	0.730668	0.999881	0.13628
ENSG00000182568	SATB1	SATB homeobox 1 [Source:HGNC Symbol;Acc:HGNC:10541]	0.16974	-0.0765613	0.72877	0.768427	0.999881	0.114398
ENSG00000197579	TOPORS	TOP1 binding arginine/serine rich protein [Source:HGNC Symbol;Acc:HGNC:21653]	0.778797	-0.076552	0.733627	0.63705	0.999881	0.195826
ENSG00000196597	ZNF782	zinc finger protein 782 [Source:HGNC Symbol;Acc:HGNC:33110]	0.402632	-0.0760908	0.730634	0.65512	0.999881	0.183679
ENSG00000134986	NREP	neuronal regeneration related protein [Source:HGNC Symbol;Acc:HGNC:16834]	0.389398	-0.0759604	0.733492	0.738289	0.999881	0.131773
ENSG00000241935	HOGA1	4-hydroxy-2-oxoglutarate aldolase 1 [Source:HGNC Symbol;Acc:HGNC:25155]	0.389398	-0.0759604	0.733492	0.738289	0.999881	0.131773
ENSG00000243175	RPSAP36	ribosomal protein SA pseudogene 36 [Source:HGNC Symbol;Acc:HGNC:35727]	0.389398	-0.0759604	0.733492	0.738289	0.999881	0.131773
ENSG00000256464	YWHABP2	tyrosine 3-monooxygenase/tryptophan 5-monooxygenase activation protein beta pseudogene 2 [Source:HGNC Symbol;Acc:HGNC:50295]	0.389398	-0.0759604	0.733492	0.738289	0.999881	0.131773
ENSG00000047315	POLR2B	RNA polymerase II subunit B [Source:HGNC Symbol;Acc:HGNC:9188]	0.764257	-0.075812	0.717693	0.739936	0.999881	0.130806
ENSG00000215717	TMEM167B	transmembrane protein 167B [Source:HGNC Symbol;Acc:HGNC:30187]	0.179665	-0.0756249	0.727196	0.782676	0.999881	0.106418
ENSG00000179348	GATA2	GATA binding protein 2 [Source:HGNC Symbol;Acc:HGNC:4171]	0.149889	-0.0755289	0.732456	0.756142	0.999881	0.121397
ENSG00000102978	POLR2C	RNA polymerase II subunit C [Source:HGNC Symbol;Acc:HGNC:9189]	0.545904	-0.0754066	0.73319	0.696657	0.999881	0.156981
ENSG00000130413	STK33	serine/threonine kinase 33 [Source:HGNC Symbol;Acc:HGNC:14568]	0.173048	-0.0751404	0.728068	0.772809	0.999881	0.111928
ENSG00000237187	NR2F1-AS1	NR2F1 antisense RNA 1 [Source:HGNC Symbol;Acc:HGNC:48622]	0.159814	-0.0749216	0.730429	0.762948	0.999881	0.117505
ENSG00000126217	MCF2L	MCF.2 cell line derived transforming sequence like [Source:HGNC Symbol;Acc:HGNC:14576]	0.173048	-0.0749187	0.728123	0.774996	0.999881	0.1107
ENSG00000251192	ZNF674	zinc finger protein 674 [Source:HGNC Symbol;Acc:HGNC:17625]	0.173048	-0.0749187	0.728123	0.774996	0.999881	0.1107
ENSG00000023909	GCLM	glutamate-cysteine ligase modifier subunit [Source:HGNC Symbol;Acc:HGNC:4312]	0.958461	-0.0748496	0.732788	0.65355	0.999881	0.184721
ENSG00000187147	RNF220	ring finger protein 220 [Source:HGNC Symbol;Acc:HGNC:25552]	0.166431	-0.0744722	0.729209	0.769073	0.999881	0.114032
ENSG00000160352	ZNF714	zinc finger protein 714 [Source:HGNC Symbol;Acc:HGNC:27124]	0.87215	-0.0741003	0.731952	0.604278	0.999881	0.218763
ENSG00000071994	PDCD2	programmed cell death 2 [Source:HGNC Symbol;Acc:HGNC:8762]	0.718658	-0.0739716	0.727657	0.678844	0.999881	0.16823
ENSG00000185825	BCAP31	B cell receptor associated protein 31 [Source:HGNC Symbol;Acc:HGNC:16695]	0.159814	-0.0738989	0.730408	0.767022	0.999881	0.115192
ENSG00000169604	ANTXR1	ANTXR cell adhesion molecule 1 [Source:HGNC Symbol;Acc:HGNC:21014]	0.166431	-0.0737906	0.729161	0.770241	0.999881	0.113373
ENSG00000117616	RSRP1	arginine and serine rich protein 1 [Source:HGNC Symbol;Acc:HGNC:25234]	0.559138	-0.0734204	0.732125	0.688355	0.999881	0.162188
ENSG00000166140	ZFYVE19	zinc finger FYVE-type containing 19 [Source:HGNC Symbol;Acc:HGNC:20758]	0.399323	-0.0731349	0.732542	0.75761	0.999881	0.120554
ENSG00000271918	AC034236.2	novel transcript, antisense to COMMD10	0.399323	-0.0731349	0.732542	0.75761	0.999881	0.120554
ENSG00000163002	NUP35	nucleoporin 35 [Source:HGNC Symbol;Acc:HGNC:29797]	0.163123	-0.0730039	0.72975	0.771254	0.999881	0.112802
ENSG00000100139	MICALL1	MICAL like 1 [Source:HGNC Symbol;Acc:HGNC:29804]	0.38609	-0.0728833	0.733181	0.730668	0.999881	0.13628
ENSG00000141012	GALNS	galactosamine (N-acetyl)-6-sulfatase [Source:HGNC Symbol;Acc:HGNC:4122]	0.38609	-0.0728833	0.733181	0.730668	0.999881	0.13628
ENSG00000186073	C15orf41	chromosome 15 open reading frame 41 [Source:HGNC Symbol;Acc:HGNC:26929]	0.156506	-0.0728388	0.730925	0.766887	0.999881	0.115269
ENSG00000270022	Z93241.1	RNA, U12 small nuclear	0.674931	-0.07282	0.724771	0.699671	0.999881	0.155106
ENSG00000147162	OGT	O-linked N-acetylglucosamine (GlcNAc) transferase [Source:HGNC Symbol;Acc:HGNC:8127]	0.744113	-0.0724617	0.705352	0.780906	0.999881	0.107401
ENSG00000114127	XRN1	5'-3' exoribonuclease 1 [Source:HGNC Symbol;Acc:HGNC:30654]	0.478724	-0.0724168	0.722236	0.725965	0.999881	0.139084
ENSG00000155034	FBXL18	F-box and leucine rich repeat protein 18 [Source:HGNC Symbol;Acc:HGNC:21874]	0.38609	-0.0723176	0.733116	0.730671	0.999881	0.136278
ENSG00000198841	KTI12	KTI12 chromatin associated homolog [Source:HGNC Symbol;Acc:HGNC:25160]	0.389398	-0.0722001	0.732899	0.73829	0.999881	0.131773
ENSG00000228649	SNHG26	small nucleolar RNA host gene 26 [Source:HGNC Symbol;Acc:HGNC:53131]	0.389398	-0.0722001	0.732899	0.73829	0.999881	0.131773
ENSG00000162813	BPNT1	3'(2'), 5'-bisphosphate nucleotidase 1 [Source:HGNC Symbol;Acc:HGNC:1096]	0.186281	-0.0721676	0.726064	0.794687	0.999881	0.099804
ENSG00000188846	RPL14	ribosomal protein L14 [Source:HGNC Symbol;Acc:HGNC:10305]	0.448949	-0.0719247	0.726715	0.719593	0.999881	0.142913
ENSG00000130787	HIP1R	huntingtin interacting protein 1 related [Source:HGNC Symbol;Acc:HGNC:18415]	0.38609	-0.0717978	0.733022	0.730668	0.999881	0.13628
ENSG00000176824	UNKNOWN	unknow gene	0.38609	-0.0717978	0.733022	0.730668	0.999881	0.13628
ENSG00000154582	ELOC	elongin C [Source:HGNC Symbol;Acc:HGNC:11617]	0.472826	-0.0715207	0.732017	0.741091	0.999881	0.130128
ENSG00000169660	HEXDC	hexosaminidase D [Source:HGNC Symbol;Acc:HGNC:26307]	0.389398	-0.071441	0.732791	0.73829	0.999881	0.131773
ENSG00000171435	KSR2	kinase suppressor of ras 2 [Source:HGNC Symbol;Acc:HGNC:18610]	0.389398	-0.071441	0.732791	0.73829	0.999881	0.131773
ENSG00000267040	AC027097.1	uncharacterized LOC100505549 [Source:NCBI gene;Acc:100505549]	0.389398	-0.071441	0.732791	0.73829	0.999881	0.131773
ENSG00000196083	IL1RAP	interleukin 1 receptor accessory protein [Source:HGNC Symbol;Acc:HGNC:5995]	0.552521	-0.0713774	0.732382	0.70793	0.999881	0.150009
ENSG00000172175	MALT1	MALT1 paracaspase [Source:HGNC Symbol;Acc:HGNC:6819]	0.545904	-0.0713164	0.732586	0.696659	0.999881	0.15698
ENSG00000068697	LAPTM4A	lysosomal protein transmembrane 4 alpha [Source:HGNC Symbol;Acc:HGNC:6924]	0.681548	-0.0712236	0.724644	0.710832	0.999881	0.148233
ENSG00000110693	SOX6	SRY-box 6 [Source:HGNC Symbol;Acc:HGNC:16421]	0.392707	-0.0712195	0.732585	0.745246	0.999881	0.1277
ENSG00000225439	BOLA3-AS1	BOLA3 divergent transcript [Source:HGNC Symbol;Acc:HGNC:42922]	0.392707	-0.0712195	0.732585	0.745246	0.999881	0.1277
ENSG00000173915	ATP5MD	ATP synthase membrane subunit DAPIT [Source:HGNC Symbol;Acc:HGNC:30889]	0.173048	-0.0711207	0.728014	0.783348	0.999881	0.106046
ENSG00000143420	ENSA	endosulfine alpha [Source:HGNC Symbol;Acc:HGNC:3360]	0.61538	-0.0707813	0.72823	0.679208	0.999881	0.167997
ENSG00000189046	ALKBH2	alkB homolog 2, alpha-ketoglutarate dependent dioxygenase [Source:HGNC Symbol;Acc:HGNC:32487]	0.179665	-0.0706278	0.726722	0.785564	0.999881	0.104818
ENSG00000149273	RPS3	ribosomal protein S3 [Source:HGNC Symbol;Acc:HGNC:10420]	0.817191	-0.0706018	0.709444	0.764579	0.999881	0.116578
ENSG00000224635	AL391095.1	novel transcript	0.396015	-0.070376	0.732302	0.751657	0.999881	0.12398
ENSG00000145908	ZNF300	zinc finger protein 300 [Source:HGNC Symbol;Acc:HGNC:13091]	0.392707	-0.0701515	0.73244	0.745247	0.999881	0.1277
ENSG00000120318	ARAP3	ArfGAP with RhoGAP domain, ankyrin repeat and PH domain 3 [Source:HGNC Symbol;Acc:HGNC:24097]	0.392707	-0.0700427	0.732421	0.745246	0.999881	0.1277
ENSG00000119231	SENP5	SUMO specific peptidase 5 [Source:HGNC Symbol;Acc:HGNC:28407]	1.26083	-0.0697448	0.730922	0.637636	0.999881	0.195427
ENSG00000152457	DCLRE1C	DNA cross-link repair 1C [Source:HGNC Symbol;Acc:HGNC:17642]	0.396015	-0.0697002	0.732212	0.751657	0.999881	0.12398
ENSG00000181924	COA4	cytochrome c oxidase assembly factor 4 homolog [Source:HGNC Symbol;Acc:HGNC:24604]	0.176356	-0.0695848	0.727477	0.789877	0.999881	0.10244
ENSG00000169255	B3GALNT1	beta-1,3-N-acetylgalactosaminyltransferase 1 (globoside blood group) [Source:HGNC Symbol;Acc:HGNC:918]	0.399323	-0.0695192	0.732026	0.75761	0.999881	0.120554
ENSG00000228998	AC091167.1	PERP, TP53 apoptosis effector (PERP) pseudogene	0.392707	-0.0692433	0.732319	0.745247	0.999881	0.1277
ENSG00000205047	UNKNOWN	unknow gene	0.156506	-0.0691934	0.731017	0.791979	0.999881	0.101286
ENSG00000232224	LINC00202-1	long intergenic non-protein coding RNA 202-1 [Source:HGNC Symbol;Acc:24672	0.163123	-0.0691749	0.729588	0.781889	0.999881	0.106855
ENSG00000133226	SRRM1	serine and arginine repetitive matrix 1 [Source:HGNC Symbol;Acc:HGNC:16638]	1.16223	-0.0691125	0.723217	0.71829	0.999881	0.1437
ENSG00000132405	TBC1D14	TBC1 domain family member 14 [Source:HGNC Symbol;Acc:HGNC:29246]	0.396015	-0.0690077	0.732122	0.751657	0.999881	0.12398
ENSG00000131100	ATP6V1E1	ATPase H+ transporting V1 subunit E1 [Source:HGNC Symbol;Acc:HGNC:857]	0.399323	-0.0688257	0.731937	0.75761	0.999881	0.120554
ENSG00000132716	DCAF8	DDB1 and CUL4 associated factor 8 [Source:HGNC Symbol;Acc:HGNC:24891]	0.742111	-0.0685272	0.730071	0.637194	0.999881	0.195728
ENSG00000116213	WRAP73	WD repeat containing, antisense to TP73 [Source:HGNC Symbol;Acc:HGNC:12759]	0.16974	-0.0684573	0.728542	0.789249	0.999881	0.102786
ENSG00000146856	AGBL3	ATP/GTP binding protein like 3 [Source:HGNC Symbol;Acc:HGNC:27981]	0.399323	-0.0682063	0.731861	0.757611	0.999881	0.120554
ENSG00000147533	GOLGA7	golgin A7 [Source:HGNC Symbol;Acc:HGNC:24876]	0.16974	-0.0681635	0.728598	0.792169	0.999881	0.101182
ENSG00000152778	IFIT5	interferon induced protein with tetratricopeptide repeats 5 [Source:HGNC Symbol;Acc:HGNC:13328]	0.176356	-0.0680252	0.727462	0.793441	0.999881	0.100485
ENSG00000120370	GORAB	golgin, RAB6 interacting [Source:HGNC Symbol;Acc:HGNC:25676]	0.402632	-0.0679929	0.731678	0.763173	0.999881	0.117377
ENSG00000152056	AP1S3	adaptor related protein complex 1 subunit sigma 3 [Source:HGNC Symbol;Acc:HGNC:18971]	0.402632	-0.0679929	0.731678	0.763173	0.999881	0.117377
ENSG00000108511	HOXB6	homeobox B6 [Source:HGNC Symbol;Acc:HGNC:5117]	0.549213	-0.0679663	0.73204	0.702486	0.999881	0.153363
ENSG00000159267	HLCS	holocarboxylase synthetase [Source:HGNC Symbol;Acc:HGNC:4976]	0.562446	-0.0678188	0.731574	0.722461	0.999881	0.141186
ENSG00000046889	PREX2	phosphatidylinositol-3,4,5-trisphosphate dependent Rac exchange factor 2 [Source:HGNC Symbol;Acc:HGNC:22950]	0.192898	-0.06777	0.725189	0.809794	0.999881	0.0916255
ENSG00000164252	AGGF1	angiogenic factor with G-patch and FHA domains 1 [Source:HGNC Symbol;Acc:HGNC:24684]	0.192898	-0.06777	0.725189	0.809794	0.999881	0.0916255
ENSG00000136205	TNS3	tensin 3 [Source:HGNC Symbol;Acc:HGNC:21616]	0.149889	-0.0676941	0.731442	0.764478	0.999881	0.116635
ENSG00000143384	MCL1	MCL1 apoptosis regulator, BCL2 family member [Source:HGNC Symbol;Acc:HGNC:6943]	0.684856	-0.0675821	0.723809	0.706566	0.999881	0.150847
ENSG00000125107	CNOT1	CCR4-NOT transcription complex subunit 1 [Source:HGNC Symbol;Acc:HGNC:7877]	0.724556	-0.0675782	0.721953	0.736119	0.999881	0.133052
ENSG00000129473	BCL2L2	BCL2 like 2 [Source:HGNC Symbol;Acc:HGNC:995]	0.402632	-0.0675626	0.731641	0.763174	0.999881	0.117376
ENSG00000198301	SDAD1	SDA1 domain containing 1 [Source:HGNC Symbol;Acc:HGNC:25537]	0.186281	-0.0674956	0.726225	0.806878	0.999881	0.093192
ENSG00000174607	UGT8	UDP glycosyltransferase 8 [Source:HGNC Symbol;Acc:HGNC:12555]	0.18959	-0.0674873	0.725707	0.808474	0.999881	0.092334
ENSG00000108561	C1QBP	complement C1q binding protein [Source:HGNC Symbol;Acc:HGNC:1243]	0.825114	-0.0674817	0.731287	0.697648	0.999881	0.156364
ENSG00000157657	ZNF618	zinc finger protein 618 [Source:HGNC Symbol;Acc:HGNC:29416]	0.559138	-0.067459	0.731013	0.668921	0.999881	0.174625
ENSG00000089159	PXN	paxillin [Source:HGNC Symbol;Acc:HGNC:9718]	0.38609	-0.0673893	0.732385	0.730672	0.999881	0.136277
ENSG00000121297	TSHZ3	teashirt zinc finger homeobox 3 [Source:HGNC Symbol;Acc:HGNC:30700]	0.163123	-0.0673184	0.729304	0.780215	0.999881	0.107786
ENSG00000048707	VPS13D	vacuolar protein sorting 13 homolog D [Source:HGNC Symbol;Acc:HGNC:23595]	0.821805	-0.0672696	0.731325	0.69445	0.999881	0.158359
ENSG00000164684	ZNF704	zinc finger protein 704 [Source:HGNC Symbol;Acc:HGNC:32291]	0.159814	-0.0672647	0.730002	0.783405	0.999881	0.106014
ENSG00000102804	TSC22D1	TSC22 domain family member 1 [Source:HGNC Symbol;Acc:HGNC:16826]	0.40594	-0.067239	0.731438	0.768399	0.999881	0.114413
ENSG00000204519	ZNF551	zinc finger protein 551 [Source:HGNC Symbol;Acc:HGNC:25108]	0.176356	-0.0672322	0.727544	0.796855	0.999881	0.098621
ENSG00000040199	PHLPP2	PH domain and leucine rich repeat protein phosphatase 2 [Source:HGNC Symbol;Acc:HGNC:29149]	0.182973	-0.0671419	0.726444	0.799661	0.999881	0.0970943
ENSG00000152102	FAM168B	family with sequence similarity 168 member B [Source:HGNC Symbol;Acc:HGNC:27016]	0.64817	-0.0671409	0.718992	0.753999	0.999881	0.122629
ENSG00000180771	SRSF8	serine/arginine-rich splicing factor 8 [Source:HGNC Symbol;Acc:16988]	0.392707	-0.0671008	0.732002	0.745248	0.999881	0.127699
ENSG00000109466	KLHL2	kelch like family member 2 [Source:HGNC Symbol;Acc:HGNC:6353]	0.16974	-0.0670884	0.728572	0.794772	0.999881	0.0997572
ENSG00000144455	SUMF1	sulfatase modifying factor 1 [Source:HGNC Symbol;Acc:HGNC:20376]	0.159814	-0.0669498	0.730092	0.789414	0.999881	0.102695
ENSG00000164300	SERINC5	serine incorporator 5 [Source:HGNC Symbol;Acc:HGNC:18825]	0.389398	-0.0669309	0.732138	0.738291	0.999881	0.131772
ENSG00000259562	AC090607.2	zinc finger CCHC-type and RNA binding motif 1 (ZCRB1) pseudogene	0.389398	-0.0669257	0.732148	0.738293	0.999881	0.131771
ENSG00000165275	TRMT10B	tRNA methyltransferase 10B [Source:HGNC Symbol;Acc:HGNC:26454]	0.389398	-0.0668561	0.732146	0.738293	0.999881	0.131771
ENSG00000228906	AL353804.1	novel transcript	0.389398	-0.0668414	0.732152	0.738294	0.999881	0.131771
ENSG00000002016	RAD52	RAD52 homolog, DNA repair protein [Source:HGNC Symbol;Acc:HGNC:9824]	0.392707	-0.0667087	0.731966	0.745249	0.999881	0.127698
ENSG00000121039	RDH10	retinol dehydrogenase 10 [Source:HGNC Symbol;Acc:HGNC:19975]	0.40594	-0.0666591	0.731372	0.768399	0.999881	0.114413
ENSG00000162065	TBC1D24	TBC1 domain family member 24 [Source:HGNC Symbol;Acc:HGNC:29203]	0.153198	-0.0665779	0.731129	0.787178	0.999881	0.103927
ENSG00000114646	CSPG5	chondroitin sulfate proteoglycan 5 [Source:HGNC Symbol;Acc:HGNC:2467]	0.392707	-0.0664701	0.731921	0.745248	0.999881	0.127699
ENSG00000179532	DNHD1	dynein heavy chain domain 1 [Source:HGNC Symbol;Acc:HGNC:26532]	0.389398	-0.0664277	0.732072	0.738292	0.999881	0.131772
ENSG00000174796	THAP6	THAP domain containing 6 [Source:HGNC Symbol;Acc:HGNC:23189]	0.319629	-0.0664131	0.730979	0.779292	0.999881	0.1083
ENSG00000236194	AC099811.1	novel transcript, sense intronic to STAT5B	0.166431	-0.0662984	0.728982	0.792252	0.999881	0.101137
ENSG00000075785	RAB7A	RAB7A, member RAS oncogene family [Source:HGNC Symbol;Acc:HGNC:9788]	0.186281	-0.0661386	0.726282	0.810565	0.999881	0.091212
ENSG00000213639	PPP1CB	protein phosphatase 1 catalytic subunit beta [Source:HGNC Symbol;Acc:HGNC:9282]	0.475416	-0.0661259	0.723608	0.737762	0.999881	0.132084
ENSG00000184640	SEPTIN9	septin 9 [Source:HGNC Symbol;Acc:HGNC:7323]	0.40594	-0.0660731	0.731306	0.7684	0.999881	0.114413
ENSG00000124920	MYRF	myelin regulatory factor [Source:HGNC Symbol;Acc:HGNC:1181]	0.392707	-0.0660499	0.731864	0.745249	0.999881	0.127699
ENSG00000182796	TMEM198B	transmembrane protein 198B (pseudogene) [Source:HGNC Symbol;Acc:HGNC:43629]	0.392707	-0.0660014	0.731861	0.745248	0.999881	0.127699
ENSG00000260539	RP11-252A24.7	LincRNA	0.389398	-0.0659473	0.732027	0.738293	0.999881	0.131771
ENSG00000160741	CRTC2	CREB regulated transcription coactivator 2 [Source:HGNC Symbol;Acc:HGNC:27301]	0.392707	-0.0659303	0.731866	0.74525	0.999881	0.127698
ENSG00000080819	CPOX	coproporphyrinogen oxidase [Source:HGNC Symbol;Acc:HGNC:2321]	0.412557	-0.0657948	0.73099	0.778001	0.999881	0.10902
ENSG00000196123	KIAA0895L	KIAA0895 like [Source:HGNC Symbol;Acc:HGNC:34408]	0.153198	-0.0655531	0.731029	0.788515	0.999881	0.10319
ENSG00000269918	AF131215.6	novel transcript	0.389398	-0.0654957	0.731994	0.738296	0.999881	0.131769
ENSG00000102781	KATNAL1	katanin catalytic subunit A1 like 1 [Source:HGNC Symbol;Acc:HGNC:28361]	0.409249	-0.0654429	0.731089	0.773331	0.999881	0.111635
ENSG00000111639	MRPL51	mitochondrial ribosomal protein L51 [Source:HGNC Symbol;Acc:HGNC:14044]	0.572371	-0.0654261	0.730017	0.669554	0.999881	0.174214
ENSG00000023287	RB1CC1	RB1 inducible coiled-coil 1 [Source:HGNC Symbol;Acc:HGNC:15574]	0.878048	-0.0652234	0.728731	0.662304	0.999881	0.178942
ENSG00000185619	PCGF3	polycomb group ring finger 3 [Source:HGNC Symbol;Acc:HGNC:10066]	0.412557	-0.0651853	0.730922	0.778001	0.999881	0.10902
ENSG00000095777	MYO3A	myosin IIIA [Source:HGNC Symbol;Acc:HGNC:7601]	0.392707	-0.0649986	0.73175	0.74525	0.999881	0.127698
ENSG00000033800	PIAS1	protein inhibitor of activated STAT 1 [Source:HGNC Symbol;Acc:HGNC:2752]	0.186281	-0.0648328	0.726337	0.814095	0.999881	0.0893249
ENSG00000133119	RFC3	replication factor C subunit 3 [Source:HGNC Symbol;Acc:HGNC:9971]	0.851581	-0.0646084	0.730424	0.719964	0.999881	0.142689
ENSG00000111371	SLC38A1	solute carrier family 38 member 1 [Source:HGNC Symbol;Acc:HGNC:13447]	0.92211	-0.0645554	0.389717	0.212312	0.644004	0.673026
ENSG00000108039	XPNPEP1	X-prolyl aminopeptidase 1 [Source:HGNC Symbol;Acc:HGNC:12822]	0.153198	-0.0645008	0.730695	0.778518	0.999881	0.108731
ENSG00000204138	PHACTR4	phosphatase and actin regulator 4 [Source:HGNC Symbol;Acc:HGNC:25793]	0.396015	-0.0643678	0.731514	0.751659	0.999881	0.123979
ENSG00000082213	C5orf22	chromosome 5 open reading frame 22 [Source:HGNC Symbol;Acc:HGNC:25639]	0.173048	-0.064312	0.728038	0.803667	0.999881	0.0949239
ENSG00000135249	RINT1	RAD50 interactor 1 [Source:HGNC Symbol;Acc:HGNC:21876]	0.419174	-0.0642239	0.730555	0.786673	0.999881	0.104206
ENSG00000125870	SNRPB2	small nuclear ribonucleoprotein polypeptide B2 [Source:HGNC Symbol;Acc:HGNC:11155]	0.415865	-0.0639603	0.730662	0.782441	0.999881	0.106548
ENSG00000171316	CHD7	chromodomain helicase DNA binding protein 7 [Source:HGNC Symbol;Acc:HGNC:20626]	0.602147	-0.0639405	0.729129	0.714265	0.999881	0.146141
ENSG00000053254	FOXN3	forkhead box N3 [Source:HGNC Symbol;Acc:HGNC:1928]	0.396015	-0.0639172	0.731459	0.75166	0.999881	0.123979
ENSG00000153044	CENPH	centromere protein H [Source:HGNC Symbol;Acc:HGNC:17268]	0.396015	-0.0638635	0.731462	0.751661	0.999881	0.123978
ENSG00000130811	EIF3G	eukaryotic translation initiation factor 3 subunit G [Source:NCBI gene;Acc:8666]	0.402632	-0.0637009	0.731142	0.763175	0.999881	0.117376
ENSG00000163041	H3F3A	H3 histone family member 3A [Source:HGNC Symbol;Acc:HGNC:4764]	0.562446	-0.0636922	0.731106	0.722464	0.999881	0.141184
ENSG00000105058	FAM32A	family with sequence similarity 32 member A [Source:HGNC Symbol;Acc:HGNC:24563]	0.402632	-0.0636348	0.731144	0.763176	0.999881	0.117375
ENSG00000173218	VANGL1	VANGL planar cell polarity protein 1 [Source:HGNC Symbol;Acc:HGNC:15512]	0.186281	-0.0636083	0.726394	0.81748	0.999881	0.0875231
ENSG00000078140	UBE2K	ubiquitin conjugating enzyme E2 K [Source:HGNC Symbol;Acc:HGNC:4914]	0.81584	-0.0635149	0.702602	0.806492	0.999881	0.0934
ENSG00000199990	VTRNA1-1	vault RNA 1-1 [Source:HGNC Symbol;Acc:HGNC:12654]	0.322937	-0.0634883	0.730624	0.791094	0.999881	0.101772
ENSG00000164221	CCDC112	coiled-coil domain containing 112 [Source:HGNC Symbol;Acc:HGNC:28599]	0.18959	-0.0634406	0.725923	0.819284	0.999881	0.0865655
ENSG00000188554	NBR1	NBR1 autophagy cargo receptor [Source:HGNC Symbol;Acc:HGNC:6746]	0.192898	-0.0634049	0.72545	0.820916	0.999881	0.0857012
ENSG00000253626	EIF5AL1	eukaryotic translation initiation factor 5A like 1 [Source:HGNC Symbol;Acc:HGNC:17419]	0.319629	-0.063378	0.730748	0.786131	0.999881	0.104505
ENSG00000104365	IKBKB	inhibitor of nuclear factor kappa B kinase subunit beta [Source:HGNC Symbol;Acc:HGNC:5960]	0.313012	-0.0633298	0.730963	0.769701	0.999881	0.113678
ENSG00000137574	TGS1	trimethylguanosine synthase 1 [Source:HGNC Symbol;Acc:HGNC:17843]	0.422482	-0.0631696	0.730323	0.790718	0.999881	0.101979
ENSG00000117862	TXNDC12	thioredoxin domain containing 12 [Source:HGNC Symbol;Acc:HGNC:24626]	0.412557	-0.0630164	0.730704	0.778003	0.999881	0.109018
ENSG00000006118	TMEM132A	transmembrane protein 132A [Source:HGNC Symbol;Acc:HGNC:31092]	0.399323	-0.0630141	0.731225	0.757616	0.999881	0.120551
ENSG00000167447	SMG8	SMG8 nonsense mediated mRNA decay factor [Source:HGNC Symbol;Acc:HGNC:25551]	0.402632	-0.0630113	0.731074	0.763176	0.999881	0.117375
ENSG00000128191	DGCR8	DGCR8 microprocessor complex subunit [Source:HGNC Symbol;Acc:HGNC:2847]	0.182973	-0.0630018	0.72653	0.809611	0.999881	0.0917236
ENSG00000135686	KLHL36	kelch like family member 36 [Source:HGNC Symbol;Acc:HGNC:17844]	0.402632	-0.0629693	0.731061	0.763175	0.999881	0.117376
ENSG00000185009	AP3M1	adaptor related protein complex 3 subunit mu 1 [Source:HGNC Symbol;Acc:HGNC:569]	0.399323	-0.0629534	0.731215	0.757614	0.999881	0.120552
ENSG00000140181	UNKNOWN	unknow gene	0.153198	-0.0629443	0.730821	0.79419	0.999881	0.100076
ENSG00000198346	ZNF813	zinc finger protein 813 [Source:HGNC Symbol;Acc:HGNC:33257]	0.402632	-0.0628603	0.731062	0.763176	0.999881	0.117375
ENSG00000101191	DIDO1	death inducer-obliterator 1 [Source:HGNC Symbol;Acc:HGNC:2680]	0.858197	-0.0626801	0.72976	0.698227	0.999881	0.156003
ENSG00000110171	TRIM3	tripartite motif containing 3 [Source:HGNC Symbol;Acc:HGNC:10064]	0.399323	-0.0626098	0.731174	0.757615	0.999881	0.120552
ENSG00000128710	HOXD10	homeobox D10 [Source:HGNC Symbol;Acc:HGNC:5133]	0.42579	-0.0625187	0.727886	0.70586	0.999881	0.151281
ENSG00000186017	ZNF566	zinc finger protein 566 [Source:HGNC Symbol;Acc:HGNC:25919]	0.329554	-0.0624358	0.730208	0.800257	0.999881	0.0967705
ENSG00000246273	SBF2-AS1	SBF2 antisense RNA 1 [Source:HGNC Symbol;Acc:HGNC:27438]	0.156506	-0.0623851	0.730633	0.813524	0.999881	0.0896294
ENSG00000137200	CMTR1	cap methyltransferase 1 [Source:HGNC Symbol;Acc:HGNC:21077]	0.399323	-0.0623849	0.73112	0.757613	0.999881	0.120552
ENSG00000118762	PKD2	polycystin 2, transient receptor potential cation channel [Source:HGNC Symbol;Acc:HGNC:9009]	0.179665	-0.0622084	0.727195	0.813801	0.999881	0.089482
ENSG00000157259	GATAD1	GATA zinc finger domain containing 1 [Source:HGNC Symbol;Acc:HGNC:29941]	0.598838	-0.0621434	0.729388	0.726244	0.999881	0.138917
ENSG00000185950	IRS2	insulin receptor substrate 2 [Source:HGNC Symbol;Acc:HGNC:6126]	0.877754	-0.0620532	0.725788	0.730804	0.999881	0.136199
ENSG00000121741	ZMYM2	zinc finger MYM-type containing 2 [Source:HGNC Symbol;Acc:HGNC:12989]	0.674931	-0.0619491	0.725242	0.72574	0.999881	0.139219
ENSG00000060138	YBX3	Y-box binding protein 3 [Source:HGNC Symbol;Acc:HGNC:2428]	0.521733	-0.0619024	0.720349	0.792385	0.999881	0.101064
ENSG00000106829	TLE4	TLE family member 4, transcriptional corepressor [Source:HGNC Symbol;Acc:HGNC:11840]	0.40594	-0.0619017	0.730817	0.768402	0.999881	0.114412
ENSG00000159110	IFNAR2	interferon alpha and beta receptor subunit 2 [Source:HGNC Symbol;Acc:HGNC:5433]	0.399323	-0.0618589	0.731098	0.757615	0.999881	0.120552
ENSG00000206737	RNVU1-18	RNA, variant U1 small nuclear 18 [Source:HGNC Symbol;Acc:HGNC:37496]	0.16974	-0.061672	0.728334	0.804487	0.999881	0.0944809
ENSG00000136950	ARPC5L	actin related protein 2/3 complex subunit 5 like [Source:HGNC Symbol;Acc:HGNC:23366]	0.409249	-0.061534	0.730646	0.773333	0.999881	0.111634
ENSG00000132792	CTNNBL1	catenin beta like 1 [Source:HGNC Symbol;Acc:HGNC:15879]	0.40594	-0.0615229	0.730781	0.768403	0.999881	0.114411
ENSG00000169641	LUZP1	leucine zipper protein 1 [Source:HGNC Symbol;Acc:HGNC:14985]	0.399323	-0.0615083	0.731059	0.757614	0.999881	0.120552
ENSG00000166575	TMEM135	transmembrane protein 135 [Source:HGNC Symbol;Acc:HGNC:26167]	0.18959	-0.0613656	0.725928	0.821945	0.999881	0.0851574
ENSG00000105287	PRKD2	protein kinase D2 [Source:HGNC Symbol;Acc:HGNC:17293]	0.149889	-0.0612485	0.731204	0.798526	0.999881	0.0977109
ENSG00000174886	NDUFA11	NADH:ubiquinone oxidoreductase subunit A11 [Source:HGNC Symbol;Acc:HGNC:20371]	0.149889	-0.0612485	0.731204	0.798526	0.999881	0.0977109
ENSG00000151135	TMEM263	transmembrane protein 263 [Source:HGNC Symbol;Acc:HGNC:28281]	0.602147	-0.0611964	0.729776	0.764649	0.999881	0.116538
ENSG00000156709	AIFM1	apoptosis inducing factor mitochondria associated 1 [Source:HGNC Symbol;Acc:HGNC:8768]	0.409249	-0.0610631	0.730577	0.773332	0.999881	0.111634
ENSG00000084070	SMAP2	small ArfGAP2 [Source:HGNC Symbol;Acc:HGNC:25082]	0.31632	-0.0610075	0.730645	0.780875	0.999881	0.107418
ENSG00000258289	CHURC1	churchill domain containing 1 [Source:HGNC Symbol;Acc:HGNC:20099]	0.412557	-0.0609378	0.730448	0.778003	0.999881	0.109019
ENSG00000034053	APBA2	amyloid beta precursor protein binding family A member 2 [Source:HGNC Symbol;Acc:HGNC:579]	0.392707	-0.0609182	0.731246	0.745253	0.999881	0.127696
ENSG00000069956	MAPK6	mitogen-activated protein kinase 6 [Source:HGNC Symbol;Acc:HGNC:6879]	0.409249	-0.0608945	0.730586	0.773334	0.999881	0.111633
ENSG00000118495	PLAGL1	PLAG1 like zinc finger 1 [Source:HGNC Symbol;Acc:HGNC:9046]	0.153198	-0.0608635	0.730461	0.789377	0.999881	0.102716
ENSG00000172167	MTBP	MDM2 binding protein [Source:HGNC Symbol;Acc:HGNC:7417]	0.40594	-0.0607213	0.730704	0.768402	0.999881	0.114411
ENSG00000161217	PCYT1A	phosphate cytidylyltransferase 1, choline, alpha [Source:HGNC Symbol;Acc:HGNC:8754]	0.412557	-0.0606917	0.730425	0.778003	0.999881	0.109019
ENSG00000137040	RANBP6	RAN binding protein 6 [Source:HGNC Symbol;Acc:HGNC:9851]	0.176356	-0.0606904	0.727217	0.80634	0.999881	0.0934817
ENSG00000001036	FUCA2	alpha-L-fucosidase 2 [Source:HGNC Symbol;Acc:HGNC:4008]	0.415865	-0.0604933	0.730291	0.782443	0.999881	0.106547
ENSG00000198431	TXNRD1	thioredoxin reductase 1 [Source:HGNC Symbol;Acc:HGNC:12437]	0.505191	-0.0604091	0.721019	0.769162	0.999881	0.113982
ENSG00000166788	SAAL1	serum amyloid A like 1 [Source:HGNC Symbol;Acc:HGNC:25158]	0.179665	-0.0603976	0.727075	0.814979	0.999881	0.0888533
ENSG00000162419	GMEB1	glucocorticoid modulatory element binding protein 1 [Source:HGNC Symbol;Acc:HGNC:4370]	0.163123	-0.0602212	0.72909	0.799988	0.999881	0.0969164
ENSG00000148399	DPH7	diphthamide biosynthesis 7 [Source:HGNC Symbol;Acc:HGNC:25199]	0.166431	-0.060044	0.728877	0.810069	0.999881	0.0914782
ENSG00000196204	RNF216P1	ring finger protein 216 pseudogene 1 [Source:HGNC Symbol;Acc:HGNC:33610]	0.389398	-0.0600174	0.731282	0.738298	0.999881	0.131768
ENSG00000132780	NASP	nuclear autoantigenic sperm protein [Source:HGNC Symbol;Acc:HGNC:7644]	0.895534	-0.0598215	0.707851	0.805378	0.999881	0.094
ENSG00000163611	SPICE1	spindle and centriole associated protein 1 [Source:HGNC Symbol;Acc:HGNC:25083]	0.31632	-0.0597526	0.730509	0.780876	0.999881	0.107418
ENSG00000143933	CALM2	calmodulin 2 [Source:HGNC Symbol;Acc:HGNC:1445]	0.77749	-0.0596535	0.718492	0.766752	0.999881	0.115345
ENSG00000146463	ZMYM4	zinc finger MYM-type containing 4 [Source:HGNC Symbol;Acc:HGNC:13055]	0.628614	-0.0595887	0.727752	0.726082	0.999881	0.139015
ENSG00000158195	WASF2	WASP family member 2 [Source:HGNC Symbol;Acc:HGNC:12733]	0.182973	-0.0595176	0.727022	0.827634	0.999881	0.0821618
ENSG00000109787	KLF3	Kruppel like factor 3 [Source:HGNC Symbol;Acc:HGNC:16516]	0.192898	-0.0594224	0.725649	0.830581	0.999881	0.0806182
ENSG00000103510	KAT8	lysine acetyltransferase 8 [Source:HGNC Symbol;Acc:HGNC:17933]	0.156506	-0.0594185	0.730302	0.814713	0.999881	0.0889955
ENSG00000207631	MIR641	microRNA 641 [Source:HGNC Symbol;Acc:HGNC:32897]	0.156506	-0.0594185	0.730302	0.814713	0.999881	0.0889955
ENSG00000140350	ANP32A	acidic nuclear phosphoprotein 32 family member A [Source:HGNC Symbol;Acc:HGNC:13233]	0.714631	-0.0592763	0.724411	0.767421	0.999881	0.114966
ENSG00000087338	GMCL1	germ cell-less 1, spermatogenesis associated [Source:HGNC Symbol;Acc:HGNC:23843]	0.18959	-0.059199	0.725987	0.826059	0.999881	0.082989
ENSG00000168769	TET2	tet methylcytosine dioxygenase 2 [Source:HGNC Symbol;Acc:HGNC:25941]	0.18959	-0.059199	0.725987	0.826059	0.999881	0.082989
ENSG00000204978	ERICH4	glutamate rich 4 [Source:HGNC Symbol;Acc:HGNC:34497]	0.149889	-0.0591132	0.731275	0.814917	0.999881	0.0888869
ENSG00000138802	SEC24B	SEC24 homolog B, COPII coat complex component [Source:HGNC Symbol;Acc:HGNC:10704]	0.319629	-0.0590812	0.730281	0.786133	0.999881	0.104504
ENSG00000137414	FAM8A1	family with sequence similarity 8 member A1 [Source:HGNC Symbol;Acc:HGNC:16372]	0.419174	-0.0590481	0.730034	0.786675	0.999881	0.104204
ENSG00000144395	CCDC150	coiled-coil domain containing 150 [Source:HGNC Symbol;Acc:HGNC:26834]	0.415865	-0.0589704	0.730153	0.782444	0.999881	0.106547
ENSG00000132952	USPL1	ubiquitin specific peptidase like 1 [Source:HGNC Symbol;Acc:HGNC:20294]	0.176356	-0.0589164	0.72759	0.818724	0.999881	0.0868623
ENSG00000107854	TNKS2	tankyrase 2 [Source:HGNC Symbol;Acc:HGNC:15677]	0.621997	-0.0588644	0.729118	0.780344	0.999881	0.107714
ENSG00000144136	SLC20A1	solute carrier family 20 member 1 [Source:HGNC Symbol;Acc:HGNC:10946]	0.851581	-0.0588438	0.729848	0.719967	0.999881	0.142688
ENSG00000110395	CBL	Cbl proto-oncogene [Source:HGNC Symbol;Acc:HGNC:1541]	0.432407	-0.0587879	0.727761	0.730936	0.999881	0.13612
ENSG00000148429	USP6NL	USP6 N-terminal like [Source:HGNC Symbol;Acc:HGNC:16858]	0.422482	-0.0587175	0.729889	0.79072	0.999881	0.101977
ENSG00000143013	LMO4	LIM domain only 4 [Source:HGNC Symbol;Acc:HGNC:6644]	0.402632	-0.0586556	0.730587	0.763179	0.999881	0.117373
ENSG00000124177	CHD6	chromodomain helicase DNA binding protein 6 [Source:HGNC Symbol;Acc:HGNC:19057]	0.605455	-0.0586332	0.728738	0.72663	0.999881	0.138687
ENSG00000160179	ABCG1	ATP binding cassette subfamily G member 1 [Source:HGNC Symbol;Acc:HGNC:73]	0.452976	-0.0585782	0.731099	0.706477	0.999881	0.150902
ENSG00000182168	UNC5C	unc-5 netrin receptor C [Source:HGNC Symbol;Acc:HGNC:12569]	0.399323	-0.058552	0.730713	0.757617	0.999881	0.12055
ENSG00000249859	PVT1	Pvt1 oncogene [Source:HGNC Symbol;Acc:HGNC:9709]	0.163123	-0.0583719	0.729362	0.817777	0.999881	0.0873653
ENSG00000200434	RNA5-8SP2	RNA, 5.8S ribosomal pseudogene 2 [Source:HGNC Symbol;Acc:HGNC:41956]	4.72258	-0.0582543	0.636856	0.864742	0.999881	0.0631136
ENSG00000202273	RF00019	Y RNA [Source:RFAM;Acc:RF00019]	0.149889	-0.0581897	0.731159	0.814917	0.999881	0.0888864
ENSG00000075391	RASAL2	RAS protein activator like 2 [Source:HGNC Symbol;Acc:HGNC:9874]	0.399323	-0.0581263	0.730651	0.757616	0.999881	0.120551
ENSG00000197837	HIST4H4	histone cluster 4 H4 [Source:HGNC Symbol;Acc:HGNC:20510]	0.42579	-0.0580493	0.729693	0.794595	0.999881	0.0998543
ENSG00000171126	KCNG3	potassium voltage-gated channel modifier subfamily G member 3 [Source:HGNC Symbol;Acc:HGNC:18306]	0.40594	-0.0579774	0.730384	0.768403	0.999881	0.114411
ENSG00000003436	TFPI	tissue factor pathway inhibitor [Source:HGNC Symbol;Acc:HGNC:11760]	0.412557	-0.0579575	0.730145	0.778005	0.999881	0.109018
ENSG00000120254	MTHFD1L	methylenetetrahydrofolate dehydrogenase (NADP+ dependent) 1 like [Source:HGNC Symbol;Acc:HGNC:21055]	0.399323	-0.0579361	0.730653	0.757617	0.999881	0.12055
ENSG00000075539	FRYL	FRY like transcription coactivator [Source:HGNC Symbol;Acc:HGNC:29127]	0.422482	-0.0578265	0.729813	0.790721	0.999881	0.101977
ENSG00000203791	EEF1AKMT2	EEF1A lysine methyltransferase 2 [Source:HGNC Symbol;Acc:HGNC:33787]	0.18959	-0.0577508	0.72622	0.831361	0.999881	0.0802106
ENSG00000243147	MRPL33	mitochondrial ribosomal protein L33 [Source:HGNC Symbol;Acc:HGNC:14487]	0.40594	-0.0576353	0.730365	0.768405	0.999881	0.11441
ENSG00000210194	MT-TE	mitochondrially encoded tRNA-Glu (GAA/G) [Source:HGNC Symbol;Acc:HGNC:7479]	0.332862	-0.0576318	0.729588	0.804513	0.999881	0.0944671
ENSG00000132842	AP3B1	adaptor related protein complex 3 subunit beta 1 [Source:HGNC Symbol;Acc:HGNC:566]	0.332862	-0.0573923	0.729568	0.804513	0.999881	0.0944671
ENSG00000137941	TTLL7	tubulin tyrosine ligase like 7 [Source:HGNC Symbol;Acc:HGNC:26242]	0.419174	-0.0573459	0.729859	0.786676	0.999881	0.104204
ENSG00000198242	RPL23A	ribosomal protein L23a [Source:HGNC Symbol;Acc:HGNC:10317]	0.186281	-0.0573255	0.726325	0.826392	0.999881	0.0828138
ENSG00000185278	ZBTB37	zinc finger and BTB domain containing 37 [Source:HGNC Symbol;Acc:HGNC:28365]	0.63523	-0.0572831	0.727887	0.750015	0.999881	0.12493
ENSG00000102606	ARHGEF7	Rho guanine nucleotide exchange factor 7 [Source:HGNC Symbol;Acc:HGNC:15607]	0.422482	-0.0572701	0.729765	0.790721	0.999881	0.101977
ENSG00000152492	CCDC50	coiled-coil domain containing 50 [Source:HGNC Symbol;Acc:HGNC:18111]	0.598838	-0.0572157	0.729491	0.761771	0.999881	0.118175
ENSG00000175155	YPEL2	yippee like 2 [Source:HGNC Symbol;Acc:HGNC:18326]	0.402632	-0.0572006	0.730443	0.76318	0.999881	0.117373
ENSG00000166224	SGPL1	sphingosine-1-phosphate lyase 1 [Source:HGNC Symbol;Acc:HGNC:10817]	0.196206	-0.0571107	0.725397	0.838131	0.999881	0.0766881
ENSG00000122565	CBX3	chromobox 3 [Source:HGNC Symbol;Acc:HGNC:1553]	0.727865	-0.0568613	0.72436	0.78447	0.999881	0.105423
ENSG00000119899	SLC17A5	solute carrier family 17 member 5 [Source:HGNC Symbol;Acc:HGNC:10933]	0.415865	-0.0568088	0.729918	0.782444	0.999881	0.106547
ENSG00000131828	PDHA1	pyruvate dehydrogenase E1 alpha 1 subunit [Source:HGNC Symbol;Acc:HGNC:8806]	0.435715	-0.0566672	0.729289	0.805339	0.999881	0.094021
ENSG00000109390	NDUFC1	NADH:ubiquinone oxidoreductase subunit C1 [Source:HGNC Symbol;Acc:HGNC:7705]	0.409249	-0.0566642	0.730143	0.773335	0.999881	0.111632
ENSG00000049245	VAMP3	vesicle associated membrane protein 3 [Source:HGNC Symbol;Acc:HGNC:12644]	0.326246	-0.0566639	0.72975	0.795793	0.999881	0.0992
ENSG00000075340	ADD2	adducin 2 [Source:HGNC Symbol;Acc:HGNC:244]	0.166431	-0.0566249	0.728185	0.802562	0.999881	0.0955213
ENSG00000173894	CBX2	chromobox 2 [Source:HGNC Symbol;Acc:HGNC:1552]	0.389398	-0.0566051	0.73087	0.738299	0.999881	0.131768
ENSG00000177425	PAWR	pro-apoptotic WT1 regulator [Source:HGNC Symbol;Acc:HGNC:8614]	0.595236	-0.0565752	0.72422	0.762435	0.999881	0.117797
ENSG00000143294	PRCC	proline rich mitotic checkpoint control factor [Source:HGNC Symbol;Acc:HGNC:9343]	0.555829	-0.056507	0.730478	0.713056	0.999881	0.146876
ENSG00000123144	TRIR	telomerase RNA component interacting RNase [Source:HGNC Symbol;Acc:HGNC:28424]	0.196206	-0.0564479	0.725528	0.840912	0.999881	0.0752493
ENSG00000141076	UTP4	UTP4 small subunit processome component [Source:HGNC Symbol;Acc:HGNC:1983]	0.319629	-0.0563205	0.729988	0.786134	0.999881	0.104504
ENSG00000155827	RNF20	ring finger protein 20 [Source:HGNC Symbol;Acc:HGNC:10062]	0.57568	-0.0562924	0.729949	0.738751	0.999881	0.131502
ENSG00000102172	SMS	spermine synthase [Source:HGNC Symbol;Acc:HGNC:11123]	0.412557	-0.0562879	0.729989	0.778005	0.999881	0.109018
ENSG00000185842	DNAH14	dynein axonemal heavy chain 14 [Source:HGNC Symbol;Acc:HGNC:2945]	0.601853	-0.056281	0.723893	0.766215	0.999881	0.115649
ENSG00000070444	MNT	MAX network transcriptional repressor [Source:HGNC Symbol;Acc:HGNC:7188]	0.399323	-0.0562301	0.730487	0.757621	0.999881	0.120548
ENSG00000138190	EXOC6	exocyst complex component 6 [Source:HGNC Symbol;Acc:HGNC:23196]	0.182973	-0.0559792	0.726895	0.830997	0.999881	0.0804007
ENSG00000112078	KCTD20	potassium channel tetramerization domain containing 20 [Source:HGNC Symbol;Acc:HGNC:21052]	0.468799	-0.0558267	0.725031	0.754392	0.999881	0.122403
ENSG00000221740	SNORD93	small nucleolar RNA, C/D box 93 [Source:HGNC Symbol;Acc:HGNC:32755]	0.156506	-0.0558229	0.730277	0.829907	0.999881	0.0809704
ENSG00000224738	AC099850.1	novel transcript	0.156506	-0.0558229	0.730277	0.829907	0.999881	0.0809704
ENSG00000124766	SOX4	SRY-box 4 [Source:HGNC Symbol;Acc:HGNC:11200]	0.186281	-0.0558015	0.726418	0.830757	0.999881	0.0805261
ENSG00000044459	CNTLN	centlein [Source:HGNC Symbol;Acc:HGNC:23432]	0.435715	-0.0557815	0.729215	0.805341	0.999881	0.0940204
ENSG00000179912	R3HDM2	R3H domain containing 2 [Source:HGNC Symbol;Acc:HGNC:29167]	0.173048	-0.0557725	0.727733	0.816575	0.999881	0.0880038
ENSG00000136261	BZW2	basic leucine zipper and W2 domains 2 [Source:HGNC Symbol;Acc:HGNC:18808]	0.412557	-0.0557381	0.729945	0.778007	0.999881	0.109017
ENSG00000076382	SPAG5	sperm associated antigen 5 [Source:HGNC Symbol;Acc:HGNC:13452]	0.16974	-0.0556955	0.728119	0.814232	0.999881	0.0892519
ENSG00000181991	MRPS11	mitochondrial ribosomal protein S11 [Source:HGNC Symbol;Acc:HGNC:14050]	0.326246	-0.055624	0.729659	0.795794	0.999881	0.0991994
ENSG00000137656	BUD13	BUD13 homolog [Source:HGNC Symbol;Acc:HGNC:28199]	0.156506	-0.0555399	0.730247	0.829907	0.999881	0.0809703
ENSG00000103064	SLC7A6	solute carrier family 7 member 6 [Source:HGNC Symbol;Acc:HGNC:11064]	0.448949	-0.0554658	0.727489	0.769791	0.999881	0.113627
ENSG00000064933	PMS1	PMS1 homolog 1, mismatch repair system component [Source:HGNC Symbol;Acc:HGNC:9121]	0.435715	-0.0554247	0.729203	0.805341	0.999881	0.0940204
ENSG00000181264	TMEM136	transmembrane protein 136 [Source:HGNC Symbol;Acc:HGNC:28280]	0.435715	-0.05537	0.72919	0.805341	0.999881	0.0940202
ENSG00000139218	SCAF11	SR-related CTD associated factor 11 [Source:HGNC Symbol;Acc:HGNC:10784]	0.534967	-0.0553082	0.718643	0.807796	0.999881	0.0926982
ENSG00000135164	DMTF1	cyclin D binding myb like transcription factor 1 [Source:HGNC Symbol;Acc:HGNC:14603]	0.375871	-0.0552792	0.725043	0.767593	0.999881	0.114869
ENSG00000150787	PTS	6-pyruvoyltetrahydropterin synthase [Source:HGNC Symbol;Acc:HGNC:9689]	0.419174	-0.0551541	0.729675	0.786678	0.999881	0.104203
ENSG00000137992	DBT	dihydrolipoamide branched chain transacylase E2 [Source:HGNC Symbol;Acc:HGNC:2698]	0.605455	-0.055125	0.72886	0.747693	0.999881	0.126277
ENSG00000125633	CCDC93	coiled-coil domain containing 93 [Source:HGNC Symbol;Acc:HGNC:25611]	0.173048	-0.0550782	0.728014	0.826588	0.999881	0.082711
ENSG00000271270	TMCC1-AS1	TMCC1 antisense RNA 1 (head to head) [Source:HGNC Symbol;Acc:HGNC:49060]	0.163123	-0.0549278	0.729213	0.824567	0.999881	0.0837743
ENSG00000179456	ZBTB18	zinc finger and BTB domain containing 18 [Source:HGNC Symbol;Acc:HGNC:13030]	0.192898	-0.0548127	0.725659	0.836139	0.999881	0.0777218
ENSG00000100811	YY1	YY1 transcription factor [Source:HGNC Symbol;Acc:HGNC:12856]	0.502602	-0.0548017	0.7293	0.776086	0.999881	0.11009
ENSG00000164465	DCBLD1	discoidin, CUB and LCCL domain containing 1 [Source:HGNC Symbol;Acc:HGNC:21479]	0.439024	-0.05469	0.729043	0.808669	0.999881	0.0922292
ENSG00000205730	ITPRIPL2	ITPRIP like 2 [Source:HGNC Symbol;Acc:HGNC:27257]	0.196206	-0.0545331	0.725444	0.840743	0.999881	0.0753368
ENSG00000161057	PSMC2	proteasome 26S subunit, ATPase 2 [Source:HGNC Symbol;Acc:HGNC:9548]	0.445641	-0.0544461	0.728821	0.814993	0.999881	0.0888462
ENSG00000144566	RAB5A	RAB5A, member RAS oncogene family [Source:HGNC Symbol;Acc:HGNC:9783]	0.409249	-0.0543671	0.729944	0.773337	0.999881	0.111631
ENSG00000128891	CCDC32	coiled-coil domain containing 32 [Source:HGNC Symbol;Acc:HGNC:28295]	0.179665	-0.054359	0.727309	0.832962	0.999881	0.0793747
ENSG00000138029	HADHB	hydroxyacyl-CoA dehydrogenase trifunctional multienzyme complex subunit beta [Source:HGNC Symbol;Acc:HGNC:4803]	0.16974	-0.0542417	0.728168	0.819881	0.999881	0.0862493
ENSG00000100422	CERK	ceramide kinase [Source:HGNC Symbol;Acc:HGNC:19256]	0.31632	-0.0542156	0.729958	0.780822	0.999881	0.107448
ENSG00000145592	RPL37	ribosomal protein L37 [Source:HGNC Symbol;Acc:HGNC:10347]	0.468506	-0.0540277	0.713925	0.805765	0.999881	0.0937918
ENSG00000138180	CEP55	centrosomal protein 55 [Source:HGNC Symbol;Acc:HGNC:1161]	0.703649	-0.0539955	0.727675	0.8292	0.999881	0.0813406
ENSG00000108592	FTSJ3	FtsJ RNA 2'-O-methyltransferase 3 [Source:HGNC Symbol;Acc:HGNC:17136]	0.16974	-0.0539614	0.728421	0.828709	0.999881	0.0815979
ENSG00000162642	C1orf52	chromosome 1 open reading frame 52 [Source:HGNC Symbol;Acc:HGNC:24871]	0.186281	-0.053935	0.726614	0.838199	0.999881	0.0766529
ENSG00000164338	UTP15	UTP15 small subunit processome component [Source:HGNC Symbol;Acc:HGNC:25758]	0.186281	-0.053935	0.726614	0.838199	0.999881	0.0766529
ENSG00000273270	AC090114.2	novel transcript	0.153198	-0.0539245	0.730347	0.822758	0.999881	0.084728
ENSG00000138363	ATIC	5-aminoimidazole-4-carboxamide ribonucleotide formyltransferase/IMP cyclohydrolase [Source:HGNC Symbol;Acc:HGNC:794]	0.365946	-0.0538468	0.728154	0.83894	0.999881	0.0762689
ENSG00000075413	MARK3	microtubule affinity regulating kinase 3 [Source:HGNC Symbol;Acc:HGNC:6897]	0.468799	-0.0537562	0.728194	0.834373	0.999881	0.0786395
ENSG00000154548	SRSF12	serine and arginine rich splicing factor 12 [Source:HGNC Symbol;Acc:HGNC:21220]	0.399323	-0.0535975	0.730189	0.757618	0.999881	0.12055
ENSG00000159873	CCDC117	coiled-coil domain containing 117 [Source:HGNC Symbol;Acc:HGNC:26599]	0.638539	-0.0535361	0.727037	0.73365	0.999881	0.134511
ENSG00000254512	PHBP2	prohibitin pseudogene 2 [Source:HGNC Symbol;Acc:HGNC:8914]	0.149889	-0.0534874	0.730587	0.814918	0.999881	0.0888862
ENSG00000154265	ABCA5	ATP binding cassette subfamily A member 5 [Source:HGNC Symbol;Acc:HGNC:35]	0.179665	-0.0534479	0.727329	0.835185	0.999881	0.0782174
ENSG00000077684	JADE1	jade family PHD finger 1 [Source:HGNC Symbol;Acc:HGNC:30027]	0.588913	-0.0533995	0.729075	0.73013	0.999881	0.1366
ENSG00000198843	SELENOT	selenoprotein T [Source:HGNC Symbol;Acc:HGNC:18136]	0.182973	-0.0533452	0.72701	0.837889	0.999881	0.0768134
ENSG00000225470	JPX	JPX transcript, XIST activator [Source:HGNC Symbol;Acc:HGNC:37191]	0.429099	-0.0533176	0.728062	0.746886	0.999881	0.126746
ENSG00000135862	LAMC1	laminin subunit gamma 1 [Source:HGNC Symbol;Acc:HGNC:6492]	0.638539	-0.0532417	0.7284	0.790574	0.999881	0.102057
ENSG00000025434	NR1H3	nuclear receptor subfamily 1 group H member 3 [Source:HGNC Symbol;Acc:HGNC:7966]	0.153198	-0.0531551	0.73027	0.82276	0.999881	0.0847266
ENSG00000166734	CASC4	cancer susceptibility 4 [Source:HGNC Symbol;Acc:HGNC:24892]	0.422482	-0.0531377	0.729412	0.790723	0.999881	0.101976
ENSG00000182446	NPLOC4	NPL4 homolog, ubiquitin recognition factor [Source:HGNC Symbol;Acc:HGNC:18261]	0.16974	-0.0531245	0.728114	0.820734	0.999881	0.0857975
ENSG00000123159	GIPC1	GIPC PDZ domain containing family member 1 [Source:HGNC Symbol;Acc:HGNC:1226]	0.156506	-0.053102	0.730019	0.829909	0.999881	0.0809698
ENSG00000164054	SHISA5	shisa family member 5 [Source:HGNC Symbol;Acc:HGNC:30376]	0.149889	-0.0530444	0.730544	0.814919	0.999881	0.0888856
ENSG00000083720	OXCT1	3-oxoacid CoA-transferase 1 [Source:HGNC Symbol;Acc:HGNC:8527]	0.452257	-0.0530403	0.728561	0.820932	0.999881	0.0856927
ENSG00000183495	EP400	E1A binding protein p400 [Source:HGNC Symbol;Acc:HGNC:11958]	0.429099	-0.0529535	0.728639	0.770743	0.999881	0.11309
ENSG00000147687	TATDN1	TatD DNase domain containing 1 [Source:HGNC Symbol;Acc:HGNC:24220]	0.173048	-0.0527378	0.727762	0.824374	0.999881	0.0838758
ENSG00000126261	UBA2	ubiquitin like modifier activating enzyme 2 [Source:HGNC Symbol;Acc:HGNC:30661]	0.759891	-0.0527036	0.72348	0.785528	0.999881	0.104838
ENSG00000138092	CENPO	centromere protein O [Source:HGNC Symbol;Acc:HGNC:28152]	0.412557	-0.0526911	0.729705	0.778011	0.999881	0.109014
ENSG00000246528	AC079089.1	novel transcript, antisense to SLCO5A1	0.153198	-0.0526266	0.730222	0.82276	0.999881	0.084727
ENSG00000119638	NEK9	NIMA related kinase 9 [Source:HGNC Symbol;Acc:HGNC:18591]	0.422482	-0.052592	0.729065	0.774211	0.999881	0.111141
ENSG00000132323	ILKAP	ILK associated serine/threonine phosphatase [Source:HGNC Symbol;Acc:HGNC:15566]	0.182973	-0.0525621	0.726992	0.838973	0.999881	0.0762519
ENSG00000204463	BAG6	BCL2 associated athanogene 6 [Source:HGNC Symbol;Acc:HGNC:13919]	0.409249	-0.0523895	0.729745	0.773338	0.999881	0.111631
ENSG00000165995	CACNB2	calcium voltage-gated channel auxiliary subunit beta 2 [Source:HGNC Symbol;Acc:HGNC:1402]	0.156506	-0.0523892	0.72991	0.829907	0.999881	0.0809706
ENSG00000123600	METTL8	methyltransferase like 8 [Source:HGNC Symbol;Acc:HGNC:25856]	0.429099	-0.0523285	0.728304	0.758603	0.999881	0.119985
ENSG00000108272	DHRS11	dehydrogenase/reductase (SDR family) member 11 [Source:HGNC Symbol;Acc:28639]	0.16974	-0.052303	0.728141	0.82401	0.999881	0.0840677
ENSG00000165661	QSOX2	quiescin sulfhydryl oxidase 2 [Source:HGNC Symbol;Acc:HGNC:30249]	0.40594	-0.0522964	0.729853	0.768409	0.999881	0.114408
ENSG00000196367	TRRAP	transformation/transcription domain associated protein [Source:HGNC Symbol;Acc:HGNC:12347]	0.435715	-0.0522959	0.72822	0.771649	0.999881	0.11258
ENSG00000215190	LINC00680	long intergenic non-protein coding RNA 680 [Source:HGNC Symbol;Acc:HGNC:44417]	0.159814	-0.0522793	0.729394	0.82304	0.999881	0.0845792
ENSG00000139618	BRCA2	BRCA2 DNA repair associated [Source:HGNC Symbol;Acc:HGNC:1101]	0.432407	-0.0522317	0.729037	0.801895	0.999881	0.0958823
ENSG00000183283	DAZAP2	DAZ associated protein 2 [Source:HGNC Symbol;Acc:HGNC:2684]	0.173048	-0.0522207	0.727821	0.82761	0.999881	0.0821742
ENSG00000154723	ATP5PF	ATP synthase peripheral stalk subunit F6 [Source:HGNC Symbol;Acc:HGNC:847]	0.628614	-0.0521948	0.728153	0.766094	0.999881	0.115718
ENSG00000170265	ZNF282	zinc finger protein 282 [Source:HGNC Symbol;Acc:HGNC:13076]	0.156506	-0.0521747	0.729831	0.826085	0.999881	0.0829755
ENSG00000152942	RAD17	RAD17 checkpoint clamp loader component [Source:HGNC Symbol;Acc:HGNC:9807]	0.458874	-0.0521294	0.728334	0.82653	0.999881	0.0827413
ENSG00000155970	MICU3	mitochondrial calcium uptake family member 3 [Source:HGNC Symbol;Acc:HGNC:27820]	0.156506	-0.052071	0.729882	0.829909	0.999881	0.0809698
ENSG00000135486	HNRNPA1	heterogeneous nuclear ribonucleoprotein A1 [Source:HGNC Symbol;Acc:HGNC:5031]	0.941851	-0.052068	0.699219	0.842554	0.999881	0.074402
ENSG00000104687	GSR	glutathione-disulfide reductase [Source:HGNC Symbol;Acc:HGNC:4623]	0.462182	-0.0520033	0.728245	0.829214	0.999881	0.0813332
ENSG00000205571	SMN2	survival of motor neuron 2, centromeric [Source:HGNC Symbol;Acc:HGNC:11118]	0.159814	-0.0519563	0.729515	0.831716	0.999881	0.0800248
ENSG00000140598	EFL1	elongation factor like GTPase 1 [Source:HGNC Symbol;Acc:HGNC:25789]	0.16974	-0.0519426	0.728497	0.837772	0.999881	0.076874
ENSG00000162769	FLVCR1	feline leukemia virus subgroup C cellular receptor 1 [Source:HGNC Symbol;Acc:HGNC:24682]	0.429099	-0.051905	0.729114	0.798318	0.999881	0.0978243
ENSG00000184575	XPOT	exportin for tRNA [Source:HGNC Symbol;Acc:HGNC:12826]	0.77749	-0.051842	0.721643	0.798075	0.999881	0.0979561
ENSG00000197771	MCMBP	minichromosome maintenance complex binding protein [Source:HGNC Symbol;Acc:HGNC:25782]	0.375871	-0.0517774	0.727742	0.84726	0.999881	0.0719835
ENSG00000204628	RACK1	receptor for activated C kinase 1 [Source:HGNC Symbol;Acc:HGNC:4399]	0.458874	-0.0517746	0.726831	0.778484	0.999881	0.10875
ENSG00000116273	PHF13	PHD finger protein 13 [Source:HGNC Symbol;Acc:HGNC:22983]	0.196206	-0.051562	0.725584	0.84702	0.999881	0.0721061
ENSG00000143153	ATP1B1	ATPase Na+/K+ transporting subunit beta 1 [Source:HGNC Symbol;Acc:HGNC:804]	0.196206	-0.051562	0.725584	0.84702	0.999881	0.0721061
ENSG00000103550	KNOP1	lysine rich nucleolar protein 1 [Source:HGNC Symbol;Acc:HGNC:34404]	0.415865	-0.0515553	0.729467	0.782448	0.999881	0.106544
ENSG00000103978	TMEM87A	transmembrane protein 87A [Source:HGNC Symbol;Acc:HGNC:24522]	0.445641	-0.0515024	0.728604	0.814994	0.999881	0.0888458
ENSG00000085276	MECOM	MDS1 and EVI1 complex locus [Source:HGNC Symbol;Acc:HGNC:3498]	0.199515	-0.0514846	0.725242	0.84909	0.999881	0.0710462
ENSG00000013583	HEBP1	heme binding protein 1 [Source:HGNC Symbol;Acc:HGNC:17176]	0.153198	-0.0514772	0.730111	0.822761	0.999881	0.0847261
ENSG00000131469	RPL27	ribosomal protein L27 [Source:HGNC Symbol;Acc:HGNC:10328]	1.02587	-0.0514469	0.726268	0.781316	0.999881	0.107173
ENSG00000120992	LYPLA1	lysophospholipase 1 [Source:HGNC Symbol;Acc:HGNC:6737]	0.42579	-0.0513242	0.729174	0.7946	0.999881	0.0998516
ENSG00000225733	FGD5-AS1	FGD5 antisense RNA 1 [Source:HGNC Symbol;Acc:HGNC:40410]	0.42579	-0.0512893	0.72917	0.794602	0.999881	0.0998504
ENSG00000153395	LPCAT1	lysophosphatidylcholine acyltransferase 1 [Source:HGNC Symbol;Acc:HGNC:25718]	0.186281	-0.051223	0.726727	0.844705	0.999881	0.0732951
ENSG00000164609	SLU7	SLU7 homolog, splicing factor [Source:HGNC Symbol;Acc:HGNC:16939]	0.439024	-0.0511584	0.728782	0.80867	0.999881	0.0922288
ENSG00000121481	RNF2	ring finger protein 2 [Source:HGNC Symbol;Acc:HGNC:10061]	0.356021	-0.0511433	0.72829	0.829851	0.999881	0.0809998
ENSG00000116001	TIA1	TIA1 cytotoxic granule associated RNA binding protein [Source:HGNC Symbol;Acc:HGNC:11802]	0.435715	-0.0511396	0.72768	0.755445	0.999881	0.121797
ENSG00000203867	RBM20	RNA binding motif protein 20 [Source:HGNC Symbol;Acc:HGNC:27424]	0.163123	-0.0510536	0.729164	0.836268	0.999881	0.0776544
ENSG00000125871	MGME1	mitochondrial genome maintenance exonuclease 1 [Source:HGNC Symbol;Acc:HGNC:16205]	0.342787	-0.0509466	0.728686	0.816217	0.999881	0.0881946
ENSG00000069869	NEDD4	neural precursor cell expressed, developmentally down-regulated 4, E3 ubiquitin protein ligase [Source:HGNC Symbol;Acc:HGNC:7727]	0.18959	-0.0509084	0.726436	0.847753	0.999881	0.0717307
ENSG00000147421	HMBOX1	homeobox containing 1 [Source:HGNC Symbol;Acc:HGNC:26137]	0.429099	-0.0508643	0.729045	0.798319	0.999881	0.0978236
ENSG00000066777	ARFGEF1	ADP ribosylation factor guanine nucleotide exchange factor 1 [Source:HGNC Symbol;Acc:HGNC:15772]	0.452257	-0.0508571	0.72844	0.820936	0.999881	0.0856908
ENSG00000146425	DYNLT1	dynein light chain Tctex-type 1 [Source:HGNC Symbol;Acc:HGNC:11697]	0.432407	-0.0508541	0.728956	0.801899	0.999881	0.0958806
ENSG00000054282	SDCCAG8	serologically defined colon cancer antigen 8 [Source:HGNC Symbol;Acc:HGNC:10671]	0.176356	-0.0507835	0.727849	0.842777	0.999881	0.0742875
ENSG00000079134	THOC1	THO complex 1 [Source:HGNC Symbol;Acc:HGNC:19070]	0.166431	-0.0507476	0.728449	0.824082	0.999881	0.0840294
ENSG00000138032	PPM1B	protein phosphatase, Mg2+/Mn2+ dependent 1B [Source:HGNC Symbol;Acc:HGNC:9276]	0.445641	-0.0506961	0.728568	0.814995	0.999881	0.0888452
ENSG00000143549	TPM3	tropomyosin 3 [Source:HGNC Symbol;Acc:HGNC:12012]	0.435715	-0.0506369	0.728522	0.790155	0.999881	0.102288
ENSG00000178035	IMPDH2	inosine monophosphate dehydrogenase 2 [Source:HGNC Symbol;Acc:HGNC:6053]	0.439024	-0.0506262	0.728751	0.80867	0.999881	0.0922284
ENSG00000181827	RFX7	regulatory factor X7 [Source:HGNC Symbol;Acc:HGNC:25777]	0.412557	-0.0506245	0.729491	0.778009	0.999881	0.109015
ENSG00000138593	SECISBP2L	SECIS binding protein 2 like [Source:HGNC Symbol;Acc:HGNC:28997]	0.342787	-0.0505674	0.728692	0.816218	0.999881	0.088194
ENSG00000145782	ATG12	autophagy related 12 [Source:HGNC Symbol;Acc:HGNC:588]	0.342787	-0.0505614	0.728665	0.816217	0.999881	0.0881941
ENSG00000127445	PIN1	peptidylprolyl cis/trans isomerase, NIMA-interacting 1 [Source:HGNC Symbol;Acc:HGNC:8988]	0.156506	-0.0505174	0.729761	0.829908	0.999881	0.08097
ENSG00000135747	ZNF670-ZNF695	ZNF670-ZNF695 readthrough (NMD candidate) [Source:HGNC Symbol;Acc:HGNC:49200]	0.149889	-0.0504955	0.730259	0.81492	0.999881	0.0888853
ENSG00000111845	PAK1IP1	PAK1 interacting protein 1 [Source:HGNC Symbol;Acc:HGNC:20882]	0.432407	-0.0503642	0.728912	0.801897	0.999881	0.0958815
ENSG00000116641	DOCK7	dedicator of cytokinesis 7 [Source:HGNC Symbol;Acc:HGNC:19190]	0.435715	-0.0503225	0.728815	0.805344	0.999881	0.0940187
ENSG00000131724	IL13RA1	interleukin 13 receptor subunit alpha 1 [Source:HGNC Symbol;Acc:HGNC:5974]	0.16974	-0.0503021	0.728811	0.853649	0.999881	0.0687206
ENSG00000149716	ORAOV1	LTO1 maturation factor of ABCE1 [Source:HGNC Symbol;Acc:HGNC:17589]	0.346096	-0.0502744	0.72853	0.819818	0.999881	0.0862827
ENSG00000151532	VTI1A	vesicle transport through interaction with t-SNAREs 1A [Source:HGNC Symbol;Acc:HGNC:17792]	0.156506	-0.0501427	0.729726	0.829912	0.999881	0.080968
ENSG00000242259	C22orf39	chromosome 22 open reading frame 39 [Source:HGNC Symbol;Acc:HGNC:27012]	0.412557	-0.0501192	0.729474	0.778012	0.999881	0.109014
ENSG00000205726	ITSN1	intersectin 1 [Source:HGNC Symbol;Acc:HGNC:6183]	0.336171	-0.0500917	0.728516	0.790743	0.999881	0.101965
ENSG00000101150	TPD52L2	TPD52 like 2 [Source:HGNC Symbol;Acc:HGNC:12007]	0.409249	-0.0500876	0.729563	0.77334	0.999881	0.11163
ENSG00000153187	HNRNPU	heterogeneous nuclear ribonucleoprotein U [Source:HGNC Symbol;Acc:HGNC:5048]	3.1084	-0.0468229	0.371488	0.653673	0.950702	0.18464
ENSG00000184787	UBE2G2	ubiquitin conjugating enzyme E2 G2 [Source:HGNC Symbol;Acc:HGNC:12483]	1.57609	-0.0466968	0.38417	0.417544	0.876015	0.379297
ENSG00000129351	ILF3	interleukin enhancer binding factor 3 [Source:HGNC Symbol;Acc:HGNC:6038]	0.484146	-0.0460848	0.385332	0.423232	0.885312	0.373421
ENSG00000114120	SLC25A36	solute carrier family 25 member 36 [Source:HGNC Symbol;Acc:HGNC:25554]	0.584748	-0.0410444	0.386898	0.275634	0.652927	0.559667
ENSG00000111530	CAND1	cullin associated and neddylation dissociated 1 [Source:HGNC Symbol;Acc:HGNC:30688]	1.09629	-0.0410259	0.384614	0.412442	0.868374	0.384637
ENSG00000112531	QKI	QKI, KH domain containing RNA binding [Source:HGNC Symbol;Acc:HGNC:21100]	0.853861	-0.0379334	0.383305	0.491545	0.950702	0.308437
ENSG00000140829	DHX38	DEAH-box helicase 38 [Source:HGNC Symbol;Acc:HGNC:17211]	0	-2.37e-06	0.0014427	0.852633	0.967205	0.0692377
ENSG00000215346	UNKNOWN	unknown gene	0.425624	-1.33e-06	0.00144269	0.968736	0.973799	0.0137947
ENSG00000003056	M6PR	mannose-6-phosphate receptor, cation dependent [Source:HGNC Symbol;Acc:HGNC:6752]	0	-1.27e-06	0.00144269	0.787865	0.967205	0.103548
ENSG00000016082	ISL1	ISL LIM homeobox 1 [Source:HGNC Symbol;Acc:HGNC:6132]	0.035615	-6.44e-07	0.00144269	0.586812	0.967205	0.231501
ENSG00000052795	FNIP2	folliculin interacting protein 2 [Source:HGNC Symbol;Acc:HGNC:29280]	0.035615	-6.44e-07	0.00144269	0.586812	0.967205	0.231501
ENSG00000068308	OTUD5	OTU deubiquitinase 5 [Source:HGNC Symbol;Acc:HGNC:25402]	0.035615	-6.44e-07	0.00144269	0.586812	0.967205	0.231501
ENSG00000116786	PLEKHM2	pleckstrin homology and RUN domain containing M2 [Source:HGNC Symbol;Acc:HGNC:29131]	0.035615	-6.44e-07	0.00144269	0.586812	0.967205	0.231501
ENSG00000120594	PLXDC2	plexin domain containing 2 [Source:HGNC Symbol;Acc:HGNC:21013]	0.035615	-6.44e-07	0.00144269	0.586812	0.967205	0.231501
ENSG00000187699	C2orf88	chromosome 2 open reading frame 88 [Source:HGNC Symbol;Acc:HGNC:28191]	0.035615	-6.44e-07	0.00144269	0.586812	0.967205	0.231501
ENSG00000206530	CFAP44	cilia and flagella associated protein 44 [Source:HGNC Symbol;Acc:HGNC:25631]	0.035615	-6.44e-07	0.00144269	0.586812	0.967205	0.231501
ENSG00000235530	AC087294.1	novel transcript, antisense to TMEM11	0.035615	-6.44e-07	0.00144269	0.586812	0.967205	0.231501
ENSG00000133773	CCDC59	coiled-coil domain containing 59 [Source:HGNC Symbol;Acc:HGNC:25005]	0	-6.22e-07	0.00144269	0.773595	0.967205	0.111487
ENSG00000074319	TSG101	tumor susceptibility 101 [Source:HGNC Symbol;Acc:HGNC:15971]	0.137639	-5.64e-07	0.00144269	0.771895	0.967205	0.112442
ENSG00000171867	PRNP	prion protein [Source:HGNC Symbol;Acc:HGNC:9449]	0	-5.31e-07	0.00144269	0.856699	0.967205	0.0671718
ENSG00000186106	ANKRD46	ankyrin repeat domain 46 [Source:HGNC Symbol;Acc:HGNC:27229]	0	-5.17e-07	0.00144269	0.638346	0.967205	0.194944
ENSG00000145390	USP53	ubiquitin specific peptidase 53 [Source:HGNC Symbol;Acc:HGNC:29255]	0.723508	-5.14e-07	0.00144269	0.962547	0.973799	0.0165783
ENSG00000134897	BIVM	basic, immunoglobulin-like variable motif containing [Source:HGNC Symbol;Acc:HGNC:16034]	0.958093	-5.13e-07	0.00144269	0.71504	0.967205	0.14567
ENSG00000128791	TWSG1	twisted gastrulation BMP signaling modulator 1 [Source:HGNC Symbol;Acc:HGNC:12429]	0.137639	-4.86e-07	0.00144269	0.730965	0.967205	0.136103
ENSG00000176853	FAM91A1	family with sequence similarity 91 member A1 [Source:HGNC Symbol;Acc:HGNC:26306]	0	-3.97e-07	0.00144269	0.853126	0.967205	0.0689867
ENSG00000104133	SPG11	SPG11 vesicle trafficking associated, spatacsin [Source:HGNC Symbol;Acc:HGNC:11226]	0	-3.88e-07	0.00144269	0.856699	0.967205	0.0671718
ENSG00000174840	PDE12	phosphodiesterase 12 [Source:HGNC Symbol;Acc:HGNC:25386]	0.035615	-3.81e-07	0.00144269	0.869409	0.967205	0.060776
ENSG00000136938	ANP32B	acidic nuclear phosphoprotein 32 family member B [Source:HGNC Symbol;Acc:HGNC:16677]	0.035615	-3.58e-07	0.00144269	0.895134	0.967205	0.048112
ENSG00000153933	DGKE	diacylglycerol kinase epsilon [Source:HGNC Symbol;Acc:HGNC:2852]	0.106845	-3.55e-07	0.00144269	0.954661	0.973799	0.0201509
ENSG00000014138	POLA2	DNA polymerase alpha 2, accessory subunit [Source:HGNC Symbol;Acc:HGNC:30073]	0.0712299	-3.49e-07	0.00144269	0.919778	0.973799	0.0363168
ENSG00000241781	AL161626.1	Unknown Gene	0.988887	-3.48e-07	0.00144269	0.286759	0.838317	0.542482
ENSG00000266538	AC005838.2	novel transcript	0	4.8e-07	0.00144269	0.312466	0.838317	0.505197
ENSG00000267152	AC093227.1	novel transcript	0	4.8e-07	0.00144269	0.312466	0.838317	0.505197
ENSG00000100591	AHSA1	activator of HSP90 ATPase activity 1 [Source:HGNC Symbol;Acc:HGNC:1189]	0	4.84e-07	0.00144269	0.856681	0.967205	0.0671807
ENSG00000145808	ADAMTS19	ADAM metallopeptidase with thrombospondin type 1 motif 19 [Source:HGNC Symbol;Acc:HGNC:17111]	0.137639	5.03e-07	0.00144269	0.653391	0.967205	0.184827
ENSG00000166796	LDHC	lactate dehydrogenase C [Source:HGNC Symbol;Acc:HGNC:6544]	0.137639	5.03e-07	0.00144269	0.653391	0.967205	0.184827
ENSG00000003400	CASP10	caspase 10 [Source:HGNC Symbol;Acc:HGNC:1500]	0.035615	5.53e-07	0.00144269	0.569873	0.967205	0.244222
ENSG00000095739	BAMBI	BMP and activin membrane bound inhibitor [Source:HGNC Symbol;Acc:HGNC:30251]	0.035615	5.53e-07	0.00144269	0.569873	0.967205	0.244222
ENSG00000117266	CDK18	cyclin dependent kinase 18 [Source:HGNC Symbol;Acc:HGNC:8751]	0.035615	5.53e-07	0.00144269	0.569873	0.967205	0.244222
ENSG00000122140	MRPS2	mitochondrial ribosomal protein S2 [Source:HGNC Symbol;Acc:HGNC:14495]	0.035615	5.53e-07	0.00144269	0.569873	0.967205	0.244222
ENSG00000128563	PRKRIP1	PRKR interacting protein 1 [Source:HGNC Symbol;Acc:HGNC:21894]	0.035615	5.53e-07	0.00144269	0.569873	0.967205	0.244222
ENSG00000145819	ARHGAP26	Rho GTPase activating protein 26 [Source:HGNC Symbol;Acc:HGNC:17073]	0.035615	5.53e-07	0.00144269	0.569873	0.967205	0.244222
ENSG00000163945	UVSSA	UV stimulated scaffold protein A [Source:HGNC Symbol;Acc:HGNC:29304]	0.035615	5.53e-07	0.00144269	0.569873	0.967205	0.244222
ENSG00000166292	TMEM100	transmembrane protein 100 [Source:HGNC Symbol;Acc:HGNC:25607]	0.035615	5.53e-07	0.00144269	0.569873	0.967205	0.244222
ENSG00000171155	C1GALT1C1	C1GALT1 specific chaperone 1 [Source:HGNC Symbol;Acc:HGNC:24338]	0.035615	5.53e-07	0.00144269	0.569873	0.967205	0.244222
ENSG00000172889	EGFL7	EGF like domain multiple 7 [Source:HGNC Symbol;Acc:HGNC:20594]	0.035615	5.53e-07	0.00144269	0.569873	0.967205	0.244222
ENSG00000177736	FXNP2	frataxin pseuodgene 2 [Source:HGNC Symbol;Acc:HGNC:51607]	0.035615	5.53e-07	0.00144269	0.569873	0.967205	0.244222
ENSG00000183405	RPS7P1	Ribosomal Protein S7 Pseudogene 1	0.035615	5.53e-07	0.00144269	0.569873	0.967205	0.244222
ENSG00000214176	PLEKHM1P1	pleckstrin homology and RUN domain containing M1 pseudogene 1 [Source:HGNC Symbol;Acc:HGNC:35411]	0.035615	5.53e-07	0.00144269	0.569873	0.967205	0.244222
ENSG00000245146	MALINC1	mitosis associated long intergenic non-coding RNA 1 [Source:HGNC Symbol;Acc:HGNC:49009]	0.035615	5.53e-07	0.00144269	0.569873	0.967205	0.244222
ENSG00000249087	ZNF436-AS1	ZNF436 antisense RNA 1 [Source:HGNC Symbol;Acc:HGNC:25122]	0.035615	5.53e-07	0.00144269	0.569873	0.967205	0.244222
ENSG00000272533	SNORA28	small nucleolar RNA, H/ACA box 28 [Source:HGNC Symbol;Acc:HGNC:32618]	0.035615	5.53e-07	0.00144269	0.569873	0.967205	0.244222
ENSG00000143179	UCK2	uridine-cytidine kinase 2 [Source:HGNC Symbol;Acc:HGNC:12562]	0	5.89e-07	0.00144269	0.843159	0.967205	0.0740904
ENSG00000064652	SNX24	sorting nexin 24 [Source:HGNC Symbol;Acc:HGNC:21533]	0	6e-07	0.00144269	0.793564	0.967205	0.100418
ENSG00000176142	TMEM39A	transmembrane protein 39A [Source:HGNC Symbol;Acc:HGNC:25600]	0.137639	6.44e-07	0.00144269	0.694722	0.967205	0.158189
ENSG00000155463	OXA1L	OXA1L mitochondrial inner membrane protein [Source:HGNC Symbol;Acc:HGNC:8526]	0.035615	9.61e-07	0.00144269	0.852024	0.967205	0.0695482
ENSG00000106290	TAF6	TATA-box binding protein associated factor 6 [Source:HGNC Symbol;Acc:HGNC:11540]	0.886863	9.98e-07	0.00144269	0.732322	0.967205	0.135298
ENSG00000165792	METTL17	methyltransferase like 17 [Source:HGNC Symbol;Acc:HGNC:19280]	0	1.37e-06	0.00144269	0.834165	0.967205	0.078748
ENSG00000198900	TOP1	DNA topoisomerase I [Source:HGNC Symbol;Acc:HGNC:11986]	0	1.52e-06	0.00144269	0.844289	0.967205	0.0735087
ENSG00000110321	EIF4G2	eukaryotic translation initiation factor 4 gamma 2 [Source:HGNC Symbol;Acc:HGNC:3297]	0.352488	0.0396684	0.384453	0.718642	0.950702	0.143488
ENSG00000222414	RNU2-59P	RNA, U2 small nuclear 59, pseudogene [Source:HGNC Symbol;Acc:HGNC:48552]	7.02198	0.0403259	0.369621	0.724784	0.950702	0.139791
ENSG00000115053	NCL	nucleolin [Source:HGNC Symbol;Acc:HGNC:7667]	1.94244	0.0420697	0.374922	0.637373	0.950702	0.195606
ENSG00000124795	DEK	DEK proto-oncogene [Source:HGNC Symbol;Acc:HGNC:2768]	0.263709	0.0423952	0.38411	0.742979	0.950702	0.129024
ENSG00000113013	HSPA9	heat shock protein family A (Hsp70) member 9 [Source:HGNC Symbol;Acc:HGNC:5244]	0.872736	0.0453984	0.386496	0.453251	0.933968	0.343661
ENSG00000178695	KCTD12	potassium channel tetramerization domain containing 12 [Source:HGNC Symbol;Acc:HGNC:14678]	0.309892	0.0479125	0.384818	0.662282	0.950702	0.178957
ENSG00000253729	PRKDC	protein kinase, DNA-activated, catalytic subunit [Source:HGNC Symbol;Acc:HGNC:9413]	1.3567	0.0483846	0.381368	0.472355	0.950702	0.325731
ENSG00000165732	DDX21	DExD-box helicase 21 [Source:HGNC Symbol;Acc:HGNC:2744]	1.25477	0.0491272	0.383598	0.50824	0.950702	0.293931
ENSG00000070495	JMJD6	jumonji domain containing 6, arginine demethylase and lysine hydroxylase [Source:HGNC Symbol;Acc:HGNC:19355]	0.0330837	0.050129	0.724693	0.997839	0.999881	0.000939337
ENSG00000103035	PSMD7	proteasome 26S subunit, non-ATPase 7 [Source:HGNC Symbol;Acc:HGNC:9565]	0.0330837	0.050129	0.724693	0.997839	0.999881	0.000939337
ENSG00000106244	PDAP1	PDGFA associated protein 1 [Source:HGNC Symbol;Acc:HGNC:14634]	0.0330837	0.050129	0.724693	0.997839	0.999881	0.000939337
ENSG00000018610	CXorf56	chromosome X open reading frame 56 [Source:HGNC Symbol;Acc:HGNC:26239]	0.0165419	0.0502348	0.721612	0.486781	0.999881	0.312666
ENSG00000071553	ATP6AP1	ATPase H+ transporting accessory protein 1 [Source:HGNC Symbol;Acc:HGNC:868]	0.0165419	0.0502348	0.721612	0.486781	0.999881	0.312666
ENSG00000082068	WDR70	WD repeat domain 70 [Source:HGNC Symbol;Acc:HGNC:25495]	0.0165419	0.0502348	0.721612	0.486781	0.999881	0.312666
ENSG00000082497	SERTAD4	SERTA domain containing 4 [Source:HGNC Symbol;Acc:HGNC:25236]	0.0165419	0.0502348	0.721612	0.486781	0.999881	0.312666
ENSG00000104980	TIMM44	translocase of inner mitochondrial membrane 44 [Source:HGNC Symbol;Acc:HGNC:17316]	0.0165419	0.0502348	0.721612	0.486781	0.999881	0.312666
ENSG00000111412	C12orf49	chromosome 12 open reading frame 49 [Source:HGNC Symbol;Acc:HGNC:26128]	0.0165419	0.0502348	0.721612	0.486781	0.999881	0.312666
ENSG00000113758	DBN1	drebrin 1 [Source:HGNC Symbol;Acc:HGNC:2695]	0.0165419	0.0502348	0.721612	0.486781	0.999881	0.312666
ENSG00000119682	AREL1	apoptosis resistant E3 ubiquitin protein ligase 1 [Source:HGNC Symbol;Acc:HGNC:20363]	0.0165419	0.0502348	0.721612	0.486781	0.999881	0.312666
ENSG00000119965	C10orf88	chromosome 10 open reading frame 88 [Source:HGNC Symbol;Acc:HGNC:25822]	0.0165419	0.0502348	0.721612	0.486781	0.999881	0.312666
ENSG00000121211	MND1	meiotic nuclear divisions 1 [Source:HGNC Symbol;Acc:HGNC:24839]	0.0165419	0.0502348	0.721612	0.486781	0.999881	0.312666
ENSG00000124120	TTPAL	alpha tocopherol transfer protein like [Source:HGNC Symbol;Acc:HGNC:16114]	0.0165419	0.0502348	0.721612	0.486781	0.999881	0.312666
ENSG00000124356	STAMBP	STAM binding protein [Source:HGNC Symbol;Acc:HGNC:16950]	0.0165419	0.0502348	0.721612	0.486781	0.999881	0.312666
ENSG00000125648	SLC25A23	solute carrier family 25 member 23 [Source:HGNC Symbol;Acc:HGNC:19375]	0.0165419	0.0502348	0.721612	0.486781	0.999881	0.312666
ENSG00000129562	DAD1	defender against cell death 1 [Source:HGNC Symbol;Acc:HGNC:2664]	0.0165419	0.0502348	0.721612	0.486781	0.999881	0.312666
ENSG00000132613	MTSS1L	MTSS I-BAR domain containing 2 [Source:HGNC Symbol;Acc:HGNC:25094]	0.0165419	0.0502348	0.721612	0.486781	0.999881	0.312666
ENSG00000135750	KCNK1	potassium two pore domain channel subfamily K member 1 [Source:HGNC Symbol;Acc:HGNC:6272]	0.0165419	0.0502348	0.721612	0.486781	0.999881	0.312666
ENSG00000138867	GUCD1	guanylyl cyclase domain containing 1 [Source:HGNC Symbol;Acc:HGNC:14237]	0.0165419	0.0502348	0.721612	0.486781	0.999881	0.312666
ENSG00000146411	SLC2A12	solute carrier family 2 member 12 [Source:HGNC Symbol;Acc:HGNC:18067]	0.0165419	0.0502348	0.721612	0.486781	0.999881	0.312666
ENSG00000149657	LSM14B	LSM family member 14B [Source:HGNC Symbol;Acc:HGNC:15887]	0.0165419	0.0502348	0.721612	0.486781	0.999881	0.312666
ENSG00000150433	TMEM218	transmembrane protein 218 [Source:HGNC Symbol;Acc:HGNC:27344]	0.0165419	0.0502348	0.721612	0.486781	0.999881	0.312666
ENSG00000152684	PELO	pelota mRNA surveillance and ribosome rescue factor [Source:HGNC Symbol;Acc:HGNC:8829]	0.0165419	0.0502348	0.721612	0.486781	0.999881	0.312666
ENSG00000155254	MARVELD1	MARVEL domain containing 1 [Source:HGNC Symbol;Acc:HGNC:28674]	0.0165419	0.0502348	0.721612	0.486781	0.999881	0.312666
ENSG00000162517	PEF1	penta-EF-hand domain containing 1 [Source:HGNC Symbol;Acc:HGNC:30009]	0.0165419	0.0502348	0.721612	0.486781	0.999881	0.312666
ENSG00000172339	ALG14	ALG14 UDP-N-acetylglucosaminyltransferase subunit [Source:HGNC Symbol;Acc:HGNC:28287]	0.0165419	0.0502348	0.721612	0.486781	0.999881	0.312666
ENSG00000174456	C12orf76	chromosome 12 open reading frame 76 [Source:HGNC Symbol;Acc:HGNC:33790]	0.0165419	0.0502348	0.721612	0.486781	0.999881	0.312666
ENSG00000177954	RPS27	ribosomal protein S27 [Source:HGNC Symbol;Acc:HGNC:10416]	0.0165419	0.0502348	0.721612	0.486781	0.999881	0.312666
ENSG00000187189	TSPYL4	TSPY like 4 [Source:HGNC Symbol;Acc:HGNC:21559]	0.0165419	0.0502348	0.721612	0.486781	0.999881	0.312666
ENSG00000200312	RN7SKP255	RN7SK pseudogene 255 [Source:HGNC Symbol;Acc:HGNC:45979]	0.0165419	0.0502348	0.721612	0.486781	0.999881	0.312666
ENSG00000200903	RNU1-42P	RNA, U1 small nuclear 42, pseudogene [Source:HGNC Symbol;Acc:HGNC:48384]	0.0165419	0.0502348	0.721612	0.486781	0.999881	0.312666
ENSG00000221926	TRIM16	tripartite motif containing 16 [Source:HGNC Symbol;Acc:HGNC:17241]	0.0165419	0.0502348	0.721612	0.486781	0.999881	0.312666
ENSG00000233429	HOTAIRM1	HOXA transcript antisense RNA, myeloid-specific 1 [Source:HGNC Symbol;Acc:HGNC:37117]	0.0165419	0.0502348	0.721612	0.486781	0.999881	0.312666
ENSG00000234745	HLA-B	major histocompatibility complex, class I, B [Source:HGNC Symbol;Acc:HGNC:4932]	0.0165419	0.0502348	0.721612	0.486781	0.999881	0.312666
ENSG00000253089	RNU1-104P	RNA, U1 small nuclear 104, pseudogene [Source:HGNC Symbol;Acc:HGNC:48446]	0.0165419	0.0502348	0.721612	0.486781	0.999881	0.312666
ENSG00000267321	LINC02001	small nucleolar RNA host gene 30 [Source:HGNC Symbol;Acc:HGNC:52836]	0.0165419	0.0502348	0.721612	0.486781	0.999881	0.312666
ENSG00000106554	CHCHD3	coiled-coil-helix-coiled-coil-helix domain containing 3 [Source:HGNC Symbol;Acc:HGNC:21906]	0.0231586	0.0503177	0.72321	0.877893	0.999881	0.0565586
ENSG00000139370	SLC15A4	solute carrier family 15 member 4 [Source:HGNC Symbol;Acc:HGNC:23090]	0.0231586	0.0503177	0.72321	0.877893	0.999881	0.0565586
ENSG00000021574	SPAST	spastin [Source:HGNC Symbol;Acc:HGNC:11233]	0.0430088	0.0503196	0.725336	0.951576	0.999881	0.0215566
ENSG00000137814	HAUS2	HAUS augmin like complex subunit 2 [Source:HGNC Symbol;Acc:HGNC:25530]	0.0330837	0.0503364	0.724488	0.999163	0.999881	0.000363441
ENSG00000106701	FSD1L	fibronectin type III and SPRY domain containing 1 like [Source:HGNC Symbol;Acc:HGNC:13753]	0.0297753	0.0503747	0.724136	0.97502	0.999881	0.0109864
ENSG00000146426	TIAM2	T cell lymphoma invasion and metastasis 2 [Source:HGNC Symbol;Acc:HGNC:11806]	0.0297753	0.0503747	0.724136	0.97502	0.999881	0.0109864
ENSG00000111196	MAGOHB	mago homolog B, exon junction complex subunit [Source:HGNC Symbol;Acc:HGNC:25504]	0.0198502	0.0504525	0.722525	0.76045	0.999881	0.118929
ENSG00000124635	HIST1H2BJ	histone cluster 1 H2B family member j [Source:HGNC Symbol;Acc:HGNC:4761]	0.0198502	0.0504525	0.722525	0.76045	0.999881	0.118929
ENSG00000129493	HEATR5A	HEAT repeat containing 5A [Source:HGNC Symbol;Acc:HGNC:20276]	0.0198502	0.0504525	0.722525	0.76045	0.999881	0.118929
ENSG00000155158	TTC39B	tetratricopeptide repeat domain 39B [Source:HGNC Symbol;Acc:HGNC:23704]	0.0198502	0.0504525	0.722525	0.76045	0.999881	0.118929
ENSG00000183576	SETD3	SET domain containing 3, actin histidine methyltransferase [Source:HGNC Symbol;Acc:HGNC:20493]	0.0198502	0.0504525	0.722525	0.76045	0.999881	0.118929
ENSG00000129128	SPCS3	signal peptidase complex subunit 3 [Source:HGNC Symbol;Acc:HGNC:26212]	0.362863	0.0504566	0.731164	0.700467	0.999881	0.154612
ENSG00000135968	GCC2	GRIP and coiled-coil domain containing 2 [Source:HGNC Symbol;Acc:HGNC:23218]	0.0694758	0.050472	0.727394	0.897436	0.999881	0.0469967
ENSG00000066735	KIF26A	kinesin family member 26A [Source:HGNC Symbol;Acc:HGNC:20226]	0.0165419	0.0505225	0.721538	0.47633	0.999881	0.322092
ENSG00000069974	RAB27A	RAB27A, member RAS oncogene family [Source:HGNC Symbol;Acc:HGNC:9766]	0.0165419	0.0505225	0.721538	0.47633	0.999881	0.322092
ENSG00000071246	VASH1	vasohibin 1 [Source:HGNC Symbol;Acc:HGNC:19964]	0.0165419	0.0505225	0.721538	0.47633	0.999881	0.322092
ENSG00000072401	UBE2D1	ubiquitin conjugating enzyme E2 D1 [Source:HGNC Symbol;Acc:HGNC:12474]	0.0165419	0.0505225	0.721538	0.47633	0.999881	0.322092
ENSG00000099804	CDC34	cell division cycle 34 [Source:HGNC Symbol;Acc:HGNC:1734]	0.0165419	0.0505225	0.721538	0.47633	0.999881	0.322092
ENSG00000101132	PFDN4	prefoldin subunit 4 [Source:HGNC Symbol;Acc:HGNC:8868]	0.0165419	0.0505225	0.721538	0.47633	0.999881	0.322092
ENSG00000110218	PANX1	pannexin 1 [Source:HGNC Symbol;Acc:HGNC:8599]	0.0165419	0.0505225	0.721538	0.47633	0.999881	0.322092
ENSG00000113552	GNPDA1	glucosamine-6-phosphate deaminase 1 [Source:HGNC Symbol;Acc:HGNC:4417]	0.0165419	0.0505225	0.721538	0.47633	0.999881	0.322092
ENSG00000120885	CLU	clusterin [Source:HGNC Symbol;Acc:HGNC:2095]	0.0165419	0.0505225	0.721538	0.47633	0.999881	0.322092
ENSG00000120910	PPP3CC	protein phosphatase 3 catalytic subunit gamma [Source:HGNC Symbol;Acc:HGNC:9316]	0.0165419	0.0505225	0.721538	0.47633	0.999881	0.322092
ENSG00000128536	CDHR3	cadherin related family member 3 [Source:HGNC Symbol;Acc:HGNC:26308]	0.0165419	0.0505225	0.721538	0.47633	0.999881	0.322092
ENSG00000134330	IAH1	isoamyl acetate hydrolyzing esterase 1 (putative) [Source:HGNC Symbol;Acc:HGNC:27696]	0.0165419	0.0505225	0.721538	0.47633	0.999881	0.322092
ENSG00000142784	WDTC1	WD and tetratricopeptide repeats 1 [Source:HGNC Symbol;Acc:HGNC:29175]	0.0165419	0.0505225	0.721538	0.47633	0.999881	0.322092
ENSG00000144559	TAMM41	TAM41 mitochondrial translocator assembly and maintenance homolog [Source:HGNC Symbol;Acc:HGNC:25187]	0.0165419	0.0505225	0.721538	0.47633	0.999881	0.322092
ENSG00000154328	NEIL2	nei like DNA glycosylase 2 [Source:HGNC Symbol;Acc:HGNC:18956]	0.0165419	0.0505225	0.721538	0.47633	0.999881	0.322092
ENSG00000155816	FMN2	formin 2 [Source:HGNC Symbol;Acc:HGNC:14074]	0.0165419	0.0505225	0.721538	0.47633	0.999881	0.322092
ENSG00000157014	TATDN2	TatD DNase domain containing 2 [Source:HGNC Symbol;Acc:HGNC:28988]	0.0165419	0.0505225	0.721538	0.47633	0.999881	0.322092
ENSG00000159167	STC1	stanniocalcin 1 [Source:HGNC Symbol;Acc:HGNC:11373]	0.0165419	0.0505225	0.721538	0.47633	0.999881	0.322092
ENSG00000163798	SLC4A1AP	solute carrier family 4 member 1 adaptor protein [Source:HGNC Symbol;Acc:HGNC:13813]	0.0165419	0.0505225	0.721538	0.47633	0.999881	0.322092
ENSG00000164117	FBXO8	F-box protein 8 [Source:HGNC Symbol;Acc:HGNC:13587]	0.0165419	0.0505225	0.721538	0.47633	0.999881	0.322092
ENSG00000168591	TMUB2	transmembrane and ubiquitin like domain containing 2 [Source:HGNC Symbol;Acc:HGNC:28459]	0.0165419	0.0505225	0.721538	0.47633	0.999881	0.322092
ENSG00000170417	TMEM182	transmembrane protein 182 [Source:HGNC Symbol;Acc:HGNC:26391]	0.0165419	0.0505225	0.721538	0.47633	0.999881	0.322092
ENSG00000175334	BANF1	barrier to autointegration factor 1 [Source:HGNC Symbol;Acc:HGNC:17397]	0.0165419	0.0505225	0.721538	0.47633	0.999881	0.322092
ENSG00000176783	RUFY1	RUN and FYVE domain containing 1 [Source:HGNC Symbol;Acc:HGNC:19760]	0.0165419	0.0505225	0.721538	0.47633	0.999881	0.322092
ENSG00000179115	FARSA	phenylalanyl-tRNA synthetase subunit alpha [Source:HGNC Symbol;Acc:HGNC:3592]	0.0165419	0.0505225	0.721538	0.47633	0.999881	0.322092
ENSG00000179630	LACC1	laccase domain containing 1 [Source:HGNC Symbol;Acc:HGNC:26789]	0.0165419	0.0505225	0.721538	0.47633	0.999881	0.322092
ENSG00000185008	ROBO2	roundabout guidance receptor 2 [Source:HGNC Symbol;Acc:HGNC:10250]	0.0165419	0.0505225	0.721538	0.47633	0.999881	0.322092
ENSG00000185716	MOSMO	modulator of smoothened [Source:HGNC Symbol;Acc:HGNC:27087]	0.0165419	0.0505225	0.721538	0.47633	0.999881	0.322092
ENSG00000188157	AGRN	agrin [Source:HGNC Symbol;Acc:HGNC:329]	0.0165419	0.0505225	0.721538	0.47633	0.999881	0.322092
ENSG00000189042	ZNF567	zinc finger protein 567 [Source:HGNC Symbol;Acc:HGNC:28696]	0.0165419	0.0505225	0.721538	0.47633	0.999881	0.322092
ENSG00000196935	SRGAP1	SLIT-ROBO Rho GTPase activating protein 1 [Source:HGNC Symbol;Acc:HGNC:17382]	0.0165419	0.0505225	0.721538	0.47633	0.999881	0.322092
ENSG00000196975	ANXA4	annexin A4 [Source:HGNC Symbol;Acc:HGNC:542]	0.0165419	0.0505225	0.721538	0.47633	0.999881	0.322092
ENSG00000198876	DCAF12	DDB1 and CUL4 associated factor 12 [Source:HGNC Symbol;Acc:HGNC:19911]	0.0165419	0.0505225	0.721538	0.47633	0.999881	0.322092
ENSG00000207072	RNU6-39P	RNA, U6 small nuclear 39, pseudogene [Source:HGNC Symbol;Acc:HGNC:34283]	0.0165419	0.0505225	0.721538	0.47633	0.999881	0.322092
ENSG00000213918	DNASE1	deoxyribonuclease 1 [Source:HGNC Symbol;Acc:HGNC:2956]	0.0165419	0.0505225	0.721538	0.47633	0.999881	0.322092
ENSG00000215386	MIR99AHG	mir-99a-let-7c cluster host gene [Source:HGNC Symbol;Acc:HGNC:1274]	0.0165419	0.0505225	0.721538	0.47633	0.999881	0.322092
ENSG00000215421	ZNF407	zinc finger protein 407 [Source:HGNC Symbol;Acc:HGNC:19904]	0.0165419	0.0505225	0.721538	0.47633	0.999881	0.322092
ENSG00000233184	AC093157.1	novel transcript	0.0165419	0.0505225	0.721538	0.47633	0.999881	0.322092
ENSG00000169564	PCBP1	poly(rC) binding protein 1 [Source:HGNC Symbol;Acc:HGNC:8647]	0.0463172	0.0505505	0.725584	0.940648	0.999881	0.0265729
ENSG00000254726	MEX3A	mex-3 RNA binding family member A [Source:HGNC Symbol;Acc:HGNC:33482]	0.0363921	0.0505757	0.724782	0.979786	0.999881	0.00886867
ENSG00000114391	RPL24	ribosomal protein L24 [Source:HGNC Symbol;Acc:HGNC:10325]	0.815423	0.0506618	0.731889	0.622906	0.999881	0.205578
ENSG00000102974	CTCF	CCCTC-binding factor [Source:HGNC Symbol;Acc:HGNC:13723]	0.0463172	0.0506732	0.725522	0.940571	0.999881	0.0266084
ENSG00000000457	SCYL3	SCY1 like pseudokinase 3 [Source:HGNC Symbol;Acc:HGNC:19285]	0.0165419	0.0507192	0.721485	0.46853	0.999881	0.329262
ENSG00000005073	HOXA11	homeobox A11 [Source:HGNC Symbol;Acc:HGNC:5101]	0.0165419	0.0507192	0.721485	0.46853	0.999881	0.329262
ENSG00000060762	MPC1	mitochondrial pyruvate carrier 1 [Source:HGNC Symbol;Acc:HGNC:21606]	0.0165419	0.0507192	0.721485	0.46853	0.999881	0.329262
ENSG00000063169	BICRA	BRD4 interacting chromatin remodeling complex associated protein [Source:HGNC Symbol;Acc:HGNC:4332]	0.0165419	0.0507192	0.721485	0.46853	0.999881	0.329262
ENSG00000076321	KLHL20	kelch like family member 20 [Source:HGNC Symbol;Acc:HGNC:25056]	0.0165419	0.0507192	0.721485	0.46853	0.999881	0.329262
ENSG00000085185	BCORL1	BCL6 corepressor like 1 [Source:HGNC Symbol;Acc:HGNC:25657]	0.0165419	0.0507192	0.721485	0.46853	0.999881	0.329262
ENSG00000089050	RBBP9	RB binding protein 9, serine hydrolase [Source:HGNC Symbol;Acc:HGNC:9892]	0.0165419	0.0507192	0.721485	0.46853	0.999881	0.329262
ENSG00000091483	FH	fumarate hydratase [Source:HGNC Symbol;Acc:HGNC:3700]	0.0165419	0.0507192	0.721485	0.46853	0.999881	0.329262
ENSG00000100239	PPP6R2	protein phosphatase 6 regulatory subunit 2 [Source:HGNC Symbol;Acc:HGNC:19253]	0.0165419	0.0507192	0.721485	0.46853	0.999881	0.329262
ENSG00000101052	IFT52	intraflagellar transport 52 [Source:HGNC Symbol;Acc:HGNC:15901]	0.0165419	0.0507192	0.721485	0.46853	0.999881	0.329262
ENSG00000104427	ZC2HC1A	zinc finger C2HC-type containing 1A [Source:HGNC Symbol;Acc:HGNC:24277]	0.0165419	0.0507192	0.721485	0.46853	0.999881	0.329262
ENSG00000107105	ELAVL2	ELAV like RNA binding protein 2 [Source:HGNC Symbol;Acc:HGNC:3313]	0.0165419	0.0507192	0.721485	0.46853	0.999881	0.329262
ENSG00000111727	HCFC2	host cell factor C2 [Source:HGNC Symbol;Acc:HGNC:24972]	0.0165419	0.0507192	0.721485	0.46853	0.999881	0.329262
ENSG00000119771	KLHL29	kelch like family member 29 [Source:HGNC Symbol;Acc:HGNC:29404]	0.0165419	0.0507192	0.721485	0.46853	0.999881	0.329262
ENSG00000121691	CAT	catalase [Source:HGNC Symbol;Acc:HGNC:1516]	0.0165419	0.0507192	0.721485	0.46853	0.999881	0.329262
ENSG00000123179	EBPL	EBP like [Source:HGNC Symbol;Acc:HGNC:18061]	0.0165419	0.0507192	0.721485	0.46853	0.999881	0.329262
ENSG00000136052	SLC41A2	solute carrier family 41 member 2 [Source:HGNC Symbol;Acc:HGNC:31045]	0.0165419	0.0507192	0.721485	0.46853	0.999881	0.329262
ENSG00000136159	NUDT15	nudix hydrolase 15 [Source:HGNC Symbol;Acc:HGNC:23063]	0.0165419	0.0507192	0.721485	0.46853	0.999881	0.329262
ENSG00000136643	RPS6KC1	ribosomal protein S6 kinase C1 [Source:HGNC Symbol;Acc:HGNC:10439]	0.0165419	0.0507192	0.721485	0.46853	0.999881	0.329262
ENSG00000137310	TCF19	transcription factor 19 [Source:HGNC Symbol;Acc:HGNC:11629]	0.0165419	0.0507192	0.721485	0.46853	0.999881	0.329262
ENSG00000137764	MAP2K5	mitogen-activated protein kinase kinase 5 [Source:HGNC Symbol;Acc:HGNC:6845]	0.0165419	0.0507192	0.721485	0.46853	0.999881	0.329262
ENSG00000138771	SHROOM3	shroom family member 3 [Source:HGNC Symbol;Acc:HGNC:30422]	0.0165419	0.0507192	0.721485	0.46853	0.999881	0.329262
ENSG00000142494	SLC47A1	solute carrier family 47 member 1 [Source:HGNC Symbol;Acc:HGNC:25588]	0.0165419	0.0507192	0.721485	0.46853	0.999881	0.329262
ENSG00000144445	KANSL1L	KAT8 regulatory NSL complex subunit 1 like [Source:HGNC Symbol;Acc:HGNC:26310]	0.0165419	0.0507192	0.721485	0.46853	0.999881	0.329262
ENSG00000153037	SRP19	signal recognition particle 19 [Source:HGNC Symbol;Acc:HGNC:11300]	0.0165419	0.0507192	0.721485	0.46853	0.999881	0.329262
ENSG00000158270	COLEC12	collectin subfamily member 12 [Source:HGNC Symbol;Acc:HGNC:16016]	0.0165419	0.0507192	0.721485	0.46853	0.999881	0.329262
ENSG00000162972	MAIP1	matrix AAA peptidase interacting protein 1 [Source:HGNC Symbol;Acc:HGNC:26198]	0.0165419	0.0507192	0.721485	0.46853	0.999881	0.329262
ENSG00000164938	TP53INP1	tumor protein p53 inducible nuclear protein 1 [Source:HGNC Symbol;Acc:HGNC:18022]	0.0165419	0.0507192	0.721485	0.46853	0.999881	0.329262
ENSG00000165152	TMEM246	transmembrane protein 246 [Source:HGNC Symbol;Acc:HGNC:28180]	0.0165419	0.0507192	0.721485	0.46853	0.999881	0.329262
ENSG00000167693	NXN	nucleoredoxin [Source:HGNC Symbol;Acc:HGNC:18008]	0.0165419	0.0507192	0.721485	0.46853	0.999881	0.329262
ENSG00000175175	PPM1E	protein phosphatase, Mg2+/Mn2+ dependent 1E [Source:HGNC Symbol;Acc:HGNC:19322]	0.0165419	0.0507192	0.721485	0.46853	0.999881	0.329262
ENSG00000175352	NRIP3	nuclear receptor interacting protein 3 [Source:HGNC Symbol;Acc:HGNC:1167]	0.0165419	0.0507192	0.721485	0.46853	0.999881	0.329262
ENSG00000176209	SMIM19	small integral membrane protein 19 [Source:HGNC Symbol;Acc:HGNC:25166]	0.0165419	0.0507192	0.721485	0.46853	0.999881	0.329262
ENSG00000177042	TMEM80	transmembrane protein 80 [Source:HGNC Symbol;Acc:HGNC:27453]	0.0165419	0.0507192	0.721485	0.46853	0.999881	0.329262
ENSG00000188785	ZNF548	zinc finger protein 548 [Source:HGNC Symbol;Acc:HGNC:26561]	0.0165419	0.0507192	0.721485	0.46853	0.999881	0.329262
ENSG00000198689	SLC9A6	solute carrier family 9 member A6 [Source:HGNC Symbol;Acc:HGNC:11079]	0.0165419	0.0507192	0.721485	0.46853	0.999881	0.329262
ENSG00000240682	ISY1	ISY1 splicing factor homolog [Source:HGNC Symbol;Acc:HGNC:29201]	0.0165419	0.0507192	0.721485	0.46853	0.999881	0.329262
ENSG00000244513	AC109587.1	novel transcript	0.0165419	0.0507192	0.721485	0.46853	0.999881	0.329262
ENSG00000250067	YJEFN3	YjeF N-terminal domain containing 3 [Source:HGNC Symbol;Acc:HGNC:24785]	0.0165419	0.0507192	0.721485	0.46853	0.999881	0.329262
ENSG00000252712	SCARNA14	small Cajal body-specific RNA 14 [Source:HGNC Symbol;Acc:HGNC:32571]	0.0165419	0.0507192	0.721485	0.46853	0.999881	0.329262
ENSG00000255112	CHMP1B	charged multivesicular body protein 1B [Source:HGNC Symbol;Acc:HGNC:24287]	0.0165419	0.0507192	0.721485	0.46853	0.999881	0.329262
ENSG00000265710	AL161772 miRNA		0.0165419	0.0507192	0.721485	0.46853	0.999881	0.329262
ENSG00000007264	MATK	megakaryocyte-associated tyrosine kinase [Source:HGNC Symbol;Acc:HGNC:6906]	0.0165419	0.0507301	0.72147	0.462915	0.999881	0.334499
ENSG00000010256	UQCRC1	ubiquinol-cytochrome c reductase core protein 1 [Source:HGNC Symbol;Acc:HGNC:12585]	0.0165419	0.0507301	0.72147	0.462915	0.999881	0.334499
ENSG00000049883	PTCD2	pentatricopeptide repeat domain 2 [Source:HGNC Symbol;Acc:HGNC:25734]	0.0165419	0.0507301	0.72147	0.462915	0.999881	0.334499
ENSG00000088387	DOCK9	dedicator of cytokinesis 9 [Source:HGNC Symbol;Acc:HGNC:14132]	0.0165419	0.0507301	0.72147	0.462915	0.999881	0.334499
ENSG00000100003	SEC14L2	SEC14 like lipid binding 2 [Source:HGNC Symbol;Acc:HGNC:10699]	0.0165419	0.0507301	0.72147	0.462915	0.999881	0.334499
ENSG00000102901	CENPT	centromere protein T [Source:HGNC Symbol;Acc:HGNC:25787]	0.0165419	0.0507301	0.72147	0.462915	0.999881	0.334499
ENSG00000120860	WASHC3	WASH complex subunit 3 [Source:HGNC Symbol;Acc:HGNC:24256]	0.0165419	0.0507301	0.72147	0.462915	0.999881	0.334499
ENSG00000122642	FKBP9	FKBP prolyl isomerase 9 [Source:HGNC Symbol;Acc:HGNC:3725]	0.0165419	0.0507301	0.72147	0.462915	0.999881	0.334499
ENSG00000129596	CDO1	cysteine dioxygenase type 1 [Source:HGNC Symbol;Acc:HGNC:1795]	0.0165419	0.0507301	0.72147	0.462915	0.999881	0.334499
ENSG00000133134	BEX2	brain expressed X-linked 2 [Source:HGNC Symbol;Acc:HGNC:30933]	0.0165419	0.0507301	0.72147	0.462915	0.999881	0.334499
ENSG00000137177	KIF13A	kinesin family member 13A [Source:HGNC Symbol;Acc:HGNC:14566]	0.0165419	0.0507301	0.72147	0.462915	0.999881	0.334499
ENSG00000140284	SLC27A2	solute carrier family 27 member 2 [Source:HGNC Symbol;Acc:HGNC:10996]	0.0165419	0.0507301	0.72147	0.462915	0.999881	0.334499
ENSG00000158850	B4GALT3	beta-1,4-galactosyltransferase 3 [Source:HGNC Symbol;Acc:HGNC:926]	0.0165419	0.0507301	0.72147	0.462915	0.999881	0.334499
ENSG00000158863	FAM160B2	family with sequence similarity 160 member B2 [Source:HGNC Symbol;Acc:HGNC:16492]	0.0165419	0.0507301	0.72147	0.462915	0.999881	0.334499
ENSG00000160051	IQCC	IQ motif containing C [Source:HGNC Symbol;Acc:HGNC:25545]	0.0165419	0.0507301	0.72147	0.462915	0.999881	0.334499
ENSG00000164291	ARSK	arylsulfatase family member K [Source:HGNC Symbol;Acc:HGNC:25239]	0.0165419	0.0507301	0.72147	0.462915	0.999881	0.334499
ENSG00000169490	TM2D2	TM2 domain containing 2 [Source:HGNC Symbol;Acc:HGNC:24127]	0.0165419	0.0507301	0.72147	0.462915	0.999881	0.334499
ENSG00000185753	CXorf38	chromosome X open reading frame 38 [Source:HGNC Symbol;Acc:HGNC:28589]	0.0165419	0.0507301	0.72147	0.462915	0.999881	0.334499
ENSG00000189056	RELN	reelin [Source:HGNC Symbol;Acc:HGNC:9957]	0.0165419	0.0507301	0.72147	0.462915	0.999881	0.334499
ENSG00000196981	WDR5B	WD repeat domain 5B [Source:HGNC Symbol;Acc:HGNC:17826]	0.0165419	0.0507301	0.72147	0.462915	0.999881	0.334499
ENSG00000231566	AC234772.2	long intergenic non-protein coding RNA 2595 [Source:HGNC Symbol;Acc:HGNC:53946]	0.0165419	0.0507301	0.72147	0.462915	0.999881	0.334499
ENSG00000260949	AP006545.1	novel transcript, overlapping to EIF4EBP1	0.0165419	0.0507301	0.72147	0.462915	0.999881	0.334499
ENSG00000261889	AC108134.2	novel transcript	0.0165419	0.0507301	0.72147	0.462915	0.999881	0.334499
ENSG00000270277	AC009948.3	novel transcript, antisense to titin	0.0165419	0.0507301	0.72147	0.462915	0.999881	0.334499
ENSG00000130695	CEP85	centrosomal protein 85 [Source:HGNC Symbol;Acc:HGNC:25309]	0.026467	0.0507957	0.723643	0.935798	0.999881	0.0288178
ENSG00000149485	FADS1	fatty acid desaturase 1 [Source:HGNC Symbol;Acc:HGNC:3574]	0.026467	0.0507957	0.723643	0.935798	0.999881	0.0288178
ENSG00000174442	ZWILCH	zwilch kinetochore protein [Source:HGNC Symbol;Acc:HGNC:25468]	0.026467	0.0507957	0.723643	0.935798	0.999881	0.0288178
ENSG00000196459	TRAPPC2	trafficking protein particle complex 2 [Source:HGNC Symbol;Acc:HGNC:23068]	0.026467	0.0507957	0.723643	0.935798	0.999881	0.0288178
ENSG00000114446	IFT57	intraflagellar transport 57 [Source:HGNC Symbol;Acc:HGNC:17367]	0.0496256	0.0508729	0.725711	0.930939	0.999881	0.0310789
ENSG00000182973	CNOT10	CCR4-NOT transcription complex subunit 10 [Source:HGNC Symbol;Acc:HGNC:23817]	0.0496256	0.0508729	0.725711	0.930939	0.999881	0.0310789
ENSG00000129484	PARP2	poly(ADP-ribose) polymerase 2 [Source:HGNC Symbol;Acc:HGNC:272]	0.0529339	0.0509243	0.725901	0.922465	0.999881	0.0350503
ENSG00000177888	ZBTB41	zinc finger and BTB domain containing 41 [Source:HGNC Symbol;Acc:HGNC:24819]	0.0529339	0.0509243	0.725901	0.922465	0.999881	0.0350503
ENSG00000103540	CCP110	centriolar coiled-coil protein 110 [Source:HGNC Symbol;Acc:HGNC:24342]	0.132335	0.0512264	0.729225	0.828976	0.999881	0.0814583
ENSG00000131368	MRPS25	mitochondrial ribosomal protein S25 [Source:HGNC Symbol;Acc:HGNC:14511]	0.700687	0.0512447	0.731716	0.686515	0.999881	0.16335
ENSG00000141367	CLTC	clathrin heavy chain [Source:HGNC Symbol;Acc:HGNC:2092]	0.228278	0.0512623	0.730428	0.756098	0.999881	0.121422
ENSG00000203668	CHML	CHM like Rab escort protein [Source:HGNC Symbol;Acc:HGNC:1941]	0.148877	0.0513262	0.729443	0.812228	0.999881	0.0903222
ENSG00000107566	ERLIN1	ER lipid raft associated 1 [Source:HGNC Symbol;Acc:HGNC:16947]	0.0397005	0.051402	0.724956	0.964381	0.999881	0.0157514
ENSG00000166225	FRS2	fibroblast growth factor receptor substrate 2 [Source:HGNC Symbol;Acc:HGNC:16971]	0.0397005	0.051402	0.724956	0.964381	0.999881	0.0157514
ENSG00000186166	CCDC84	coiled-coil domain containing 84 [Source:HGNC Symbol;Acc:HGNC:30460]	0.0363921	0.0514591	0.724647	0.980424	0.999881	0.00858588
ENSG00000213160	KLHL23	kelch like family member 23 [Source:HGNC Symbol;Acc:HGNC:27506]	0.220603	0.0514901	0.729938	0.768549	0.999881	0.114328
ENSG00000071189	SNX13	sorting nexin 13 [Source:HGNC Symbol;Acc:HGNC:21335]	0.697379	0.0515047	0.731814	0.689692	0.999881	0.161345
ENSG00000144036	EXOC6B	exocyst complex component 6B [Source:HGNC Symbol;Acc:HGNC:17085]	0.0297753	0.051521	0.723946	0.971764	0.999881	0.0124394
ENSG00000115760	BIRC6	baculoviral IAP repeat containing 6 [Source:HGNC Symbol;Acc:HGNC:13516]	0.12241	0.0515938	0.729068	0.839193	0.999881	0.0761384
ENSG00000143815	LBR	lamin B receptor [Source:HGNC Symbol;Acc:HGNC:6518]	0.714563	0.0516642	0.718948	0.746964	0.999881	0.1267
ENSG00000062194	GPBP1	GC-rich promoter binding protein 1 [Source:HGNC Symbol;Acc:HGNC:29520]	0.244819	0.0517235	0.730549	0.745194	0.999881	0.12773
ENSG00000105186	ANKRD27	ankyrin repeat domain 27 [Source:HGNC Symbol;Acc:HGNC:25310]	0.0198502	0.0517796	0.722215	0.732818	0.999881	0.135004
ENSG00000173214	MFSD4B	major facilitator superfamily domain containing 4B [Source:HGNC Symbol;Acc:HGNC:21053]	0.0198502	0.0517796	0.722215	0.732818	0.999881	0.135004
ENSG00000109083	IFT20	intraflagellar transport 20 [Source:HGNC Symbol;Acc:HGNC:30989]	0.0231586	0.0518075	0.722915	0.863702	0.999881	0.0636363
ENSG00000161904	LEMD2	LEM domain containing 2 [Source:HGNC Symbol;Acc:HGNC:21244]	0.0231586	0.0518075	0.722915	0.863702	0.999881	0.0636363
ENSG00000246350	AL049543.1	novel transcript	0.0231586	0.0518075	0.722915	0.863702	0.999881	0.0636363
ENSG00000079785	DDX1	DEAD-box helicase 1 [Source:HGNC Symbol;Acc:HGNC:2734]	0.316546	0.0518117	0.730747	0.713287	0.999881	0.146736
ENSG00000120137	PANK3	pantothenate kinase 3 [Source:HGNC Symbol;Acc:HGNC:19365]	0.188577	0.0519435	0.730047	0.780131	0.999881	0.107832
ENSG00000158417	EIF5B	eukaryotic translation initiation factor 5B [Source:HGNC Symbol;Acc:HGNC:30793]	0.293388	0.0521544	0.730682	0.722678	0.999881	0.141055
ENSG00000108375	RNF43	ring finger protein 43 [Source:HGNC Symbol;Acc:HGNC:18505]	0.026467	0.0522069	0.723393	0.928528	0.999881	0.0322052
ENSG00000136866	ZFP37	ZFP37 zinc finger protein [Source:HGNC Symbol;Acc:HGNC:12863]	0.026467	0.0522069	0.723393	0.928528	0.999881	0.0322052
ENSG00000163624	CDS1	CDP-diacylglycerol synthase 1 [Source:HGNC Symbol;Acc:HGNC:1800]	0.0198502	0.0522542	0.722146	0.728436	0.999881	0.137609
ENSG00000168936	TMEM129	transmembrane protein 129 [Source:HGNC Symbol;Acc:HGNC:25137]	0.0198502	0.0522542	0.722146	0.728436	0.999881	0.137609
ENSG00000171150	SOCS5	suppressor of cytokine signaling 5 [Source:HGNC Symbol;Acc:HGNC:16852]	0.0198502	0.0522542	0.722146	0.728436	0.999881	0.137609
ENSG00000175745	NR2F1	nuclear receptor subfamily 2 group F member 1 [Source:HGNC Symbol;Acc:HGNC:7975]	0.0198502	0.0522542	0.722146	0.728436	0.999881	0.137609
ENSG00000048991	R3HDM1	R3H domain containing 1 [Source:HGNC Symbol;Acc:HGNC:9757]	0.0297753	0.052255	0.723775	0.968493	0.999881	0.0139035
ENSG00000101752	MIB1	mindbomb E3 ubiquitin protein ligase 1 [Source:HGNC Symbol;Acc:HGNC:21086]	0.336396	0.0523464	0.73097	0.704427	0.999881	0.152164
ENSG00000162971	TYW5	tRNA-yW synthesizing protein 5 [Source:HGNC Symbol;Acc:HGNC:26754]	0.0463172	0.0523646	0.725343	0.939661	0.999881	0.0270286
ENSG00000120802	TMPO	thymopoietin [Source:HGNC Symbol;Acc:HGNC:11875]	0.36948	0.0524956	0.731143	0.690287	0.999881	0.16097
ENSG00000129003	VPS13C	vacuolar protein sorting 13 homolog C [Source:HGNC Symbol;Acc:HGNC:23594]	0.868357	0.0524977	0.732165	0.595847	0.999881	0.224865
ENSG00000174839	DENND6A	DENN domain containing 6A [Source:HGNC Symbol;Acc:HGNC:26635]	0.0628591	0.0527114	0.726239	0.899144	0.999881	0.0461709
ENSG00000057757	PITHD1	PITH domain containing 1 [Source:HGNC Symbol;Acc:HGNC:25022]	0.0231586	0.0528978	0.722732	0.855254	0.999881	0.0679049
ENSG00000119900	OGFRL1	opioid growth factor receptor like 1 [Source:HGNC Symbol;Acc:HGNC:21378]	0.0794009	0.0528997	0.726849	0.871519	0.999881	0.0597233
ENSG00000178607	ERN1	endoplasmic reticulum to nucleus signaling 1 [Source:HGNC Symbol;Acc:HGNC:3449]	0.0198502	0.0530216	0.721927	0.70658	0.999881	0.150839
ENSG00000178999	AURKB	aurora kinase B [Source:HGNC Symbol;Acc:HGNC:11390]	0.0198502	0.0530216	0.721927	0.70658	0.999881	0.150839
ENSG00000124532	MRS2	magnesium transporter MRS2 [Source:HGNC Symbol;Acc:HGNC:13785]	0.0330837	0.053122	0.724085	0.996684	0.999881	0.00144242
ENSG00000105854	PON2	paraoxonase 2 [Source:HGNC Symbol;Acc:HGNC:9205]	0.026467	0.0535361	0.723183	0.922399	0.999881	0.0350809
ENSG00000169860	P2RY1	purinergic receptor P2Y1 [Source:HGNC Symbol;Acc:HGNC:8539]	0.026467	0.0535361	0.723183	0.922399	0.999881	0.0350809
ENSG00000170502	NUDT9	nudix hydrolase 9 [Source:HGNC Symbol;Acc:HGNC:8056]	0.026467	0.0535361	0.723183	0.922399	0.999881	0.0350809
ENSG00000162736	NCSTN	nicastrin [Source:HGNC Symbol;Acc:HGNC:17091]	0.0198502	0.0535372	0.721828	0.69937	0.999881	0.155293
ENSG00000108055	SMC3	structural maintenance of chromosomes 3 [Source:HGNC Symbol;Acc:HGNC:2468]	0.409181	0.0541233	0.731528	0.673048	0.999881	0.171954
ENSG00000117155	SSX2IP	SSX family member 2 interacting protein [Source:HGNC Symbol;Acc:HGNC:16509]	0.0926344	0.0542979	0.727206	0.852219	0.999881	0.0694486
ENSG00000198805	PNP	purine nucleoside phosphorylase [Source:HGNC Symbol;Acc:HGNC:7892]	0.0363921	0.0544042	0.724274	0.982559	0.999881	0.00764148
ENSG00000205339	IPO7	importin 7 [Source:HGNC Symbol;Acc:HGNC:9852]	0.575612	0.0544768	0.71177	0.781385	0.999881	0.107135
ENSG00000112096	SOD2	superoxide dismutase 2 [Source:HGNC Symbol;Acc:HGNC:11180]	0.175344	0.0546678	0.729677	0.780684	0.999881	0.107525
ENSG00000147862	NFIB	nuclear factor I B [Source:HGNC Symbol;Acc:HGNC:7785]	0.0330837	0.0547905	0.723861	0.994101	0.999881	0.00256962
ENSG00000135698	MPHOSPH6	M-phase phosphoprotein 6 [Source:HGNC Symbol;Acc:HGNC:7214]	0.0397005	0.0551286	0.724465	0.965114	0.999881	0.0154214
ENSG00000073614	KDM5A	lysine demethylase 5A [Source:HGNC Symbol;Acc:HGNC:9886]	0.253687	0.0551355	0.730319	0.738548	0.999881	0.131621
ENSG00000128918	ALDH1A2	aldehyde dehydrogenase 1 family member A2 [Source:HGNC Symbol;Acc:HGNC:15472]	0.0198502	0.0552205	0.721472	0.66607	0.999881	0.17648
ENSG00000139641	ESYT1	extended synaptotagmin 1 [Source:HGNC Symbol;Acc:HGNC:29534]	0.0198502	0.0552205	0.721472	0.66607	0.999881	0.17648
ENSG00000166123	GPT2	glutamic--pyruvic transaminase 2 [Source:HGNC Symbol;Acc:HGNC:18062]	0.0198502	0.0552205	0.721472	0.66607	0.999881	0.17648
ENSG00000204387	C6orf48	small nucleolar RNA host gene 32 [Source:HGNC Symbol;Acc:HGNC:19078]	0.0198502	0.0552205	0.721472	0.66607	0.999881	0.17648
ENSG00000182903	ZNF721	zinc finger protein 721 [Source:HGNC Symbol;Acc:HGNC:29425]	0.0860177	0.0552446	0.727722	0.867481	0.999881	0.06174
ENSG00000130402	ACTN4	actinin alpha 4 [Source:HGNC Symbol;Acc:HGNC:166]	0.0297753	0.0552865	0.72331	0.959333	0.999881	0.0180304
ENSG00000004487	KDM1A	lysine demethylase 1A [Source:HGNC Symbol;Acc:HGNC:29079]	0.132335	0.0554435	0.729189	0.820532	0.999881	0.0859044
ENSG00000011376	LARS2	leucyl-tRNA synthetase 2, mitochondrial [Source:HGNC Symbol;Acc:HGNC:17095]	0.0231586	0.0554649	0.722249	0.829544	0.999881	0.0811606
ENSG00000181751	C5orf30	chromosome 5 open reading frame 30 [Source:HGNC Symbol;Acc:HGNC:25052]	0.0231586	0.0554649	0.722249	0.829544	0.999881	0.0811606
ENSG00000215908	CROCCP2	CROCC pseudogene 2 [Source:HGNC Symbol;Acc:HGNC:28170]	0.0231586	0.0554649	0.722249	0.829544	0.999881	0.0811606
ENSG00000269893	SNHG8	small nucleolar RNA host gene 8 [Source:HGNC Symbol;Acc:HGNC:33098]	0.0231586	0.0554649	0.722249	0.829544	0.999881	0.0811606
ENSG00000104356	POP1	POP1 homolog, ribonuclease P/MRP subunit [Source:HGNC Symbol;Acc:HGNC:30129]	0.026467	0.0556438	0.722737	0.906568	0.999881	0.0425994
ENSG00000169193	CCDC126	coiled-coil domain containing 126 [Source:HGNC Symbol;Acc:HGNC:22398]	0.026467	0.0556438	0.722737	0.906568	0.999881	0.0425994
ENSG00000023318	ERP44	endoplasmic reticulum protein 44 [Source:HGNC Symbol;Acc:HGNC:18311]	0.0430088	0.0556635	0.72468	0.950324	0.999881	0.0221282
ENSG00000163788	SNRK	SNF related kinase [Source:HGNC Symbol;Acc:HGNC:30598]	0.0430088	0.0556635	0.72468	0.950324	0.999881	0.0221282
ENSG00000200975	RNU1-7P	RNA, U1 small nuclear 7, pseudogene [Source:HGNC Symbol;Acc:HGNC:48306]	0.0496256	0.0556677	0.725107	0.926748	0.999881	0.0330385
ENSG00000039123	MTREX	Mtr4 exosome RNA helicase [Source:HGNC Symbol;Acc:HGNC:18734]	0.228278	0.0557248	0.730346	0.742637	0.999881	0.129223
ENSG00000166012	TAF1D	TATA-box binding protein associated factor, RNA polymerase I subunit D [Source:HGNC Symbol;Acc:HGNC:28759]	0.135643	0.0557966	0.729152	0.815253	0.999881	0.0887077
ENSG00000165300	SLITRK5	SLIT and NTRK like family member 5 [Source:HGNC Symbol;Acc:HGNC:20295]	0.026467	0.055831	0.722746	0.907304	0.999881	0.0422471
ENSG00000202174	RNA5-8SP5	RNA, 5.8S ribosomal pseudogene 5 [Source:HGNC Symbol;Acc:HGNC:41959]	0.0562423	0.0558538	0.725578	0.909173	0.999881	0.0413534
ENSG00000023228	NDUFS1	NADH:ubiquinone oxidoreductase core subunit S1 [Source:HGNC Symbol;Acc:HGNC:7707]	0.710613	0.0559412	0.731957	0.667042	0.999881	0.175847
ENSG00000044574	HSPA5	heat shock protein family A (Hsp70) member 5 [Source:HGNC Symbol;Acc:HGNC:5238]	0.387079	0.0559975	0.731437	0.669467	0.999881	0.174271
ENSG00000065978	YBX1	Y-box binding protein 1 [Source:HGNC Symbol;Acc:HGNC:8014]	0.132335	0.0560337	0.729212	0.819759	0.999881	0.086314
ENSG00000086589	RBM22	RNA binding motif protein 22 [Source:HGNC Symbol;Acc:HGNC:25503]	0.0297753	0.0560448	0.723264	0.958609	0.999881	0.0183587
ENSG00000128654	MTX2	metaxin 2 [Source:HGNC Symbol;Acc:HGNC:7506]	0.0297753	0.0560448	0.723264	0.958609	0.999881	0.0183587
ENSG00000198890	PRMT6	protein arginine methyltransferase 6 [Source:HGNC Symbol;Acc:HGNC:18241]	0.0297753	0.0560448	0.723264	0.958609	0.999881	0.0183587
ENSG00000112874	NUDT12	nudix hydrolase 12 [Source:HGNC Symbol;Acc:HGNC:18826]	0.0363921	0.0561171	0.724048	0.983992	0.999881	0.00700834
ENSG00000120709	FAM53C	family with sequence similarity 53 member C [Source:HGNC Symbol;Acc:HGNC:1336]	0.0363921	0.0561171	0.724048	0.983992	0.999881	0.00700834
ENSG00000155508	CNOT8	CCR4-NOT transcription complex subunit 8 [Source:HGNC Symbol;Acc:HGNC:9207]	0.0363921	0.0561171	0.724048	0.983992	0.999881	0.00700834
ENSG00000186314	PRELID2	PRELI domain containing 2 [Source:HGNC Symbol;Acc:HGNC:28306]	0.0330837	0.0562621	0.723631	0.991197	0.999881	0.0038402
ENSG00000228549	BX284668.2	novel transcript	0.0330837	0.0562621	0.723631	0.991197	0.999881	0.0038402
ENSG00000112159	MDN1	midasin AAA ATPase 1 [Source:HGNC Symbol;Acc:HGNC:18302]	0.747574	0.0564873	0.387643	0.434293	0.90316	0.362217
ENSG00000174136	RGMB	repulsive guidance molecule BMP co-receptor b [Source:HGNC Symbol;Acc:HGNC:26896]	0.026467	0.0565115	0.722688	0.905926	0.999881	0.0429071
ENSG00000017797	RALBP1	ralA binding protein 1 [Source:HGNC Symbol;Acc:HGNC:9841]	0.0198502	0.0566872	0.721153	0.635118	0.999881	0.197145
ENSG00000145365	TIFA	TRAF interacting protein with forkhead associated domain [Source:HGNC Symbol;Acc:HGNC:19075]	0.0198502	0.0566872	0.721153	0.635118	0.999881	0.197145
ENSG00000183853	KIRREL1	kirre like nephrin family adhesion molecule 1 [Source:HGNC Symbol;Acc:HGNC:15734]	0.0198502	0.0566872	0.721153	0.635118	0.999881	0.197145
ENSG00000186767	SPIN4	spindlin family member 4 [Source:HGNC Symbol;Acc:HGNC:27040]	0.0198502	0.0566872	0.721153	0.635118	0.999881	0.197145
ENSG00000082512	TRAF5	TNF receptor associated factor 5 [Source:HGNC Symbol;Acc:HGNC:12035]	0.0397005	0.056945	0.724251	0.965613	0.999881	0.0151969
ENSG00000168259	DNAJC7	DnaJ heat shock protein family (Hsp40) member C7 [Source:HGNC Symbol;Acc:HGNC:12392]	0.10256	0.0571455	0.728129	0.845047	0.999881	0.0731191
ENSG00000184203	PPP1R2	protein phosphatase 1 regulatory inhibitor subunit 2 [Source:HGNC Symbol;Acc:HGNC:9288]	0.0231586	0.0571935	0.721886	0.807239	0.999881	0.0929979
ENSG00000165449	SLC16A9	solute carrier family 16 member 9 [Source:HGNC Symbol;Acc:HGNC:23520]	0.0363921	0.0575053	0.723826	0.985534	0.999881	0.00632831
ENSG00000171714	ANO5	anoctamin 5 [Source:HGNC Symbol;Acc:HGNC:27337]	0.0430088	0.0575333	0.724477	0.950079	0.999881	0.0222402
ENSG00000136104	RNASEH2B	ribonuclease H2 subunit B [Source:HGNC Symbol;Acc:HGNC:25671]	0.0231586	0.0577923	0.721793	0.802774	0.999881	0.0954067
ENSG00000148090	AUH	AU RNA binding methylglutaconyl-CoA hydratase [Source:HGNC Symbol;Acc:HGNC:890]	0.0231586	0.0577923	0.721793	0.802774	0.999881	0.0954067
ENSG00000180233	ZNRF2	zinc and ring finger 2 [Source:HGNC Symbol;Acc:HGNC:22316]	0.0231586	0.0577923	0.721793	0.802774	0.999881	0.0954067
ENSG00000076685	NT5C2	5'-nucleotidase, cytosolic II [Source:HGNC Symbol;Acc:HGNC:8022]	0.0198502	0.0578528	0.720885	0.608705	0.999881	0.215593
ENSG00000076716	GPC4	glypican 4 [Source:HGNC Symbol;Acc:HGNC:4452]	0.0198502	0.0578528	0.720885	0.608705	0.999881	0.215593
ENSG00000113716	HMGXB3	HMG-box containing 3 [Source:HGNC Symbol;Acc:HGNC:28982]	0.0198502	0.0578528	0.720885	0.608705	0.999881	0.215593
ENSG00000117153	KLHL12	kelch like family member 12 [Source:HGNC Symbol;Acc:HGNC:19360]	0.0198502	0.0578528	0.720885	0.608705	0.999881	0.215593
ENSG00000123352	SPATS2	spermatogenesis associated serine rich 2 [Source:HGNC Symbol;Acc:HGNC:18650]	0.0198502	0.0578528	0.720885	0.608705	0.999881	0.215593
ENSG00000124098	FAM210B	family with sequence similarity 210 member B [Source:HGNC Symbol;Acc:HGNC:16102]	0.0198502	0.0578528	0.720885	0.608705	0.999881	0.215593
ENSG00000187735	TCEA1	transcription elongation factor A1 [Source:HGNC Symbol;Acc:HGNC:11612]	0.0198502	0.0578528	0.720885	0.608705	0.999881	0.215593
ENSG00000114480	GBE1	1,4-alpha-glucan branching enzyme 1 [Source:HGNC Symbol;Acc:HGNC:4180]	0.0297753	0.0578924	0.722951	0.95153	0.999881	0.0215777
ENSG00000123191	ATP7B	ATPase copper transporting beta [Source:HGNC Symbol;Acc:HGNC:870]	0.0297753	0.0578924	0.722951	0.95153	0.999881	0.0215777
ENSG00000163528	CHCHD4	coiled-coil-helix-coiled-coil-helix domain containing 4 [Source:HGNC Symbol;Acc:HGNC:26467]	0.0297753	0.0578924	0.722951	0.95153	0.999881	0.0215777
ENSG00000234420	ZNF37BP	zinc finger protein 37B, pseudogene [Source:HGNC Symbol;Acc:HGNC:13103]	0.089326	0.0579103	0.727792	0.859782	0.999881	0.0656117
ENSG00000241837	ATP5PO	ATP synthase peripheral stalk subunit OSCP [Source:HGNC Symbol;Acc:HGNC:850]	0.0496256	0.0579782	0.724947	0.92551	0.999881	0.0336191
ENSG00000174799	CEP135	centrosomal protein 135 [Source:HGNC Symbol;Acc:HGNC:29086]	0.0694758	0.0584219	0.725988	0.877736	0.999881	0.0566363
ENSG00000197102	DYNC1H1	dynein cytoplasmic 1 heavy chain 1 [Source:HGNC Symbol;Acc:HGNC:2961]	0.959753	0.0585731	0.719462	0.748257	0.999881	0.125949
ENSG00000141279	NPEPPS	aminopeptidase puromycin sensitive [Source:HGNC Symbol;Acc:HGNC:7900]	0.0794009	0.0585768	0.726425	0.861386	0.999881	0.0648023
ENSG00000138160	KIF11	kinesin family member 11 [Source:HGNC Symbol;Acc:HGNC:6388]	0.270229	0.058729	0.730403	0.717833	0.999881	0.143976
ENSG00000069702	TGFBR3	transforming growth factor beta receptor 3 [Source:HGNC Symbol;Acc:HGNC:11774]	0.0198502	0.0587825	0.720679	0.587682	0.999881	0.230858
ENSG00000112658	SRF	serum response factor [Source:HGNC Symbol;Acc:HGNC:11291]	0.0198502	0.0587825	0.720679	0.587682	0.999881	0.230858
ENSG00000119661	DNAL1	dynein axonemal light chain 1 [Source:HGNC Symbol;Acc:HGNC:23247]	0.0198502	0.0587825	0.720679	0.587682	0.999881	0.230858
ENSG00000128513	POT1	protection of telomeres 1 [Source:HGNC Symbol;Acc:HGNC:17284]	0.0198502	0.0587825	0.720679	0.587682	0.999881	0.230858
ENSG00000147586	MRPS28	mitochondrial ribosomal protein S28 [Source:HGNC Symbol;Acc:HGNC:14513]	0.0198502	0.0587825	0.720679	0.587682	0.999881	0.230858
ENSG00000162734	PEA15	proliferation and apoptosis adaptor protein 15 [Source:HGNC Symbol;Acc:HGNC:8822]	0.0198502	0.0587825	0.720679	0.587682	0.999881	0.230858
ENSG00000168246	UBTD2	ubiquitin domain containing 2 [Source:HGNC Symbol;Acc:HGNC:24463]	0.0198502	0.0587825	0.720679	0.587682	0.999881	0.230858
ENSG00000168283	BMI1	BMI1 proto-oncogene, polycomb ring finger [Source:HGNC Symbol;Acc:HGNC:1066]	0.0198502	0.0587825	0.720679	0.587682	0.999881	0.230858
ENSG00000168556	ING2	inhibitor of growth family member 2 [Source:HGNC Symbol;Acc:HGNC:6063]	0.0231586	0.0588551	0.721548	0.785462	0.999881	0.104875
ENSG00000184304	PRKD1	protein kinase D1 [Source:HGNC Symbol;Acc:HGNC:9407]	0.0231586	0.0588551	0.721548	0.785462	0.999881	0.104875
ENSG00000156976	EIF4A2	eukaryotic translation initiation factor 4A2 [Source:HGNC Symbol;Acc:HGNC:3284]	1.12517	0.0590102	0.723854	0.672074	0.999881	0.172583
ENSG00000145907	G3BP1	G3BP stress granule assembly factor 1 [Source:HGNC Symbol;Acc:HGNC:30292]	0.294445	0.0590803	0.730993	0.699067	0.999881	0.155481
ENSG00000152795	HNRNPDL	heterogeneous nuclear ribonucleoprotein D like [Source:HGNC Symbol;Acc:HGNC:5037]	0.403621	0.0591006	0.731568	0.653442	0.999881	0.184793
ENSG00000100029	PES1	pescadillo ribosomal biogenesis factor 1 [Source:HGNC Symbol;Acc:HGNC:8848]	0.0297753	0.0592711	0.722761	0.947147	0.999881	0.0235824
ENSG00000019549	SNAI2	snail family transcriptional repressor 2 [Source:HGNC Symbol;Acc:HGNC:11094]	0.0198502	0.0594672	0.720522	0.571553	0.999881	0.242944
ENSG00000050393	MCUR1	mitochondrial calcium uniporter regulator 1 [Source:HGNC Symbol;Acc:HGNC:21097]	0.0198502	0.0594672	0.720522	0.571553	0.999881	0.242944
ENSG00000073969	NSF	N-ethylmaleimide sensitive factor, vesicle fusing ATPase [Source:HGNC Symbol;Acc:HGNC:8016]	0.0198502	0.0594672	0.720522	0.571553	0.999881	0.242944
ENSG00000100505	TRIM9	tripartite motif containing 9 [Source:HGNC Symbol;Acc:HGNC:16288]	0.0198502	0.0594672	0.720522	0.571553	0.999881	0.242944
ENSG00000100991	TRPC4AP	transient receptor potential cation channel subfamily C member 4 associated protein [Source:HGNC Symbol;Acc:HGNC:16181]	0.0198502	0.0594672	0.720522	0.571553	0.999881	0.242944
ENSG00000101350	KIF3B	kinesin family member 3B [Source:HGNC Symbol;Acc:HGNC:6320]	0.0198502	0.0594672	0.720522	0.571553	0.999881	0.242944
ENSG00000104450	SPAG1	sperm associated antigen 1 [Source:HGNC Symbol;Acc:HGNC:11212]	0.0198502	0.0594672	0.720522	0.571553	0.999881	0.242944
ENSG00000105856	HBP1	HMG-box transcription factor 1 [Source:HGNC Symbol;Acc:HGNC:23200]	0.0198502	0.0594672	0.720522	0.571553	0.999881	0.242944
ENSG00000117118	SDHB	succinate dehydrogenase complex iron sulfur subunit B [Source:HGNC Symbol;Acc:HGNC:10681]	0.0198502	0.0594672	0.720522	0.571553	0.999881	0.242944
ENSG00000121210	TMEM131L	transmembrane 131 like [Source:HGNC Symbol;Acc:HGNC:29146]	0.0198502	0.0594672	0.720522	0.571553	0.999881	0.242944
ENSG00000129245	FXR2	FMR1 autosomal homolog 2 [Source:HGNC Symbol;Acc:HGNC:4024]	0.0198502	0.0594672	0.720522	0.571553	0.999881	0.242944
ENSG00000135537	AFG1L	AFG1 like ATPase [Source:HGNC Symbol;Acc:HGNC:16411]	0.0198502	0.0594672	0.720522	0.571553	0.999881	0.242944
ENSG00000138463	DIRC2	solute carrier family 49 member 4 [Source:HGNC Symbol;Acc:HGNC:16628]	0.0198502	0.0594672	0.720522	0.571553	0.999881	0.242944
ENSG00000138678	GPAT3	glycerol-3-phosphate acyltransferase 3 [Source:HGNC Symbol;Acc:HGNC:28157]	0.0198502	0.0594672	0.720522	0.571553	0.999881	0.242944
ENSG00000139517	LNX2	ligand of numb-protein X 2 [Source:HGNC Symbol;Acc:HGNC:20421]	0.0198502	0.0594672	0.720522	0.571553	0.999881	0.242944
ENSG00000153487	ING1	inhibitor of growth family member 1 [Source:HGNC Symbol;Acc:HGNC:6062]	0.0198502	0.0594672	0.720522	0.571553	0.999881	0.242944
ENSG00000158301	GPRASP2	G protein-coupled receptor associated sorting protein 2 [Source:HGNC Symbol;Acc:HGNC:25169]	0.0198502	0.0594672	0.720522	0.571553	0.999881	0.242944
ENSG00000159263	SIM2	SIM bHLH transcription factor 2 [Source:HGNC Symbol;Acc:HGNC:10883]	0.0198502	0.0594672	0.720522	0.571553	0.999881	0.242944
ENSG00000164405	UQCRQ	ubiquinol-cytochrome c reductase complex III subunit VII [Source:HGNC Symbol;Acc:HGNC:29594]	0.0198502	0.0594672	0.720522	0.571553	0.999881	0.242944
ENSG00000168779	SHOX2	short stature homeobox 2 [Source:HGNC Symbol;Acc:HGNC:10854]	0.0198502	0.0594672	0.720522	0.571553	0.999881	0.242944
ENSG00000171448	ZBTB26	zinc finger and BTB domain containing 26 [Source:HGNC Symbol;Acc:HGNC:23383]	0.0198502	0.0594672	0.720522	0.571553	0.999881	0.242944
ENSG00000178573	MAF	MAF bZIP transcription factor [Source:HGNC Symbol;Acc:HGNC:6776]	0.0198502	0.0594672	0.720522	0.571553	0.999881	0.242944
ENSG00000200176	RNU1-19P	RNA, U1 small nuclear 19, pseudogene [Source:HGNC Symbol;Acc:HGNC:41945]	0.0198502	0.0594672	0.720522	0.571553	0.999881	0.242944
ENSG00000243317	STMP1	short transmembrane mitochondrial protein 1 [Source:HGNC Symbol;Acc:HGNC:41909]	0.0198502	0.0594672	0.720522	0.571553	0.999881	0.242944
ENSG00000248092	NNT-AS1	NNT antisense RNA 1 [Source:HGNC Symbol;Acc:HGNC:49005]	0.0198502	0.0594672	0.720522	0.571553	0.999881	0.242944
ENSG00000253276	CCDC71L	coiled-coil domain containing 71 like [Source:HGNC Symbol;Acc:HGNC:26685]	0.0198502	0.0594672	0.720522	0.571553	0.999881	0.242944
ENSG00000147457	CHMP7	charged multivesicular body protein 7 [Source:HGNC Symbol;Acc:HGNC:28439]	0.026467	0.0595134	0.722165	0.886508	0.999881	0.0523174
ENSG00000168216	LMBRD1	LMBR1 domain containing 1 [Source:HGNC Symbol;Acc:HGNC:23038]	0.026467	0.0595134	0.722165	0.886508	0.999881	0.0523174
ENSG00000129480	DTD2	D-aminoacyl-tRNA deacylase 2 [Source:HGNC Symbol;Acc:HGNC:20277]	0.0231586	0.0595166	0.721434	0.779235	0.999881	0.108332
ENSG00000187051	RPS19BP1	ribosomal protein S19 binding protein 1 [Source:HGNC Symbol;Acc:HGNC:28749]	0.0330837	0.0598713	0.723108	0.983731	0.999881	0.00712351
ENSG00000065559	MAP2K4	mitogen-activated protein kinase kinase 4 [Source:HGNC Symbol;Acc:HGNC:6844]	0.0198502	0.0599753	0.720403	0.559257	0.999881	0.252389
ENSG00000114744	COMMD2	COMM domain containing 2 [Source:HGNC Symbol;Acc:HGNC:24993]	0.0198502	0.0599753	0.720403	0.559257	0.999881	0.252389
ENSG00000116874	WARS2	tryptophanyl tRNA synthetase 2, mitochondrial [Source:HGNC Symbol;Acc:HGNC:12730]	0.0198502	0.0599753	0.720403	0.559257	0.999881	0.252389
ENSG00000118257	NRP2	neuropilin 2 [Source:HGNC Symbol;Acc:HGNC:8005]	0.0198502	0.0599753	0.720403	0.559257	0.999881	0.252389
ENSG00000119929	CUTC	cutC copper transporter [Source:HGNC Symbol;Acc:HGNC:24271]	0.0198502	0.0599753	0.720403	0.559257	0.999881	0.252389
ENSG00000126247	CAPNS1	calpain small subunit 1 [Source:HGNC Symbol;Acc:HGNC:1481]	0.0198502	0.0599753	0.720403	0.559257	0.999881	0.252389
ENSG00000126254	RBM42	RNA binding motif protein 42 [Source:HGNC Symbol;Acc:HGNC:28117]	0.0198502	0.0599753	0.720403	0.559257	0.999881	0.252389
ENSG00000134690	CDCA8	cell division cycle associated 8 [Source:HGNC Symbol;Acc:HGNC:14629]	0.0198502	0.0599753	0.720403	0.559257	0.999881	0.252389
ENSG00000143162	CREG1	cellular repressor of E1A stimulated genes 1 [Source:HGNC Symbol;Acc:HGNC:2351]	0.0198502	0.0599753	0.720403	0.559257	0.999881	0.252389
ENSG00000148187	MRRF	mitochondrial ribosome recycling factor [Source:HGNC Symbol;Acc:HGNC:7234]	0.0198502	0.0599753	0.720403	0.559257	0.999881	0.252389
ENSG00000166321	NUDT13	nudix hydrolase 13 [Source:HGNC Symbol;Acc:HGNC:18827]	0.0198502	0.0599753	0.720403	0.559257	0.999881	0.252389
ENSG00000169126	ARMC4	armadillo repeat containing 4 [Source:HGNC Symbol;Acc:HGNC:25583]	0.0198502	0.0599753	0.720403	0.559257	0.999881	0.252389
ENSG00000170381	SEMA3E	semaphorin 3E [Source:HGNC Symbol;Acc:HGNC:10727]	0.0198502	0.0599753	0.720403	0.559257	0.999881	0.252389
ENSG00000171295	ZNF440	zinc finger protein 440 [Source:HGNC Symbol;Acc:HGNC:20874]	0.0198502	0.0599753	0.720403	0.559257	0.999881	0.252389
ENSG00000180190	TDRP	testis development related protein [Source:HGNC Symbol;Acc:HGNC:26951]	0.0198502	0.0599753	0.720403	0.559257	0.999881	0.252389
ENSG00000183340	JRKL	JRK like [Source:HGNC Symbol;Acc:HGNC:6200]	0.0198502	0.0599753	0.720403	0.559257	0.999881	0.252389
ENSG00000185515	BRCC3	BRCA1/BRCA2-containing complex subunit 3 [Source:HGNC Symbol;Acc:HGNC:24185]	0.0198502	0.0599753	0.720403	0.559257	0.999881	0.252389
ENSG00000198001	IRAK4	interleukin 1 receptor associated kinase 4 [Source:HGNC Symbol;Acc:HGNC:17967]	0.0198502	0.0599753	0.720403	0.559257	0.999881	0.252389
ENSG00000204611	ZNF616	zinc finger protein 616 [Source:HGNC Symbol;Acc:HGNC:28062]	0.0198502	0.0599753	0.720403	0.559257	0.999881	0.252389
ENSG00000009307	CSDE1	cold shock domain containing E1 [Source:HGNC Symbol;Acc:HGNC:29905]	1.555	0.0601448	0.383215	0.387482	0.829176	0.411748
ENSG00000145425	RPS3A	ribosomal protein S3A [Source:HGNC Symbol;Acc:HGNC:10421]	0.0628591	0.0601815	0.725493	0.888131	0.999881	0.0515229
ENSG00000168288	MMADHC	metabolism of cobalamin associated D [Source:HGNC Symbol;Acc:HGNC:25221]	0.0397005	0.060184	0.723845	0.966879	0.999881	0.0146277
ENSG00000185787	MORF4L1	mortality factor 4 like 1 [Source:HGNC Symbol;Acc:HGNC:16989]	0.313238	0.0603363	0.731002	0.692652	0.999881	0.159485
ENSG00000072135	PTPN18	protein tyrosine phosphatase non-receptor type 18 [Source:HGNC Symbol;Acc:HGNC:9649]	0.0198502	0.0603426	0.720316	0.549901	0.999881	0.259716
ENSG00000092203	TOX4	TOX high mobility group box family member 4 [Source:HGNC Symbol;Acc:HGNC:20161]	0.0198502	0.0603426	0.720316	0.549901	0.999881	0.259716
ENSG00000101000	PROCR	protein C receptor [Source:HGNC Symbol;Acc:HGNC:9452]	0.0198502	0.0603426	0.720316	0.549901	0.999881	0.259716
ENSG00000103966	EHD4	EH domain containing 4 [Source:HGNC Symbol;Acc:HGNC:3245]	0.0198502	0.0603426	0.720316	0.549901	0.999881	0.259716
ENSG00000104886	PLEKHJ1	pleckstrin homology domain containing J1 [Source:HGNC Symbol;Acc:HGNC:18211]	0.0198502	0.0603426	0.720316	0.549901	0.999881	0.259716
ENSG00000114315	HES1	hes family bHLH transcription factor 1 [Source:HGNC Symbol;Acc:HGNC:5192]	0.0198502	0.0603426	0.720316	0.549901	0.999881	0.259716
ENSG00000116711	PLA2G4A	phospholipase A2 group IVA [Source:HGNC Symbol;Acc:HGNC:9035]	0.0198502	0.0603426	0.720316	0.549901	0.999881	0.259716
ENSG00000133983	COX16	cytochrome c oxidase assembly factor COX16 [Source:HGNC Symbol;Acc:HGNC:20213]	0.0198502	0.0603426	0.720316	0.549901	0.999881	0.259716
ENSG00000136295	TTYH3	tweety family member 3 [Source:HGNC Symbol;Acc:HGNC:22222]	0.0198502	0.0603426	0.720316	0.549901	0.999881	0.259716
ENSG00000138459	SLC35A5	solute carrier family 35 member A5 [Source:HGNC Symbol;Acc:HGNC:20792]	0.0198502	0.0603426	0.720316	0.549901	0.999881	0.259716
ENSG00000145335	SNCA	synuclein alpha [Source:HGNC Symbol;Acc:HGNC:11138]	0.0198502	0.0603426	0.720316	0.549901	0.999881	0.259716
ENSG00000151116	UEVLD	UEV and lactate/malate dehyrogenase domains [Source:HGNC Symbol;Acc:HGNC:30866]	0.0198502	0.0603426	0.720316	0.549901	0.999881	0.259716
ENSG00000152240	HAUS1	HAUS augmin like complex subunit 1 [Source:HGNC Symbol;Acc:HGNC:25174]	0.0198502	0.0603426	0.720316	0.549901	0.999881	0.259716
ENSG00000163297	ANTXR2	ANTXR cell adhesion molecule 2 [Source:HGNC Symbol;Acc:HGNC:21732]	0.0198502	0.0603426	0.720316	0.549901	0.999881	0.259716
ENSG00000163710	PCOLCE2	procollagen C-endopeptidase enhancer 2 [Source:HGNC Symbol;Acc:HGNC:8739]	0.0198502	0.0603426	0.720316	0.549901	0.999881	0.259716
ENSG00000165782	PIP4P1	phosphatidylinositol-4,5-bisphosphate 4-phosphatase 1 [Source:HGNC Symbol;Acc:HGNC:19299]	0.0198502	0.0603426	0.720316	0.549901	0.999881	0.259716
ENSG00000168152	THAP9	THAP domain containing 9 [Source:HGNC Symbol;Acc:HGNC:23192]	0.0198502	0.0603426	0.720316	0.549901	0.999881	0.259716
ENSG00000170464	DNAJC18	DnaJ heat shock protein family (Hsp40) member C18 [Source:HGNC Symbol;Acc:HGNC:28429]	0.0198502	0.0603426	0.720316	0.549901	0.999881	0.259716
ENSG00000172301	COPRS	coordinator of PRMT5 and differentiation stimulator [Source:HGNC Symbol;Acc:HGNC:28848]	0.0198502	0.0603426	0.720316	0.549901	0.999881	0.259716
ENSG00000173914	RBM4B	RNA binding motif protein 4B [Source:HGNC Symbol;Acc:HGNC:28842]	0.0198502	0.0603426	0.720316	0.549901	0.999881	0.259716
ENSG00000176261	ZBTB8OS	zinc finger and BTB domain containing 8 opposite strand [Source:HGNC Symbol;Acc:HGNC:24094]	0.0198502	0.0603426	0.720316	0.549901	0.999881	0.259716
ENSG00000183624	HMCES	5-hydroxymethylcytosine binding, ES cell specific [Source:HGNC Symbol;Acc:HGNC:24446]	0.0198502	0.0603426	0.720316	0.549901	0.999881	0.259716
ENSG00000185070	FLRT2	fibronectin leucine rich transmembrane protein 2 [Source:HGNC Symbol;Acc:HGNC:3761]	0.0198502	0.0603426	0.720316	0.549901	0.999881	0.259716
ENSG00000197565	COL4A6	collagen type IV alpha 6 chain [Source:HGNC Symbol;Acc:HGNC:2208]	0.0198502	0.0603426	0.720316	0.549901	0.999881	0.259716
ENSG00000210077	MT-TV	mitochondrially encoded tRNA-Val (GUN) [Source:HGNC Symbol;Acc:HGNC:7500]	0.0198502	0.0603426	0.720316	0.549901	0.999881	0.259716
ENSG00000214067	AL360182.1	ribosomal protein L21 (RPL21) pseudogene	0.0198502	0.0603426	0.720316	0.549901	0.999881	0.259716
ENSG00000260260	SNHG19	small nucleolar RNA host gene 19 [Source:HGNC Symbol;Acc:HGNC:49574]	0.0198502	0.0603426	0.720316	0.549901	0.999881	0.259716
ENSG00000213463	SYNJ2BP	synaptojanin 2 binding protein [Source:HGNC Symbol;Acc:HGNC:18955]	0.0330837	0.0604524	0.722996	0.981848	0.999881	0.00795588
ENSG00000038002	AGA	aspartylglucosaminidase [Source:HGNC Symbol;Acc:HGNC:318]	0.0198502	0.0604527	0.720267	0.542953	0.999881	0.265238
ENSG00000084092	NOA1	nitric oxide associated 1 [Source:HGNC Symbol;Acc:HGNC:28473]	0.0198502	0.0604527	0.720267	0.542953	0.999881	0.265238
ENSG00000099139	PCSK5	proprotein convertase subtilisin/kexin type 5 [Source:HGNC Symbol;Acc:HGNC:8747]	0.0198502	0.0604527	0.720267	0.542953	0.999881	0.265238
ENSG00000104205	SGK3	serum/glucocorticoid regulated kinase family member 3 [Source:HGNC Symbol;Acc:HGNC:10812]	0.0198502	0.0604527	0.720267	0.542953	0.999881	0.265238
ENSG00000107745	MICU1	mitochondrial calcium uptake 1 [Source:HGNC Symbol;Acc:HGNC:1530]	0.0198502	0.0604527	0.720267	0.542953	0.999881	0.265238
ENSG00000118596	SLC16A7	solute carrier family 16 member 7 [Source:HGNC Symbol;Acc:HGNC:10928]	0.0198502	0.0604527	0.720267	0.542953	0.999881	0.265238
ENSG00000122376	FAM35A	shieldin complex subunit 2 [Source:HGNC Symbol;Acc:HGNC:28773]	0.0198502	0.0604527	0.720267	0.542953	0.999881	0.265238
ENSG00000138646	HERC5	HECT and RLD domain containing E3 ubiquitin protein ligase 5 [Source:HGNC Symbol;Acc:HGNC:24368]	0.0198502	0.0604527	0.720267	0.542953	0.999881	0.265238
ENSG00000155090	KLF10	Kruppel like factor 10 [Source:HGNC Symbol;Acc:HGNC:11810]	0.0198502	0.0604527	0.720267	0.542953	0.999881	0.265238
ENSG00000158411	MITD1	microtubule interacting and trafficking domain containing 1 [Source:HGNC Symbol;Acc:HGNC:25207]	0.0198502	0.0604527	0.720267	0.542953	0.999881	0.265238
ENSG00000164039	BDH2	3-hydroxybutyrate dehydrogenase 2 [Source:HGNC Symbol;Acc:HGNC:32389]	0.0198502	0.0604527	0.720267	0.542953	0.999881	0.265238
ENSG00000166946	CCNDBP1	cyclin D1 binding protein 1 [Source:HGNC Symbol;Acc:HGNC:1587]	0.0198502	0.0604527	0.720267	0.542953	0.999881	0.265238
ENSG00000174669	SLC29A2	solute carrier family 29 member 2 [Source:HGNC Symbol;Acc:HGNC:11004]	0.0198502	0.0604527	0.720267	0.542953	0.999881	0.265238
ENSG00000183161	FANCF	FA complementation group F [Source:HGNC Symbol;Acc:HGNC:3587]	0.0198502	0.0604527	0.720267	0.542953	0.999881	0.265238
ENSG00000270141	TERC	telomerase RNA component [Source:HGNC Symbol;Acc:HGNC:11727]	0.0198502	0.0604527	0.720267	0.542953	0.999881	0.265238
ENSG00000136108	CKAP2	cytoskeleton associated protein 2 [Source:HGNC Symbol;Acc:HGNC:1990]	0.218353	0.0607029	0.730226	0.735159	0.999881	0.133619
ENSG00000140259	MFAP1	microfibril associated protein 1 [Source:HGNC Symbol;Acc:HGNC:7032]	0.0496256	0.0611738	0.724606	0.923248	0.999881	0.0346816
ENSG00000107937	GTPBP4	GTP binding protein 4 [Source:HGNC Symbol;Acc:HGNC:21535]	0.14226	0.0612806	0.729121	0.795667	0.999881	0.0992685
ENSG00000119541	VPS4B	vacuolar protein sorting 4 homolog B [Source:HGNC Symbol;Acc:HGNC:10895]	0.0330837	0.061367	0.72292	0.980795	0.999881	0.00842195
ENSG00000179218	CALR	calreticulin [Source:HGNC Symbol;Acc:HGNC:1455]	0.155493	0.0613999	0.72941	0.783061	0.999881	0.106204
ENSG00000152484	USP12	ubiquitin specific peptidase 12 [Source:HGNC Symbol;Acc:HGNC:20485]	0.0562423	0.0617009	0.724953	0.90223	0.999881	0.0446829
ENSG00000143315	PIGM	phosphatidylinositol glycan anchor biosynthesis class M [Source:HGNC Symbol;Acc:HGNC:18858]	0.0297753	0.0617814	0.722323	0.935478	0.999881	0.0289666
ENSG00000100600	LGMN	legumain [Source:HGNC Symbol;Acc:HGNC:9472]	0.0231586	0.0617833	0.721	0.749996	0.999881	0.124941
ENSG00000132382	MYBBP1A	MYB binding protein 1a [Source:HGNC Symbol;Acc:HGNC:7546]	0.0231586	0.0617833	0.721	0.749996	0.999881	0.124941
ENSG00000198252	STYX	serine/threonine/tyrosine interacting protein [Source:HGNC Symbol;Acc:HGNC:11447]	0.0231586	0.0617833	0.721	0.749996	0.999881	0.124941
ENSG00000164292	RHOBTB3	Rho related BTB domain containing 3 [Source:HGNC Symbol;Acc:HGNC:18757]	0.0694758	0.0618125	0.725716	0.87245	0.999881	0.0592596
ENSG00000157224	CLDN12	claudin 12 [Source:HGNC Symbol;Acc:HGNC:2034]	0.0529339	0.0622853	0.724666	0.9112	0.999881	0.0403861
ENSG00000104267	CA2	carbonic anhydrase 2 [Source:HGNC Symbol;Acc:HGNC:1373]	0.945205	0.0622918	0.702261	0.708014	0.999881	0.149958
ENSG00000132341	RAN	RAN, member RAS oncogene family [Source:HGNC Symbol;Acc:HGNC:9846]	0.379405	0.0624419	0.731435	0.656915	0.999881	0.182491
ENSG00000005249	PRKAR2B	protein kinase cAMP-dependent type II regulatory subunit beta [Source:HGNC Symbol;Acc:HGNC:9392]	0.026467	0.062472	0.721665	0.865254	0.999881	0.0628565
ENSG00000183735	TBK1	TANK binding kinase 1 [Source:HGNC Symbol;Acc:HGNC:11584]	0.0562423	0.0627037	0.724948	0.901697	0.999881	0.0449395
ENSG00000065457	ADAT1	adenosine deaminase tRNA specific 1 [Source:HGNC Symbol;Acc:HGNC:228]	0.0297753	0.0627215	0.722227	0.93316	0.999881	0.0300438
ENSG00000136026	CKAP4	cytoskeleton associated protein 4 [Source:HGNC Symbol;Acc:HGNC:16991]	0.0297753	0.0627215	0.722227	0.93316	0.999881	0.0300438
ENSG00000143515	ATP8B2	ATPase phospholipid transporting 8B2 [Source:HGNC Symbol;Acc:HGNC:13534]	0.0297753	0.0627215	0.722227	0.93316	0.999881	0.0300438
ENSG00000188517	COL25A1	collagen type XXV alpha 1 chain [Source:HGNC Symbol;Acc:HGNC:18603]	0.0297753	0.0627215	0.722227	0.93316	0.999881	0.0300438
ENSG00000196072	BLOC1S2	biogenesis of lysosomal organelles complex 1 subunit 2 [Source:HGNC Symbol;Acc:HGNC:20984]	0.0430088	0.0627947	0.723827	0.949831	0.999881	0.0223539
ENSG00000153898	MCOLN2	mucolipin 2 [Source:HGNC Symbol;Acc:HGNC:13357]	0.0363921	0.0628788	0.723136	0.991594	0.999881	0.00366595
ENSG00000169155	ZBTB43	zinc finger and BTB domain containing 43 [Source:HGNC Symbol;Acc:HGNC:17908]	0.0363921	0.0628788	0.723136	0.991594	0.999881	0.00366595
ENSG00000133706	LARS	leucyl-tRNA synthetase [Source:HGNC Symbol;Acc:HGNC:6512]	0.987458	0.063494	0.733039	0.52491	0.999881	0.279915
ENSG00000272994	AC012360.3	novel transcript	0.026467	0.0636307	0.721402	0.852527	0.999881	0.0692919
ENSG00000183648	NDUFB1	NADH:ubiquinone oxidoreductase subunit B1 [Source:HGNC Symbol;Acc:HGNC:7695]	0.0231586	0.0638489	0.720591	0.721024	0.999881	0.14205
ENSG00000188636	RTL6	retrotransposon Gag like 6 [Source:HGNC Symbol;Acc:HGNC:13343]	0.0231586	0.0638489	0.720591	0.721024	0.999881	0.14205
ENSG00000082397	EPB41L3	erythrocyte membrane protein band 4.1 like 3 [Source:HGNC Symbol;Acc:HGNC:3380]	0.0330837	0.0640223	0.722485	0.973124	0.999881	0.0118318
ENSG00000108588	CCDC47	coiled-coil domain containing 47 [Source:HGNC Symbol;Acc:HGNC:24856]	0.251436	0.0641151	0.730641	0.706305	0.999881	0.151007
ENSG00000059758	CDK17	cyclin dependent kinase 17 [Source:HGNC Symbol;Acc:HGNC:8750]	0.0430088	0.0645191	0.723663	0.949903	0.999881	0.0223206
ENSG00000141568	FOXK2	forkhead box K2 [Source:HGNC Symbol;Acc:HGNC:6036]	0.026467	0.0645333	0.721278	0.84713	0.999881	0.0720501
ENSG00000122484	RPAP2	RNA polymerase II associated protein 2 [Source:HGNC Symbol;Acc:HGNC:25791]	0.644445	0.0647416	0.731845	0.71873	0.999881	0.143434
ENSG00000142945	KIF2C	kinesin family member 2C [Source:HGNC Symbol;Acc:HGNC:6393]	0.0297753	0.065096	0.721805	0.920637	0.999881	0.0359118
ENSG00000104529	EEF1D	eukaryotic translation elongation factor 1 delta [Source:HGNC Symbol;Acc:HGNC:3211]	1.22272	0.0651435	0.733372	0.487908	0.999881	0.311662
ENSG00000141756	FKBP10	FKBP prolyl isomerase 10 [Source:HGNC Symbol;Acc:HGNC:18169]	0.0363921	0.0655827	0.722719	0.996087	0.999881	0.00170266
ENSG00000054793	ATP9A	ATPase phospholipid transporting 9A (putative) [Source:HGNC Symbol;Acc:HGNC:13540]	0.0231586	0.065633	0.720231	0.694459	0.999881	0.158353
ENSG00000087206	UIMC1	ubiquitin interaction motif containing 1 [Source:HGNC Symbol;Acc:HGNC:30298]	0.0231586	0.065633	0.720231	0.694459	0.999881	0.158353
ENSG00000087995	METTL2A	methyltransferase like 2A [Source:HGNC Symbol;Acc:HGNC:25755]	0.0231586	0.065633	0.720231	0.694459	0.999881	0.158353
ENSG00000102898	NUTF2	nuclear transport factor 2 [Source:HGNC Symbol;Acc:HGNC:13722]	0.0231586	0.065633	0.720231	0.694459	0.999881	0.158353
ENSG00000104375	STK3	serine/threonine kinase 3 [Source:HGNC Symbol;Acc:HGNC:11406]	0.0231586	0.065633	0.720231	0.694459	0.999881	0.158353
ENSG00000150316	CWC15	CWC15 spliceosome associated protein homolog [Source:HGNC Symbol;Acc:HGNC:26939]	0.0231586	0.065633	0.720231	0.694459	0.999881	0.158353
ENSG00000156521	TYSND1	trypsin domain containing 1 [Source:HGNC Symbol;Acc:HGNC:28531]	0.0231586	0.065633	0.720231	0.694459	0.999881	0.158353
ENSG00000163602	RYBP	RING1 and YY1 binding protein [Source:HGNC Symbol;Acc:HGNC:10480]	0.0231586	0.065633	0.720231	0.694459	0.999881	0.158353
ENSG00000165660	ABRAXAS2	abraxas 2, BRISC complex subunit [Source:HGNC Symbol;Acc:HGNC:28975]	0.0231586	0.065633	0.720231	0.694459	0.999881	0.158353
ENSG00000168282	MGAT2	mannosyl (alpha-1,6-)-glycoprotein beta-1,2-N-acetylglucosaminyltransferase [Source:HGNC Symbol;Acc:HGNC:7045]	0.0231586	0.065633	0.720231	0.694459	0.999881	0.158353
ENSG00000083312	TNPO1	transportin 1 [Source:HGNC Symbol;Acc:HGNC:6401]	0.234894	0.065763	0.73044	0.711204	0.999881	0.148006
ENSG00000130816	DNMT1	DNA methyltransferase 1 [Source:HGNC Symbol;Acc:HGNC:2976]	0.82204	0.0659199	0.732684	0.576478	0.999881	0.239217
ENSG00000015479	MATR3	matrin 3 [Source:HGNC Symbol;Acc:HGNC:6912]	1.46111	0.0660117	0.686645	0.782155	0.999881	0.106707
ENSG00000143702	CEP170	centrosomal protein 170 [Source:HGNC Symbol;Acc:HGNC:28920]	0.0529339	0.0662958	0.724276	0.907707	0.999881	0.0420542
ENSG00000124486	USP9X	ubiquitin specific peptidase 9 X-linked [Source:HGNC Symbol;Acc:HGNC:12632]	0.74103	0.0664582	0.717716	0.706545	0.999881	0.15086
ENSG00000160551	TAOK1	TAO kinase 1 [Source:HGNC Symbol;Acc:HGNC:29259]	0.992837	0.0666812	0.719299	0.713857	0.999881	0.146389
ENSG00000185947	ZNF267	zinc finger protein 267 [Source:HGNC Symbol;Acc:HGNC:13060]	0.0363921	0.0668215	0.722608	0.997343	0.999881	0.00115527
ENSG00000169299	PGM2	phosphoglucomutase 2 [Source:HGNC Symbol;Acc:HGNC:8906]	0.0430088	0.0670023	0.723306	0.950236	0.999881	0.0221684
ENSG00000002549	LAP3	leucine aminopeptidase 3 [Source:HGNC Symbol;Acc:HGNC:18449]	0.0231586	0.0670679	0.719935	0.672074	0.999881	0.172583
ENSG00000109674	NEIL3	nei like DNA glycosylase 3 [Source:HGNC Symbol;Acc:HGNC:24573]	0.0231586	0.0670679	0.719935	0.672074	0.999881	0.172583
ENSG00000109686	SH3D19	SH3 domain containing 19 [Source:HGNC Symbol;Acc:HGNC:30418]	0.0231586	0.0670679	0.719935	0.672074	0.999881	0.172583
ENSG00000111554	MDM1	Mdm1 nuclear protein [Source:HGNC Symbol;Acc:HGNC:29917]	0.0231586	0.0670679	0.719935	0.672074	0.999881	0.172583
ENSG00000125445	MRPS7	mitochondrial ribosomal protein S7 [Source:HGNC Symbol;Acc:HGNC:14499]	0.0231586	0.0670679	0.719935	0.672074	0.999881	0.172583
ENSG00000129347	KRI1	KRI1 homolog [Source:HGNC Symbol;Acc:HGNC:25769]	0.0231586	0.0670679	0.719935	0.672074	0.999881	0.172583
ENSG00000146278	PNRC1	proline rich nuclear receptor coactivator 1 [Source:HGNC Symbol;Acc:HGNC:17278]	0.0231586	0.0670679	0.719935	0.672074	0.999881	0.172583
ENSG00000155903	RASA2	RAS p21 protein activator 2 [Source:HGNC Symbol;Acc:HGNC:9872]	0.0231586	0.0670679	0.719935	0.672074	0.999881	0.172583
ENSG00000158201	ABHD3	abhydrolase domain containing 3 [Source:HGNC Symbol;Acc:HGNC:18718]	0.0231586	0.0670679	0.719935	0.672074	0.999881	0.172583
ENSG00000160214	RRP1	ribosomal RNA processing 1 [Source:HGNC Symbol;Acc:HGNC:18785]	0.0231586	0.0670679	0.719935	0.672074	0.999881	0.172583
ENSG00000168887	C2orf68	chromosome 2 open reading frame 68 [Source:HGNC Symbol;Acc:HGNC:34353]	0.0231586	0.0670679	0.719935	0.672074	0.999881	0.172583
ENSG00000213619	NDUFS3	NADH:ubiquinone oxidoreductase core subunit S3 [Source:HGNC Symbol;Acc:HGNC:7710]	0.0231586	0.0670679	0.719935	0.672074	0.999881	0.172583
ENSG00000247092	SNHG10	small nucleolar RNA host gene 10 [Source:HGNC Symbol;Acc:HGNC:27510]	0.0231586	0.0670679	0.719935	0.672074	0.999881	0.172583
ENSG00000198763	MT-ND2	mitochondrially encoded NADH:ubiquinone oxidoreductase core subunit 2 [Source:HGNC Symbol;Acc:HGNC:7456]	0.444334	0.0672911	0.698199	0.792337	0.999881	0.10109
ENSG00000182718	ANXA2	annexin A2 [Source:HGNC Symbol;Acc:HGNC:537]	0.0297753	0.0673514	0.721429	0.908461	0.999881	0.0416937
ENSG00000138668	HNRNPD	heterogeneous nuclear ribonucleoprotein D [Source:HGNC Symbol;Acc:HGNC:5036]	0.708563	0.0674287	0.389089	0.367776	0.813371	0.434416
ENSG00000092847	AGO1	argonaute RISC component 1 [Source:HGNC Symbol;Acc:HGNC:3262]	0.871665	0.0679025	0.733155	0.550463	0.999881	0.259272
ENSG00000222650	RNU2-70P	RNA, U2 small nuclear 70, pseudogene [Source:HGNC Symbol;Acc:HGNC:48563]	0.0628591	0.067925	0.72484	0.877691	0.999881	0.0566581
ENSG00000136122	BORA	BORA aurora kinase A activator [Source:HGNC Symbol;Acc:HGNC:24724]	0.0397005	0.0680141	0.722885	0.971628	0.999881	0.0124999
ENSG00000223001	RNU2-61P	RNA, U2 small nuclear 61, pseudogene [Source:HGNC Symbol;Acc:HGNC:48554]	0.241511	0.068096	0.730557	0.70117	0.999881	0.154177
ENSG00000054690	PLEKHH1	pleckstrin homology, MyTH4 and FERM domain containing H1 [Source:HGNC Symbol;Acc:HGNC:17733]	0.0231586	0.0681727	0.719705	0.654271	0.999881	0.184243
ENSG00000075303	SLC25A40	solute carrier family 25 member 40 [Source:HGNC Symbol;Acc:HGNC:29680]	0.0231586	0.0681727	0.719705	0.654271	0.999881	0.184243
ENSG00000084676	NCOA1	nuclear receptor coactivator 1 [Source:HGNC Symbol;Acc:HGNC:7668]	0.0231586	0.0681727	0.719705	0.654271	0.999881	0.184243
ENSG00000113812	ACTR8	actin related protein 8 [Source:HGNC Symbol;Acc:HGNC:14672]	0.0231586	0.0681727	0.719705	0.654271	0.999881	0.184243
ENSG00000114200	BCHE	butyrylcholinesterase [Source:HGNC Symbol;Acc:HGNC:983]	0.0231586	0.0681727	0.719705	0.654271	0.999881	0.184243
ENSG00000133313	CNDP2	carnosine dipeptidase 2 [Source:HGNC Symbol;Acc:HGNC:24437]	0.0231586	0.0681727	0.719705	0.654271	0.999881	0.184243
ENSG00000137449	CPEB2	cytoplasmic polyadenylation element binding protein 2 [Source:HGNC Symbol;Acc:HGNC:21745]	0.0231586	0.0681727	0.719705	0.654271	0.999881	0.184243
ENSG00000147118	ZNF182	zinc finger protein 182 [Source:HGNC Symbol;Acc:HGNC:13001]	0.0231586	0.0681727	0.719705	0.654271	0.999881	0.184243
ENSG00000164611	PTTG1	PTTG1 regulator of sister chromatid separation, securin [Source:HGNC Symbol;Acc:HGNC:9690]	0.0231586	0.0681727	0.719705	0.654271	0.999881	0.184243
ENSG00000170855	TRIAP1	TP53 regulated inhibitor of apoptosis 1 [Source:HGNC Symbol;Acc:HGNC:26937]	0.0231586	0.0681727	0.719705	0.654271	0.999881	0.184243
ENSG00000174151	CYB561D1	cytochrome b561 family member D1 [Source:HGNC Symbol;Acc:HGNC:26804]	0.0231586	0.0681727	0.719705	0.654271	0.999881	0.184243
ENSG00000186283	TOR3A	torsin family 3 member A [Source:HGNC Symbol;Acc:HGNC:11997]	0.0231586	0.0681727	0.719705	0.654271	0.999881	0.184243
ENSG00000197329	PELI1	pellino E3 ubiquitin protein ligase 1 [Source:HGNC Symbol;Acc:HGNC:8827]	0.0231586	0.0681727	0.719705	0.654271	0.999881	0.184243
ENSG00000198742	SMURF1	SMAD specific E3 ubiquitin protein ligase 1 [Source:HGNC Symbol;Acc:HGNC:16807]	0.0231586	0.0681727	0.719705	0.654271	0.999881	0.184243
ENSG00000241685	ARPC1A	actin related protein 2/3 complex subunit 1A [Source:HGNC Symbol;Acc:HGNC:703]	0.0231586	0.0681727	0.719705	0.654271	0.999881	0.184243
ENSG00000252690	AC105339.2	TEC	0.0231586	0.0681727	0.719705	0.654271	0.999881	0.184243
ENSG00000148396	SEC16A	SEC16 homolog A, endoplasmic reticulum export factor [Source:HGNC Symbol;Acc:HGNC:29006]	0.0297753	0.0684732	0.721283	0.903834	0.999881	0.0439112
ENSG00000163162	RNF149	ring finger protein 149 [Source:HGNC Symbol;Acc:HGNC:23137]	0.0297753	0.0684732	0.721283	0.903834	0.999881	0.0439112
ENSG00000136628	EPRS	glutamyl-prolyl-tRNA synthetase [Source:HGNC Symbol;Acc:HGNC:3418]	0.231586	0.0687091	0.730464	0.705994	0.999881	0.151199
ENSG00000057663	ATG5	autophagy related 5 [Source:HGNC Symbol;Acc:HGNC:589]	0.0330837	0.0689705	0.721823	0.959991	0.999881	0.0177326
ENSG00000079156	OSBPL6	oxysterol binding protein like 6 [Source:HGNC Symbol;Acc:HGNC:16388]	0.0330837	0.0689705	0.721823	0.959991	0.999881	0.0177326
ENSG00000188529	SRSF10	serine and arginine rich splicing factor 10 [Source:HGNC Symbol;Acc:HGNC:16713]	0.582228	0.068979	0.707991	0.745692	0.999881	0.127441
ENSG00000035499	DEPDC1B	DEP domain containing 1B [Source:HGNC Symbol;Acc:HGNC:24902]	0.0231586	0.0690037	0.719528	0.640446	0.999881	0.193517
ENSG00000086189	DIMT1	DIMT1 rRNA methyltransferase and ribosome maturation factor [Source:HGNC Symbol;Acc:HGNC:30217]	0.0231586	0.0690037	0.719528	0.640446	0.999881	0.193517
ENSG00000115687	PASK	PAS domain containing serine/threonine kinase [Source:HGNC Symbol;Acc:HGNC:17270]	0.0231586	0.0690037	0.719528	0.640446	0.999881	0.193517
ENSG00000116704	SLC35D1	solute carrier family 35 member D1 [Source:HGNC Symbol;Acc:HGNC:20800]	0.0231586	0.0690037	0.719528	0.640446	0.999881	0.193517
ENSG00000134899	ERCC5	ERCC excision repair 5, endonuclease [Source:HGNC Symbol;Acc:HGNC:3437]	0.0231586	0.0690037	0.719528	0.640446	0.999881	0.193517
ENSG00000135272	MDFIC	MyoD family inhibitor domain containing [Source:HGNC Symbol;Acc:HGNC:28870]	0.0231586	0.0690037	0.719528	0.640446	0.999881	0.193517
ENSG00000143951	WDPCP	WD repeat containing planar cell polarity effector [Source:HGNC Symbol;Acc:HGNC:28027]	0.0231586	0.0690037	0.719528	0.640446	0.999881	0.193517
ENSG00000147400	CETN2	centrin 2 [Source:HGNC Symbol;Acc:HGNC:1867]	0.0231586	0.0690037	0.719528	0.640446	0.999881	0.193517
ENSG00000148834	GSTO1	glutathione S-transferase omega 1 [Source:HGNC Symbol;Acc:HGNC:13312]	0.0231586	0.0690037	0.719528	0.640446	0.999881	0.193517
ENSG00000152939	MARVELD2	MARVEL domain containing 2 [Source:HGNC Symbol;Acc:HGNC:26401]	0.0231586	0.0690037	0.719528	0.640446	0.999881	0.193517
ENSG00000160213	CSTB	cystatin B [Source:HGNC Symbol;Acc:HGNC:2482]	0.0231586	0.0690037	0.719528	0.640446	0.999881	0.193517
ENSG00000164169	PRMT9	protein arginine methyltransferase 9 [Source:HGNC Symbol;Acc:HGNC:25099]	0.0231586	0.0690037	0.719528	0.640446	0.999881	0.193517
ENSG00000164414	SLC35A1	solute carrier family 35 member A1 [Source:HGNC Symbol;Acc:HGNC:11021]	0.0231586	0.0690037	0.719528	0.640446	0.999881	0.193517
ENSG00000164933	SLC25A32	solute carrier family 25 member 32 [Source:HGNC Symbol;Acc:HGNC:29683]	0.0231586	0.0690037	0.719528	0.640446	0.999881	0.193517
ENSG00000165030	NFIL3	nuclear factor, interleukin 3 regulated [Source:HGNC Symbol;Acc:HGNC:7787]	0.0231586	0.0690037	0.719528	0.640446	0.999881	0.193517
ENSG00000170191	NANP	N-acetylneuraminic acid phosphatase [Source:HGNC Symbol;Acc:HGNC:16140]	0.0231586	0.0690037	0.719528	0.640446	0.999881	0.193517
ENSG00000170632	ARMC10	armadillo repeat containing 10 [Source:HGNC Symbol;Acc:HGNC:21706]	0.0231586	0.0690037	0.719528	0.640446	0.999881	0.193517
ENSG00000174928	C3orf33	chromosome 3 open reading frame 33 [Source:HGNC Symbol;Acc:HGNC:26434]	0.0231586	0.0690037	0.719528	0.640446	0.999881	0.193517
ENSG00000175198	PCCA	propionyl-CoA carboxylase subunit alpha [Source:HGNC Symbol;Acc:HGNC:8653]	0.0231586	0.0690037	0.719528	0.640446	0.999881	0.193517
ENSG00000182185	RAD51B	RAD51 paralog B [Source:HGNC Symbol;Acc:HGNC:9822]	0.0231586	0.0690037	0.719528	0.640446	0.999881	0.193517
ENSG00000108021	FAM208B	transcription activation suppressor family member 2 [Source:HGNC Symbol;Acc:HGNC:23484]	0.16211	0.0690309	0.729319	0.757316	0.999881	0.120723
ENSG00000070778	PTPN21	protein tyrosine phosphatase non-receptor type 21 [Source:NCBI gene;Acc:11099]	0.0231586	0.0696211	0.719394	0.629757	0.999881	0.200827
ENSG00000101882	NKAP	NFKB activating protein [Source:HGNC Symbol;Acc:HGNC:29873]	0.0231586	0.0696211	0.719394	0.629757	0.999881	0.200827
ENSG00000104872	PIH1D1	PIH1 domain containing 1 [Source:HGNC Symbol;Acc:HGNC:26075]	0.0231586	0.0696211	0.719394	0.629757	0.999881	0.200827
ENSG00000105514	RAB3D	RAB3D, member RAS oncogene family [Source:HGNC Symbol;Acc:HGNC:9779]	0.0231586	0.0696211	0.719394	0.629757	0.999881	0.200827
ENSG00000109323	MANBA	mannosidase beta [Source:HGNC Symbol;Acc:HGNC:6831]	0.0231586	0.0696211	0.719394	0.629757	0.999881	0.200827
ENSG00000109618	SEPSECS	Sep (O-phosphoserine) tRNA:Sec (selenocysteine) tRNA synthase [Source:HGNC Symbol;Acc:HGNC:30605]	0.0231586	0.0696211	0.719394	0.629757	0.999881	0.200827
ENSG00000109775	UFSP2	UFM1 specific peptidase 2 [Source:HGNC Symbol;Acc:HGNC:25640]	0.0231586	0.0696211	0.719394	0.629757	0.999881	0.200827
ENSG00000109790	KLHL5	kelch like family member 5 [Source:HGNC Symbol;Acc:HGNC:6356]	0.0231586	0.0696211	0.719394	0.629757	0.999881	0.200827
ENSG00000114423	CBLB	Cbl proto-oncogene B [Source:HGNC Symbol;Acc:HGNC:1542]	0.0231586	0.0696211	0.719394	0.629757	0.999881	0.200827
ENSG00000122783	C7orf49	cell cycle regulator of NHEJ [Source:HGNC Symbol;Acc:HGNC:22432]	0.0231586	0.0696211	0.719394	0.629757	0.999881	0.200827
ENSG00000134996	OSTF1	osteoclast stimulating factor 1 [Source:HGNC Symbol;Acc:HGNC:8510]	0.0231586	0.0696211	0.719394	0.629757	0.999881	0.200827
ENSG00000178127	NDUFV2	NADH:ubiquinone oxidoreductase core subunit V2 [Source:HGNC Symbol;Acc:HGNC:7717]	0.0231586	0.0696211	0.719394	0.629757	0.999881	0.200827
ENSG00000245958	AC093752.1	septin 4 (sept4) pseudogene	0.0231586	0.0696211	0.719394	0.629757	0.999881	0.200827
ENSG00000006007	GDE1	glycerophosphodiester phosphodiesterase 1 [Source:HGNC Symbol;Acc:HGNC:29644]	0.0231586	0.0699333	0.719307	0.621635	0.999881	0.206464
ENSG00000092068	SLC7A8	solute carrier family 7 member 8 [Source:HGNC Symbol;Acc:HGNC:11066]	0.0231586	0.0699333	0.719307	0.621635	0.999881	0.206464
ENSG00000106025	TSPAN12	tetraspanin 12 [Source:HGNC Symbol;Acc:HGNC:21641]	0.0231586	0.0699333	0.719307	0.621635	0.999881	0.206464
ENSG00000172315	TP53RK	TP53 regulating kinase [Source:HGNC Symbol;Acc:HGNC:16197]	0.0231586	0.0699333	0.719307	0.621635	0.999881	0.206464
ENSG00000180346	TIGD2	tigger transposable element derived 2 [Source:HGNC Symbol;Acc:HGNC:18333]	0.0231586	0.0699333	0.719307	0.621635	0.999881	0.206464
ENSG00000202515	VTRNA1-3	vault RNA 1-3 [Source:HGNC Symbol;Acc:HGNC:12656]	0.0231586	0.0699333	0.719307	0.621635	0.999881	0.206464
ENSG00000123124	WWP1	WW domain containing E3 ubiquitin protein ligase 1 [Source:HGNC Symbol;Acc:HGNC:17004]	0.026467	0.0700006	0.720301	0.798138	0.999881	0.0979218
ENSG00000188352	FOCAD	focadhesin [Source:HGNC Symbol;Acc:HGNC:23377]	0.026467	0.0700006	0.720301	0.798138	0.999881	0.0979218
ENSG00000197128	ZNF772	zinc finger protein 772 [Source:HGNC Symbol;Acc:HGNC:33106]	0.026467	0.0700006	0.720301	0.798138	0.999881	0.0979218
ENSG00000122257	RBBP6	RB binding protein 6, ubiquitin ligase [Source:HGNC Symbol;Acc:HGNC:9889]	0.155493	0.0703295	0.729159	0.760355	0.999881	0.118983
ENSG00000179295	PTPN11	protein tyrosine phosphatase non-receptor type 11 [Source:HGNC Symbol;Acc:HGNC:9644]	0.786705	0.0709993	0.732918	0.577395	0.999881	0.238527
ENSG00000252635	RNU2-56P	RNA, U2 small nuclear 56, pseudogene [Source:HGNC Symbol;Acc:HGNC:48549]	0.0430088	0.0714171	0.722811	0.951173	0.999881	0.0217405
ENSG00000114209	PDCD10	programmed cell death 10 [Source:HGNC Symbol;Acc:HGNC:8761]	0.0562423	0.0714469	0.724017	0.891673	0.999881	0.0497944
ENSG00000135535	CD164	CD164 molecule [Source:HGNC Symbol;Acc:HGNC:1632]	0.405872	0.0716356	0.732061	0.622304	0.999881	0.205998
ENSG00000003402	CFLAR	CASP8 and FADD like apoptosis regulator [Source:HGNC Symbol;Acc:HGNC:1876]	0.0297753	0.0718308	0.720756	0.885211	0.999881	0.0529534
ENSG00000136146	MED4	mediator complex subunit 4 [Source:HGNC Symbol;Acc:HGNC:17903]	0.0297753	0.0718308	0.720756	0.885211	0.999881	0.0529534
ENSG00000137824	RMDN3	regulator of microtubule dynamics 3 [Source:HGNC Symbol;Acc:HGNC:25550]	0.0297753	0.0718308	0.720756	0.885211	0.999881	0.0529534
ENSG00000166845	C18orf54	chromosome 18 open reading frame 54 [Source:HGNC Symbol;Acc:HGNC:13796]	0.0297753	0.0718308	0.720756	0.885211	0.999881	0.0529534
ENSG00000176658	MYO1D	myosin ID [Source:HGNC Symbol;Acc:HGNC:7598]	0.0297753	0.0718308	0.720756	0.885211	0.999881	0.0529534
ENSG00000116678	LEPR	leptin receptor [Source:HGNC Symbol;Acc:HGNC:6554]	0.026467	0.0724432	0.719857	0.773703	0.999881	0.111426
ENSG00000117479	SLC19A2	solute carrier family 19 member 2 [Source:HGNC Symbol;Acc:HGNC:10938]	0.026467	0.0724432	0.719857	0.773703	0.999881	0.111426
ENSG00000151327	FAM177A1	family with sequence similarity 177 member A1 [Source:HGNC Symbol;Acc:HGNC:19829]	0.026467	0.0724432	0.719857	0.773703	0.999881	0.111426
ENSG00000152270	PDE3B	phosphodiesterase 3B [Source:HGNC Symbol;Acc:HGNC:8779]	0.026467	0.0724432	0.719857	0.773703	0.999881	0.111426
ENSG00000267680	ZNF224	zinc finger protein 224 [Source:HGNC Symbol;Acc:HGNC:13017]	0.026467	0.0724432	0.719857	0.773703	0.999881	0.111426
ENSG00000101751	POLI	DNA polymerase iota [Source:HGNC Symbol;Acc:HGNC:9182]	0.0397005	0.0725525	0.722329	0.975609	0.999881	0.0107243
ENSG00000169762	TAPT1	transmembrane anterior posterior transformation 1 [Source:HGNC Symbol;Acc:HGNC:26887]	0.0430088	0.0733955	0.722637	0.951655	0.999881	0.0215204
ENSG00000006625	GGCT	gamma-glutamylcyclotransferase [Source:HGNC Symbol;Acc:HGNC:21705]	0.0595507	0.0736841	0.724126	0.879287	0.999881	0.0558694
ENSG00000115524	SF3B1	splicing factor 3b subunit 1 [Source:HGNC Symbol;Acc:HGNC:10768]	0.473097	0.0738343	0.732756	0.589335	0.999881	0.229638
ENSG00000101843	PSMD10	proteasome 26S subunit, non-ATPase 10 [Source:HGNC Symbol;Acc:HGNC:9555]	0.0363921	0.0738356	0.721663	0.989464	0.999881	0.00459994
ENSG00000108344	PSMD3	proteasome 26S subunit, non-ATPase 3 [Source:HGNC Symbol;Acc:HGNC:9560]	0.0363921	0.0738356	0.721663	0.989464	0.999881	0.00459994
ENSG00000114942	EEF1B2	eukaryotic translation elongation factor 1 beta 2 [Source:HGNC Symbol;Acc:HGNC:3208]	0.0363921	0.0738356	0.721663	0.989464	0.999881	0.00459994
ENSG00000264364	DYNLL2	dynein light chain LC8-type 2 [Source:HGNC Symbol;Acc:HGNC:24596]	0.217295	0.0740469	0.729543	0.71969	0.999881	0.142855
ENSG00000115993	TRAK2	trafficking kinesin protein 2 [Source:HGNC Symbol;Acc:HGNC:13206]	0.026467	0.074525	0.719473	0.751712	0.999881	0.123949
ENSG00000118363	SPCS2	signal peptidase complex subunit 2 [Source:HGNC Symbol;Acc:HGNC:28962]	0.026467	0.074525	0.719473	0.751712	0.999881	0.123949
ENSG00000119421	NDUFA8	NADH:ubiquinone oxidoreductase subunit A8 [Source:HGNC Symbol;Acc:HGNC:7692]	0.026467	0.074525	0.719473	0.751712	0.999881	0.123949
ENSG00000156171	DRAM2	DNA damage regulated autophagy modulator 2 [Source:HGNC Symbol;Acc:HGNC:28769]	0.026467	0.074525	0.719473	0.751712	0.999881	0.123949
ENSG00000163293	NIPAL1	NIPA like domain containing 1 [Source:HGNC Symbol;Acc:HGNC:27194]	0.026467	0.074525	0.719473	0.751712	0.999881	0.123949
ENSG00000198157	HMGN5	high mobility group nucleosome binding domain 5 [Source:HGNC Symbol;Acc:HGNC:8013]	0.026467	0.074525	0.719473	0.751712	0.999881	0.123949
ENSG00000137154	RPS6	ribosomal protein S6 [Source:HGNC Symbol;Acc:HGNC:10429]	0.334146	0.074715	0.731767	0.636971	0.999881	0.19588
ENSG00000091844	RGS17	regulator of G protein signaling 17 [Source:HGNC Symbol;Acc:HGNC:14088]	0.0297753	0.0751203	0.720231	0.8651	0.999881	0.0629336
ENSG00000104756	KCTD9	potassium channel tetramerization domain containing 9 [Source:HGNC Symbol;Acc:HGNC:22401]	0.0297753	0.0751203	0.720231	0.8651	0.999881	0.0629336
ENSG00000113657	DPYSL3	dihydropyrimidinase like 3 [Source:HGNC Symbol;Acc:HGNC:3015]	0.0297753	0.0751203	0.720231	0.8651	0.999881	0.0629336
ENSG00000151692	RNF144A	ring finger protein 144A [Source:HGNC Symbol;Acc:HGNC:20457]	0.0297753	0.0751203	0.720231	0.8651	0.999881	0.0629336
ENSG00000179021	C3orf38	chromosome 3 open reading frame 38 [Source:HGNC Symbol;Acc:HGNC:28384]	0.0330837	0.0754019	0.720878	0.937127	0.999881	0.0282015
ENSG00000119414	PPP6C	protein phosphatase 6 catalytic subunit [Source:HGNC Symbol;Acc:HGNC:9323]	0.0529339	0.0756933	0.723412	0.900127	0.999881	0.045696
ENSG00000076770	MBNL3	muscleblind like splicing regulator 3 [Source:HGNC Symbol;Acc:HGNC:20564]	0.0430088	0.0761393	0.722294	0.952768	0.999881	0.0210128
ENSG00000111481	COPZ1	coatomer protein complex subunit zeta 1 [Source:HGNC Symbol;Acc:HGNC:2243]	0.0430088	0.0761393	0.722294	0.952768	0.999881	0.0210128
ENSG00000071073	MGAT4A	alpha-1,3-mannosyl-glycoprotein 4-beta-N-acetylglucosaminyltransferase A [Source:HGNC Symbol;Acc:HGNC:7047]	0.026467	0.0761893	0.719159	0.73331	0.999881	0.134712
ENSG00000075142	SRI	sorcin [Source:HGNC Symbol;Acc:HGNC:11292]	0.026467	0.0761893	0.719159	0.73331	0.999881	0.134712
ENSG00000082438	COBLL1	cordon-bleu WH2 repeat protein like 1 [Source:HGNC Symbol;Acc:HGNC:23571]	0.026467	0.0761893	0.719159	0.73331	0.999881	0.134712
ENSG00000103222	ABCC1	ATP binding cassette subfamily C member 1 [Source:HGNC Symbol;Acc:HGNC:51]	0.026467	0.0761893	0.719159	0.73331	0.999881	0.134712
ENSG00000120458	MSANTD2	Myb/SANT DNA binding domain containing 2 [Source:HGNC Symbol;Acc:HGNC:26266]	0.026467	0.0761893	0.719159	0.73331	0.999881	0.134712
ENSG00000122512	PMS2	PMS1 homolog 2, mismatch repair system component [Source:HGNC Symbol;Acc:HGNC:9122]	0.026467	0.0761893	0.719159	0.73331	0.999881	0.134712
ENSG00000129460	NGDN	neuroguidin [Source:HGNC Symbol;Acc:HGNC:20271]	0.026467	0.0761893	0.719159	0.73331	0.999881	0.134712
ENSG00000157020	SEC13	SEC13 homolog, nuclear pore and COPII coat complex component [Source:HGNC Symbol;Acc:HGNC:10697]	0.026467	0.0761893	0.719159	0.73331	0.999881	0.134712
ENSG00000158987	RAPGEF6	Rap guanine nucleotide exchange factor 6 [Source:HGNC Symbol;Acc:HGNC:20655]	0.026467	0.0761893	0.719159	0.73331	0.999881	0.134712
ENSG00000159128	IFNGR2	interferon gamma receptor 2 [Source:HGNC Symbol;Acc:HGNC:5440]	0.026467	0.0761893	0.719159	0.73331	0.999881	0.134712
ENSG00000162231	NXF1	nuclear RNA export factor 1 [Source:HGNC Symbol;Acc:HGNC:8071]	0.026467	0.0761893	0.719159	0.73331	0.999881	0.134712
ENSG00000163933	RFT1	RFT1 homolog [Source:HGNC Symbol;Acc:HGNC:30220]	0.026467	0.0761893	0.719159	0.73331	0.999881	0.134712
ENSG00000164167	LSM6	LSM6 homolog, U6 small nuclear RNA and mRNA degradation associated [Source:HGNC Symbol;Acc:HGNC:17017]	0.026467	0.0761893	0.719159	0.73331	0.999881	0.134712
ENSG00000167637	ZNF283	zinc finger protein 283 [Source:HGNC Symbol;Acc:HGNC:13077]	0.026467	0.0761893	0.719159	0.73331	0.999881	0.134712
ENSG00000175203	DCTN2	dynactin subunit 2 [Source:HGNC Symbol;Acc:HGNC:2712]	0.026467	0.0761893	0.719159	0.73331	0.999881	0.134712
ENSG00000132475	H3F3B	H3 histone family member 3B [Source:HGNC Symbol;Acc:HGNC:4765]	1.75078	0.0770285	0.712633	0.640198	0.999881	0.193686
ENSG00000113312	TTC1	tetratricopeptide repeat domain 1 [Source:HGNC Symbol;Acc:HGNC:12391]	0.026467	0.0774764	0.718913	0.718563	0.999881	0.143535
ENSG00000119280	C1orf198	chromosome 1 open reading frame 198 [Source:HGNC Symbol;Acc:HGNC:25900]	0.026467	0.0774764	0.718913	0.718563	0.999881	0.143535
ENSG00000120519	SLC10A7	solute carrier family 10 member 7 [Source:HGNC Symbol;Acc:HGNC:23088]	0.026467	0.0774764	0.718913	0.718563	0.999881	0.143535
ENSG00000121236	TRIM6	tripartite motif containing 6 [Source:HGNC Symbol;Acc:HGNC:16277]	0.026467	0.0774764	0.718913	0.718563	0.999881	0.143535
ENSG00000130150	MOSPD2	motile sperm domain containing 2 [Source:HGNC Symbol;Acc:HGNC:28381]	0.026467	0.0774764	0.718913	0.718563	0.999881	0.143535
ENSG00000164603	BMT2	base methyltransferase of 25S rRNA 2 homolog [Source:HGNC Symbol;Acc:HGNC:26475]	0.026467	0.0774764	0.718913	0.718563	0.999881	0.143535
ENSG00000178338	ZNF354B	zinc finger protein 354B [Source:HGNC Symbol;Acc:HGNC:17197]	0.026467	0.0774764	0.718913	0.718563	0.999881	0.143535
ENSG00000182551	ADI1	acireductone dioxygenase 1 [Source:HGNC Symbol;Acc:HGNC:30576]	0.026467	0.0774764	0.718913	0.718563	0.999881	0.143535
ENSG00000189171	S100A13	S100 calcium binding protein A13 [Source:HGNC Symbol;Acc:HGNC:10490]	0.026467	0.0774764	0.718913	0.718563	0.999881	0.143535
ENSG00000011426	ANLN	anillin actin binding protein [Source:HGNC Symbol;Acc:HGNC:14082]	0.0628591	0.077675	0.724094	0.864887	0.999881	0.0630407
ENSG00000089094	KDM2B	lysine demethylase 2B [Source:HGNC Symbol;Acc:HGNC:13610]	0.0297753	0.0782372	0.719726	0.844402	0.999881	0.0734507
ENSG00000134046	MBD2	methyl-CpG binding domain protein 2 [Source:HGNC Symbol;Acc:HGNC:6917]	0.0297753	0.0782372	0.719726	0.844402	0.999881	0.0734507
ENSG00000153214	TMEM87B	transmembrane protein 87B [Source:HGNC Symbol;Acc:HGNC:25913]	0.0297753	0.0782372	0.719726	0.844402	0.999881	0.0734507
ENSG00000081177	EXD2	exonuclease 3'-5' domain containing 2 [Source:HGNC Symbol;Acc:HGNC:20217]	0.026467	0.0784544	0.71872	0.706903	0.999881	0.15064
ENSG00000105829	BET1	Bet1 golgi vesicular membrane trafficking protein [Source:HGNC Symbol;Acc:HGNC:14562]	0.026467	0.0784544	0.71872	0.706903	0.999881	0.15064
ENSG00000115415	STAT1	signal transducer and activator of transcription 1 [Source:HGNC Symbol;Acc:HGNC:11362]	0.026467	0.0784544	0.71872	0.706903	0.999881	0.15064
ENSG00000125247	TMTC4	transmembrane and tetratricopeptide repeat containing 4 [Source:HGNC Symbol;Acc:HGNC:25904]	0.026467	0.0784544	0.71872	0.706903	0.999881	0.15064
ENSG00000146410	MTFR2	mitochondrial fission regulator 2 [Source:HGNC Symbol;Acc:HGNC:21115]	0.026467	0.0784544	0.71872	0.706903	0.999881	0.15064
ENSG00000166337	TAF10	TATA-box binding protein associated factor 10 [Source:HGNC Symbol;Acc:HGNC:11543]	0.026467	0.0784544	0.71872	0.706903	0.999881	0.15064
ENSG00000173295	FAM86B3P	family with sequence similarity 86 member B3, pseudogene [Source:HGNC Symbol;Acc:HGNC:44371]	0.026467	0.0784544	0.71872	0.706903	0.999881	0.15064
ENSG00000180758	GPR157	G protein-coupled receptor 157 [Source:HGNC Symbol;Acc:HGNC:23687]	0.026467	0.0784544	0.71872	0.706903	0.999881	0.15064
ENSG00000184500	PROS1	protein S [Source:HGNC Symbol;Acc:HGNC:9456]	0.026467	0.0784544	0.71872	0.706903	0.999881	0.15064
ENSG00000198039	ZNF273	zinc finger protein 273 [Source:NCBI gene;Acc:10793]	0.026467	0.0784544	0.71872	0.706903	0.999881	0.15064
ENSG00000156467	UQCRB	ubiquinol-cytochrome c reductase binding protein [Source:HGNC Symbol;Acc:HGNC:12582]	0.770163	0.0788278	0.733363	0.569411	0.999881	0.244574
ENSG00000146247	PHIP	pleckstrin homology domain interacting protein [Source:HGNC Symbol;Acc:HGNC:15673]	0.145568	0.0790293	0.729065	0.753291	0.999881	0.123037
ENSG00000173281	PPP1R3B	protein phosphatase 1 regulatory subunit 3B [Source:HGNC Symbol;Acc:HGNC:14942]	0.026467	0.0790398	0.718585	0.697871	0.999881	0.156225
ENSG00000109171	SLAIN2	SLAIN motif family member 2 [Source:HGNC Symbol;Acc:HGNC:29282]	0.0595507	0.0790643	0.723726	0.873155	0.999881	0.0589087
ENSG00000196628	TCF4	transcription factor 4 [Source:HGNC Symbol;Acc:HGNC:11634]	0.0330837	0.0792498	0.720328	0.92194	0.999881	0.0352973
ENSG00000118058	KMT2A	lysine methyltransferase 2A [Source:HGNC Symbol;Acc:HGNC:7132]	0.158802	0.0798054	0.729188	0.735188	0.999881	0.133602
ENSG00000049449	RCN1	reticulocalbin 1 [Source:HGNC Symbol;Acc:HGNC:9934]	0.0694758	0.0799767	0.724431	0.844582	0.999881	0.0733584
ENSG00000125630	POLR1B	RNA polymerase I subunit B [Source:HGNC Symbol;Acc:HGNC:20454]	0.0562423	0.080194	0.723336	0.883408	0.999881	0.0538388
ENSG00000173575	CHD2	chromodomain helicase DNA binding protein 2 [Source:HGNC Symbol;Acc:HGNC:1917]	0.316546	0.080705	0.731472	0.638249	0.999881	0.19501
ENSG00000131871	SELENOS	selenoprotein S [Source:HGNC Symbol;Acc:HGNC:30396]	0.0860177	0.0807686	0.725413	0.81059	0.999881	0.0911987
ENSG00000127603	MACF1	microtubule actin crosslinking factor 1 [Source:HGNC Symbol;Acc:HGNC:13664]	0.215044	0.0808889	0.730627	0.689287	0.999881	0.1616
ENSG00000099995	SF3A1	splicing factor 3a subunit 1 [Source:HGNC Symbol;Acc:HGNC:10765]	0.0529339	0.0810141	0.722931	0.896121	0.999881	0.0476331
ENSG00000112941	PAPD7	terminal nucleotidyltransferase 4A [Source:HGNC Symbol;Acc:HGNC:16705]	0.0297753	0.0810195	0.719266	0.824582	0.999881	0.0837661
ENSG00000122779	TRIM24	tripartite motif containing 24 [Source:HGNC Symbol;Acc:HGNC:11812]	0.0297753	0.0810195	0.719266	0.824582	0.999881	0.0837661
ENSG00000166750	SLFN5	schlafen family member 5 [Source:HGNC Symbol;Acc:HGNC:28286]	0.0297753	0.0810195	0.719266	0.824582	0.999881	0.0837661
ENSG00000178053	MLF1	myeloid leukemia factor 1 [Source:HGNC Symbol;Acc:HGNC:7125]	0.0297753	0.0810195	0.719266	0.824582	0.999881	0.0837661
ENSG00000113851	CRBN	cereblon [Source:HGNC Symbol;Acc:HGNC:30185]	0.0496256	0.0816078	0.722543	0.911857	0.999881	0.0400731
ENSG00000143878	RHOB	ras homolog family member B [Source:HGNC Symbol;Acc:HGNC:668]	0.0496256	0.0816078	0.722543	0.911857	0.999881	0.0400731
ENSG00000124406	ATP8A1	ATPase phospholipid transporting 8A1 [Source:HGNC Symbol;Acc:HGNC:13531]	0.0463172	0.0816415	0.722144	0.93127	0.999881	0.0309245
ENSG00000132478	UNK	unk zinc finger [Source:HGNC Symbol;Acc:HGNC:29369]	0.0463172	0.0816415	0.722144	0.93127	0.999881	0.0309245
ENSG00000136986	DERL1	derlin 1 [Source:HGNC Symbol;Acc:HGNC:28454]	0.0463172	0.0816415	0.722144	0.93127	0.999881	0.0309245
ENSG00000041357	PSMA4	proteasome subunit alpha 4 [Source:HGNC Symbol;Acc:HGNC:9533]	0.244819	0.0817323	0.731018	0.666042	0.999881	0.176498
ENSG00000115677	HDLBP	high density lipoprotein binding protein [Source:HGNC Symbol;Acc:HGNC:4857]	0.266921	0.0819064	0.730771	0.665679	0.999881	0.176735
ENSG00000115464	USP34	ubiquitin specific peptidase 34 [Source:HGNC Symbol;Acc:HGNC:20066]	0.717652	0.0821779	0.766845	0.735237	0.999489	0.133573
ENSG00000090520	DNAJB11	DnaJ heat shock protein family (Hsp40) member B11 [Source:HGNC Symbol;Acc:HGNC:14889]	0.565438	0.0823755	0.770086	0.757689	0.999489	0.120509
ENSG00000135334	AKIRIN2	akirin 2 [Source:HGNC Symbol;Acc:HGNC:21407]	0.0363921	0.0824503	0.720548	0.969548	0.999881	0.0134307
ENSG00000224531	SMIM13	small integral membrane protein 13 [Source:HGNC Symbol;Acc:HGNC:27356]	0.0363921	0.0824503	0.720548	0.969548	0.999881	0.0134307
ENSG00000253293	HOXA10	homeobox A10 [Source:HGNC Symbol;Acc:HGNC:5100]	0.0363921	0.0824503	0.720548	0.969548	0.999881	0.0134307
ENSG00000141447	OSBPL1A	oxysterol binding protein like 1A [Source:HGNC Symbol;Acc:HGNC:16398]	0.0330837	0.082997	0.719785	0.905677	0.999881	0.0430266
ENSG00000175087	PDIK1L	PDLIM1 interacting kinase 1 like [Source:HGNC Symbol;Acc:HGNC:18981]	0.0330837	0.082997	0.719785	0.905677	0.999881	0.0430266
ENSG00000124831	LRRFIP1	LRR binding FLII interacting protein 1 [Source:HGNC Symbol;Acc:HGNC:6702]	0.792533	0.0830062	0.767249	0.708714	0.999489	0.149529
ENSG00000205189	ZBTB10	zinc finger and BTB domain containing 10 [Source:HGNC Symbol;Acc:HGNC:30953]	0.168727	0.0831572	0.729451	0.718105	0.999881	0.143812
ENSG00000106571	GLI3	GLI family zinc finger 3 [Source:HGNC Symbol;Acc:HGNC:4319]	0.0297753	0.0833565	0.718873	0.807015	0.999881	0.0931183
ENSG00000126953	TIMM8A	translocase of inner mitochondrial membrane 8A [Source:HGNC Symbol;Acc:HGNC:11817]	0.0297753	0.0833565	0.718873	0.807015	0.999881	0.0931183
ENSG00000132603	NIP7	nucleolar pre-rRNA processing protein NIP7 [Source:HGNC Symbol;Acc:HGNC:24328]	0.0297753	0.0833565	0.718873	0.807015	0.999881	0.0931183
ENSG00000136560	TANK	TRAF family member associated NFKB activator [Source:HGNC Symbol;Acc:HGNC:11562]	0.0297753	0.0833565	0.718873	0.807015	0.999881	0.0931183
ENSG00000137168	PPIL1	peptidylprolyl isomerase like 1 [Source:HGNC Symbol;Acc:HGNC:9260]	0.0297753	0.0833565	0.718873	0.807015	0.999881	0.0931183
ENSG00000164818	DNAAF5	dynein axonemal assembly factor 5 [Source:HGNC Symbol;Acc:HGNC:26013]	0.0297753	0.0833565	0.718873	0.807015	0.999881	0.0931183
ENSG00000184983	NDUFA6	NADH:ubiquinone oxidoreductase subunit A6 [Source:HGNC Symbol;Acc:HGNC:7690]	0.0297753	0.0833565	0.718873	0.807015	0.999881	0.0931183
ENSG00000239305	RNF103	ring finger protein 103 [Source:HGNC Symbol;Acc:HGNC:12859]	0.0297753	0.0833565	0.718873	0.807015	0.999881	0.0931183
ENSG00000245910	SNHG6	small nucleolar RNA host gene 6 [Source:HGNC Symbol;Acc:HGNC:32965]	0.0297753	0.0833565	0.718873	0.807015	0.999881	0.0931183
ENSG00000083799	CYLD	CYLD lysine 63 deubiquitinase [Source:HGNC Symbol;Acc:HGNC:2584]	0.0628591	0.0834018	0.723682	0.857433	0.999881	0.0667998
ENSG00000132294	EFR3A	EFR3 homolog A [Source:HGNC Symbol;Acc:HGNC:28970]	0.0628591	0.0834018	0.723682	0.857433	0.999881	0.0667998
ENSG00000143870	PDIA6	protein disulfide isomerase family A member 6 [Source:HGNC Symbol;Acc:HGNC:30168]	0.291137	0.0834804	0.731617	0.634118	0.999881	0.19783
ENSG00000159140	SON	SON DNA binding protein [Source:HGNC Symbol;Acc:HGNC:11183]	0.92505	0.0837802	0.72748	0.811273	0.999489	0.0908328
ENSG00000083937	CHMP2B	charged multivesicular body protein 2B [Source:HGNC Symbol;Acc:HGNC:24537]	0.0727842	0.0839359	0.724425	0.830655	0.999881	0.0805795
ENSG00000035928	RFC1	replication factor C subunit 1 [Source:HGNC Symbol;Acc:HGNC:9969]	0.18196	0.0843302	0.729918	0.705446	0.999881	0.151536
ENSG00000120727	PAIP2	poly(A) binding protein interacting protein 2 [Source:HGNC Symbol;Acc:HGNC:17970]	0.0397005	0.0847679	0.72085	0.990919	0.999881	0.0039618
ENSG00000132640	BTBD3	BTB domain containing 3 [Source:HGNC Symbol;Acc:HGNC:15854]	0.0397005	0.0847679	0.72085	0.990919	0.999881	0.0039618
ENSG00000047230	CTPS2	CTP synthase 2 [Source:HGNC Symbol;Acc:HGNC:2520]	0.0297753	0.0852276	0.718552	0.792319	0.999881	0.1011
ENSG00000120693	SMAD9	SMAD family member 9 [Source:HGNC Symbol;Acc:HGNC:6774]	0.0297753	0.0852276	0.718552	0.792319	0.999881	0.1011
ENSG00000153132	CLGN	calmegin [Source:HGNC Symbol;Acc:HGNC:2060]	0.0297753	0.0852276	0.718552	0.792319	0.999881	0.1011
ENSG00000163818	LZTFL1	leucine zipper transcription factor like 1 [Source:HGNC Symbol;Acc:HGNC:6741]	0.0297753	0.0852276	0.718552	0.792319	0.999881	0.1011
ENSG00000160201	U2AF1	U2 small nuclear RNA auxiliary factor 1 [Source:HGNC Symbol;Acc:HGNC:12453]	0.231586	0.0855993	0.730825	0.663866	0.999881	0.17792
ENSG00000119862	LGALSL	galectin like [Source:HGNC Symbol;Acc:HGNC:25012]	0.0562423	0.0861072	0.722875	0.877833	0.999881	0.0565881
ENSG00000185900	POMK	protein-O-mannose kinase [Source:HGNC Symbol;Acc:HGNC:26267]	0.0562423	0.0861072	0.722875	0.877833	0.999881	0.0565881
ENSG00000139793	MBNL2	muscleblind like splicing regulator 2 [Source:HGNC Symbol;Acc:HGNC:16746]	0.0430088	0.0863266	0.721215	0.958296	0.999881	0.0185002
ENSG00000146731	CCT6A	chaperonin containing TCP1 subunit 6A [Source:HGNC Symbol;Acc:HGNC:1620]	1.0954	0.086472	0.718874	0.6178	0.999881	0.209152
ENSG00000067248	DHX29	DExH-box helicase 29 [Source:HGNC Symbol;Acc:HGNC:15815]	0.0330837	0.0864917	0.719274	0.889271	0.999881	0.050966
ENSG00000083845	RPS5	ribosomal protein S5 [Source:HGNC Symbol;Acc:HGNC:10426]	0.0330837	0.0864917	0.719274	0.889271	0.999881	0.050966
ENSG00000108278	UNKNOWN	Unknown Gene	0.0330837	0.0864917	0.719274	0.889271	0.999881	0.050966
ENSG00000136014	USP44	ubiquitin specific peptidase 44 [Source:HGNC Symbol;Acc:HGNC:20064]	0.0330837	0.0864917	0.719274	0.889271	0.999881	0.050966
ENSG00000140600	SH3GL3	SH3 domain containing GRB2 like 3, endophilin A3 [Source:HGNC Symbol;Acc:HGNC:10832]	0.0330837	0.0864917	0.719274	0.889271	0.999881	0.050966
ENSG00000152382	TADA1	transcriptional adaptor 1 [Source:HGNC Symbol;Acc:HGNC:30631]	0.0330837	0.0864917	0.719274	0.889271	0.999881	0.050966
ENSG00000170852	KBTBD2	kelch repeat and BTB domain containing 2 [Source:HGNC Symbol;Acc:HGNC:21751]	0.0330837	0.0864917	0.719274	0.889271	0.999881	0.050966
ENSG00000214029	ZNF891	zinc finger protein 891 [Source:HGNC Symbol;Acc:HGNC:38709]	0.0330837	0.0864917	0.719274	0.889271	0.999881	0.050966
ENSG00000100372	SLC25A17	solute carrier family 25 member 17 [Source:HGNC Symbol;Acc:HGNC:10987]	0.0297753	0.0866986	0.718295	0.780318	0.999881	0.107728
ENSG00000118242	MREG	melanoregulin [Source:HGNC Symbol;Acc:HGNC:25478]	0.0297753	0.0866986	0.718295	0.780318	0.999881	0.107728
ENSG00000120159	CAAP1	caspase activity and apoptosis inhibitor 1 [Source:HGNC Symbol;Acc:HGNC:25834]	0.0297753	0.0866986	0.718295	0.780318	0.999881	0.107728
ENSG00000137547	MRPL15	mitochondrial ribosomal protein L15 [Source:HGNC Symbol;Acc:HGNC:14054]	0.0297753	0.0866986	0.718295	0.780318	0.999881	0.107728
ENSG00000184743	ATL3	atlastin GTPase 3 [Source:HGNC Symbol;Acc:HGNC:24526]	0.0297753	0.0866986	0.718295	0.780318	0.999881	0.107728
ENSG00000186205	MARC1	mitochondrial amidoxime reducing component 1 [Source:HGNC Symbol;Acc:HGNC:26189]	0.0297753	0.0866986	0.718295	0.780318	0.999881	0.107728
ENSG00000103494	RPGRIP1L	RPGRIP1 like [Source:HGNC Symbol;Acc:HGNC:29168]	0.0363921	0.0867909	0.719989	0.957733	0.999881	0.0187557
ENSG00000164823	OSGIN2	oxidative stress induced growth inhibitor family member 2 [Source:HGNC Symbol;Acc:HGNC:1355]	0.0363921	0.0867909	0.719989	0.957733	0.999881	0.0187557
ENSG00000176623	RMDN1	regulator of microtubule dynamics 1 [Source:HGNC Symbol;Acc:HGNC:24285]	0.0363921	0.0867909	0.719989	0.957733	0.999881	0.0187557
ENSG00000206527	HACD2	3-hydroxyacyl-CoA dehydratase 2 [Source:HGNC Symbol;Acc:HGNC:9640]	0.0529339	0.0869148	0.722449	0.892045	0.999881	0.0496131
ENSG00000146433	TMEM181	transmembrane protein 181 [Source:HGNC Symbol;Acc:HGNC:20958]	0.293388	0.0869228	0.73136	0.637133	0.999881	0.19577
ENSG00000156502	SUPV3L1	Suv3 like RNA helicase [Source:HGNC Symbol;Acc:HGNC:11471]	0.0463172	0.0871536	0.721615	0.931533	0.999881	0.0308019
ENSG00000168538	TRAPPC11	trafficking protein particle complex 11 [Source:HGNC Symbol;Acc:HGNC:25751]	0.0496256	0.0873248	0.722032	0.909714	0.999881	0.041095
ENSG00000117505	DR1	down-regulator of transcription 1 [Source:HGNC Symbol;Acc:HGNC:3017]	0.16211	0.087647	0.729502	0.716509	0.999881	0.144779
ENSG00000133740	E2F5	E2F transcription factor 5 [Source:HGNC Symbol;Acc:HGNC:3119]	0.0297753	0.0876836	0.718104	0.770787	0.999881	0.113066
ENSG00000198121	LPAR1	lysophosphatidic acid receptor 1 [Source:HGNC Symbol;Acc:HGNC:3166]	0.0297753	0.0876836	0.718104	0.770787	0.999881	0.113066
ENSG00000077147	TM9SF3	transmembrane 9 superfamily member 3 [Source:HGNC Symbol;Acc:HGNC:21529]	0.390388	0.0877074	0.733087	0.581547	0.999881	0.235415
ENSG00000096063	SRPK1	SRSF protein kinase 1 [Source:HGNC Symbol;Acc:HGNC:11305]	0.290079	0.0880842	0.731324	0.636327	0.999881	0.196319
ENSG00000168137	SETD5	SET domain containing 5 [Source:HGNC Symbol;Acc:HGNC:25566]	0.560713	0.0882629	0.753332	0.801607	0.999489	0.0960384
ENSG00000159131	GART	phosphoribosylglycinamide formyltransferase, phosphoribosylglycinamide synthetase, phosphoribosylaminoimidazole synthetase [Source:HGNC Symbol;Acc:HGNC:4163]	0.949263	0.0892612	0.757556	0.732514	0.999489	0.135184
ENSG00000029639	TFB1M	transcription factor B1, mitochondrial [Source:HGNC Symbol;Acc:HGNC:17037]	0.0330837	0.0895551	0.718817	0.8739	0.999881	0.0585383
ENSG00000135549	PKIB	cAMP-dependent protein kinase inhibitor beta [Source:HGNC Symbol;Acc:HGNC:9018]	0.0330837	0.0895551	0.718817	0.8739	0.999881	0.0585383
ENSG00000147251	DOCK11	dedicator of cytokinesis 11 [Source:HGNC Symbol;Acc:HGNC:23483]	0.0330837	0.0895551	0.718817	0.8739	0.999881	0.0585383
ENSG00000151470	C4orf33	chromosome 4 open reading frame 33 [Source:HGNC Symbol;Acc:HGNC:27025]	0.0330837	0.0895551	0.718817	0.8739	0.999881	0.0585383
ENSG00000165264	NDUFB6	NADH:ubiquinone oxidoreductase subunit B6 [Source:HGNC Symbol;Acc:HGNC:7701]	0.0330837	0.0895551	0.718817	0.8739	0.999881	0.0585383
ENSG00000177917	ARL6IP6	ADP ribosylation factor like GTPase 6 interacting protein 6 [Source:HGNC Symbol;Acc:HGNC:24048]	0.0330837	0.0895551	0.718817	0.8739	0.999881	0.0585383
ENSG00000197006	METTL9	methyltransferase like 9 [Source:HGNC Symbol;Acc:HGNC:24586]	0.0330837	0.0895551	0.718817	0.8739	0.999881	0.0585383
ENSG00000066926	FECH	ferrochelatase [Source:HGNC Symbol;Acc:HGNC:3647]	0.0397005	0.0896593	0.720292	0.998614	0.999881	0.000602563
ENSG00000170234	PWWP2A	PWWP domain containing 2A [Source:HGNC Symbol;Acc:HGNC:29406]	0.0397005	0.0896593	0.720292	0.998614	0.999881	0.000602563
ENSG00000205208	C4orf46	chromosome 4 open reading frame 46 [Source:HGNC Symbol;Acc:HGNC:27320]	0.0397005	0.0896593	0.720292	0.998614	0.999881	0.000602563
ENSG00000076053	RBM7	RNA binding motif protein 7 [Source:HGNC Symbol;Acc:HGNC:9904]	0.0363921	0.0909496	0.719447	0.945274	0.999881	0.0244422
ENSG00000151414	NEK7	NIMA related kinase 7 [Source:HGNC Symbol;Acc:HGNC:13386]	0.0595507	0.0913964	0.722842	0.859234	0.999881	0.0658887
ENSG00000174579	MSL2	MSL complex subunit 2 [Source:HGNC Symbol;Acc:HGNC:25544]	0.0430088	0.0916728	0.720663	0.96232	0.999881	0.0166804
ENSG00000148773	MKI67	marker of proliferation Ki-67 [Source:HGNC Symbol;Acc:HGNC:7107]	0.283462	0.0919041	0.731222	0.630759	0.999881	0.200136
ENSG00000090487	SPG21	SPG21 abhydrolase domain containing, maspardin [Source:HGNC Symbol;Acc:HGNC:20373]	0.0330837	0.0921057	0.718429	0.86042	0.999881	0.0652897
ENSG00000155329	ZCCHC10	zinc finger CCHC-type containing 10 [Source:HGNC Symbol;Acc:HGNC:25954]	0.0330837	0.0921057	0.718429	0.86042	0.999881	0.0652897
ENSG00000162928	PEX13	peroxisomal biogenesis factor 13 [Source:HGNC Symbol;Acc:HGNC:8855]	0.0330837	0.0921057	0.718429	0.86042	0.999881	0.0652897
ENSG00000109332	UBE2D3	ubiquitin conjugating enzyme E2 D3 [Source:HGNC Symbol;Acc:HGNC:12476]	0.552918	0.0926839	0.755809	0.791883	0.999489	0.101339
ENSG00000080822	CLDND1	claudin domain containing 1 [Source:HGNC Symbol;Acc:HGNC:1322]	0.0463172	0.0928991	0.721077	0.932378	0.999881	0.0304078
ENSG00000211455	STK38L	serine/threonine kinase 38 like [Source:HGNC Symbol;Acc:HGNC:17848]	0.0529339	0.09326	0.72196	0.887965	0.999881	0.0516039
ENSG00000138398	PPIG	peptidylprolyl isomerase G [Source:HGNC Symbol;Acc:HGNC:14650]	0.303313	0.093866	0.731843	0.616151	0.999881	0.210313
ENSG00000059728	MXD1	MAX dimerization protein 1 [Source:HGNC Symbol;Acc:HGNC:6761]	0.0330837	0.094175	0.718106	0.848964	0.999881	0.0711107
ENSG00000105708	ZNF14	zinc finger protein 14 [Source:HGNC Symbol;Acc:HGNC:12924]	0.0330837	0.094175	0.718106	0.848964	0.999881	0.0711107
ENSG00000108176	DNAJC12	DnaJ heat shock protein family (Hsp40) member C12 [Source:HGNC Symbol;Acc:HGNC:28908]	0.0330837	0.094175	0.718106	0.848964	0.999881	0.0711107
ENSG00000150054	MPP7	membrane palmitoylated protein 7 [Source:HGNC Symbol;Acc:HGNC:26542]	0.0330837	0.094175	0.718106	0.848964	0.999881	0.0711107
ENSG00000151239	TWF1	twinfilin actin binding protein 1 [Source:HGNC Symbol;Acc:HGNC:9620]	0.0330837	0.094175	0.718106	0.848964	0.999881	0.0711107
ENSG00000214293	APTR	Alu-mediated CDKN1A/p21 transcriptional regulator [Source:HGNC Symbol;Acc:HGNC:44173]	0.0330837	0.094175	0.718106	0.848964	0.999881	0.0711107
ENSG00000094916	CBX5	chromobox 5 [Source:HGNC Symbol;Acc:HGNC:1555]	1.11345	0.0942791	0.396122	0.200422	0.644004	0.698055
ENSG00000118985	ELL2	elongation factor for RNA polymerase II 2 [Source:HGNC Symbol;Acc:HGNC:17064]	0.0397005	0.0944503	0.719741	0.992897	0.999881	0.00309576
ENSG00000119844	AFTPH	aftiphilin [Source:HGNC Symbol;Acc:HGNC:25951]	0.0397005	0.0944503	0.719741	0.992897	0.999881	0.00309576
ENSG00000131725	WDR44	WD repeat domain 44 [Source:HGNC Symbol;Acc:HGNC:30512]	0.0397005	0.0944503	0.719741	0.992897	0.999881	0.00309576
ENSG00000138640	FAM13A	family with sequence similarity 13 member A [Source:HGNC Symbol;Acc:HGNC:19367]	0.0397005	0.0944503	0.719741	0.992897	0.999881	0.00309576
ENSG00000164023	SGMS2	sphingomyelin synthase 2 [Source:HGNC Symbol;Acc:HGNC:28395]	0.0397005	0.0944503	0.719741	0.992897	0.999881	0.00309576
ENSG00000106524	ANKMY2	ankyrin repeat and MYND domain containing 2 [Source:HGNC Symbol;Acc:HGNC:25370]	0.0363921	0.0947444	0.718948	0.933006	0.999881	0.0301156
ENSG00000125835	SNRPB	small nuclear ribonucleoprotein polypeptides B and B1 [Source:HGNC Symbol;Acc:HGNC:11153]	0.0363921	0.0947444	0.718948	0.933006	0.999881	0.0301156
ENSG00000053372	MRTO4	MRT4 homolog, ribosome maturation factor [Source:HGNC Symbol;Acc:HGNC:18477]	0.0330837	0.0956398	0.717852	0.839592	0.999881	0.0759319
ENSG00000111716	LDHB	lactate dehydrogenase B [Source:HGNC Symbol;Acc:HGNC:6541]	1.0216	0.0958388	0.736208	0.431048	0.999881	0.365474
ENSG00000172115	CYCS	cytochrome c, somatic [Source:HGNC Symbol;Acc:HGNC:19986]	0.43459	0.0958748	0.733293	0.555142	0.999881	0.255596
ENSG00000100612	DHRS7	dehydrogenase/reductase 7 [Source:HGNC Symbol;Acc:HGNC:21524]	0.0430088	0.0970298	0.720113	0.967102	0.999881	0.0145275
ENSG00000177150	FAM210A	family with sequence similarity 210 member A [Source:HGNC Symbol;Acc:HGNC:28346]	0.0430088	0.0970298	0.720113	0.967102	0.999881	0.0145275
ENSG00000078237	TIGAR	TP53 induced glycolysis regulatory phosphatase [Source:HGNC Symbol;Acc:HGNC:1185]	0.0363921	0.0980134	0.71851	0.921751	0.999881	0.0353864
ENSG00000096746	HNRNPH3	heterogeneous nuclear ribonucleoprotein H3 [Source:HGNC Symbol;Acc:HGNC:5043]	0.523916	0.0980148	0.734588	0.520213	0.999881	0.283819
ENSG00000180694	TMEM64	transmembrane protein 64 [Source:HGNC Symbol;Acc:HGNC:25441]	0.0595507	0.098491	0.722395	0.851476	0.999881	0.0698278
ENSG00000140391	TSPAN3	tetraspanin 3 [Source:HGNC Symbol;Acc:HGNC:17752]	0.813172	0.0985685	0.735263	0.502174	0.999881	0.299146
ENSG00000186416	NKRF	NFKB repressing factor [Source:HGNC Symbol;Acc:HGNC:19374]	0.0463172	0.0987745	0.72054	0.93382	0.999881	0.029737
ENSG00000116675	DNAJC6	DnaJ heat shock protein family (Hsp40) member C6 [Source:HGNC Symbol;Acc:HGNC:15469]	0.0397005	0.0989394	0.719219	0.984121	0.999881	0.00695169
ENSG00000143222	UFC1	ubiquitin-fold modifier conjugating enzyme 1 [Source:HGNC Symbol;Acc:HGNC:26941]	0.0397005	0.0989394	0.719219	0.984121	0.999881	0.00695169
ENSG00000169288	MRPL1	mitochondrial ribosomal protein L1 [Source:HGNC Symbol;Acc:HGNC:14275]	0.0397005	0.0989394	0.719219	0.984121	0.999881	0.00695169
ENSG00000172380	GNG12	G protein subunit gamma 12 [Source:HGNC Symbol;Acc:HGNC:19663]	0.0397005	0.0989394	0.719219	0.984121	0.999881	0.00695169
ENSG00000198034	RPS4X	ribosomal protein S4 X-linked [Source:HGNC Symbol;Acc:HGNC:10424]	0.28452	0.0989873	0.732345	0.600736	0.999881	0.221316
ENSG00000024048	UBR2	ubiquitin protein ligase E3 component n-recognin 2 [Source:HGNC Symbol;Acc:HGNC:21289]	0.0562423	0.0994984	0.721933	0.865879	0.999881	0.0625427
ENSG00000197780	TAF13	TATA-box binding protein associated factor 13 [Source:HGNC Symbol;Acc:HGNC:11546]	0.0562423	0.0994984	0.721933	0.865879	0.999881	0.0625427
ENSG00000070756	PABPC1	poly(A) binding protein cytoplasmic 1 [Source:HGNC Symbol;Acc:HGNC:8554]	0.423472	0.0995483	0.734367	0.541084	0.999881	0.266735
ENSG00000126787	DLGAP5	DLG associated protein 5 [Source:HGNC Symbol;Acc:HGNC:16864]	0.296696	0.0996864	0.731732	0.604434	0.999881	0.218651
ENSG00000142676	RPL11	ribosomal protein L11 [Source:HGNC Symbol;Acc:HGNC:10301]	0.228278	0.0996869	0.731297	0.632391	0.999881	0.199014
ENSG00000065150	IPO5	importin 5 [Source:HGNC Symbol;Acc:HGNC:6402]	0.988238	0.0997029	0.741001	0.751022	0.999489	0.124347
ENSG00000048544	MRPS10	mitochondrial ribosomal protein S10 [Source:HGNC Symbol;Acc:HGNC:14502]	0.0529339	0.0999388	0.721464	0.883963	0.999881	0.0535659
ENSG00000156650	KAT6B	lysine acetyltransferase 6B [Source:HGNC Symbol;Acc:HGNC:17582]	0.0529339	0.0999388	0.721464	0.883963	0.999881	0.0535659
ENSG00000119969	HELLS	helicase, lymphoid specific [Source:HGNC Symbol;Acc:HGNC:4861]	1.41626	0.100372	0.69793	0.669404	0.999881	0.174311
ENSG00000108423	TUBD1	tubulin delta 1 [Source:HGNC Symbol;Acc:HGNC:16811]	0.0363921	0.100752	0.718135	0.911806	0.999881	0.0400975
ENSG00000174032	SLC25A30	solute carrier family 25 member 30 [Source:HGNC Symbol;Acc:HGNC:27371]	0.0363921	0.100752	0.718135	0.911806	0.999881	0.0400975
ENSG00000264063	MIR3687-2	microRNA 3687-2	0.0363921	0.100752	0.718135	0.911806	0.999881	0.0400975
ENSG00000074800	ENO1	enolase 1 [Source:HGNC Symbol;Acc:HGNC:3350]	0.211736	0.101293	0.731215	0.644052	0.999881	0.191079
ENSG00000125944	HNRNPR	heterogeneous nuclear ribonucleoprotein R [Source:HGNC Symbol;Acc:HGNC:5047]	0.560127	0.101923	0.705476	0.684861	0.999881	0.164397
ENSG00000161016	RPL8	ribosomal protein L8 [Source:HGNC Symbol;Acc:HGNC:10368]	0.293388	0.102046	0.731994	0.6043	0.999881	0.218748
ENSG00000081870	HSPB11	heat shock protein family B (small) member 11 [Source:HGNC Symbol;Acc:HGNC:25019]	0.0430088	0.102183	0.719588	0.972371	0.999881	0.0121682
ENSG00000148842	CNNM2	cyclin and CBS domain divalent metal cation transport mediator 2 [Source:HGNC Symbol;Acc:HGNC:103]	0.0430088	0.102183	0.719588	0.972371	0.999881	0.0121682
ENSG00000210144	MT-TY	mitochondrially encoded tRNA-Tyr (UAU/C) [Source:HGNC Symbol;Acc:HGNC:7502]	0.0363921	0.102778	0.717828	0.903422	0.999881	0.0441095
ENSG00000088986	DYNLL1	dynein light chain LC8-type 1 [Source:HGNC Symbol;Acc:HGNC:15476]	0.0397005	0.102933	0.718754	0.975709	0.999881	0.0106795
ENSG00000143156	NME7	NME/NM23 family member 7 [Source:HGNC Symbol;Acc:HGNC:20461]	0.0397005	0.102933	0.718754	0.975709	0.999881	0.0106795
ENSG00000151151	IPMK	inositol polyphosphate multikinase [Source:HGNC Symbol;Acc:HGNC:20739]	0.0397005	0.102933	0.718754	0.975709	0.999881	0.0106795
ENSG00000185651	UBE2L3	ubiquitin conjugating enzyme E2 L3 [Source:HGNC Symbol;Acc:HGNC:12488]	0.0397005	0.102933	0.718754	0.975709	0.999881	0.0106795
ENSG00000171634	BPTF	bromodomain PHD finger transcription factor [Source:HGNC Symbol;Acc:HGNC:3581]	0.198502	0.10308	0.731257	0.65456	0.999881	0.184051
ENSG00000102024	PLS3	plastin 3 [Source:HGNC Symbol;Acc:HGNC:9091]	1.04119	0.10334	0.755918	0.698205	0.999489	0.156017
ENSG00000135720	DYNC1LI2	dynein cytoplasmic 1 light intermediate chain 2 [Source:HGNC Symbol;Acc:HGNC:2966]	0.947649	0.104319	0.767917	0.63569	0.999489	0.196754
ENSG00000183513	COA5	cytochrome c oxidase assembly factor 5 [Source:HGNC Symbol;Acc:HGNC:33848]	0.0463172	0.104544	0.720023	0.935769	0.999881	0.0288313
ENSG00000055917	PUM2	pumilio RNA binding family member 2 [Source:HGNC Symbol;Acc:HGNC:14958]	0.306621	0.104992	0.732576	0.591265	0.999881	0.228218
ENSG00000132963	POMP	proteasome maturation protein [Source:HGNC Symbol;Acc:HGNC:20330]	0.0496256	0.106054	0.720494	0.905288	0.999881	0.0432134
ENSG00000140632	GLYR1	glyoxylate reductase 1 homolog [Source:HGNC Symbol;Acc:HGNC:24434]	0.0496256	0.106054	0.720494	0.905288	0.999881	0.0432134
ENSG00000122566	HNRNPA2B1	heterogeneous nuclear ribonucleoprotein A2/B1 [Source:HGNC Symbol;Acc:HGNC:5033]	1.88632	0.106282	0.383725	0.378374	0.821254	0.422078
ENSG00000181061	HIGD1A	HIG1 hypoxia inducible domain family member 1A [Source:HGNC Symbol;Acc:HGNC:29527]	0.0430088	0.106873	0.719112	0.977698	0.999881	0.00979539
ENSG00000117523	PRRC2C	proline rich coiled-coil 2C [Source:HGNC Symbol;Acc:HGNC:24903]	0.608695	0.108	0.703557	0.665128	0.999881	0.177095
ENSG00000144369	FAM171B	family with sequence similarity 171 member B [Source:HGNC Symbol;Acc:HGNC:29412]	0.0463172	0.109902	0.719548	0.938022	0.999881	0.027787
ENSG00000189180	ZNF33A	zinc finger protein 33A [Source:HGNC Symbol;Acc:HGNC:13096]	0.661263	0.110504	0.767789	0.682435	0.999489	0.165939
ENSG00000156261	CCT8	chaperonin containing TCP1 subunit 8 [Source:HGNC Symbol;Acc:HGNC:1623]	0.580201	0.1109	0.738359	0.789081	0.999489	0.102878
ENSG00000113369	ARRDC3	arrestin domain containing 3 [Source:HGNC Symbol;Acc:HGNC:29263]	0.0430088	0.11097	0.718688	0.98277	0.999881	0.00754793
ENSG00000117614	SYF2	SYF2 pre-mRNA splicing factor [Source:HGNC Symbol;Acc:HGNC:19824]	0.0430088	0.11097	0.718688	0.98277	0.999881	0.00754793
ENSG00000154277	UCHL1	ubiquitin C-terminal hydrolase L1 [Source:HGNC Symbol;Acc:HGNC:12513]	0.0628591	0.112848	0.722049	0.8204	0.999881	0.0859742
ENSG00000138385	SSB	small RNA binding exonuclease protection factor La [Source:HGNC Symbol;Acc:HGNC:11316]	0.666176	0.113647	0.737369	0.445669	0.999881	0.350987
ENSG00000185808	PIGP	phosphatidylinositol glycan anchor biosynthesis class P [Source:HGNC Symbol;Acc:HGNC:3046]	0.0463172	0.114645	0.719124	0.940359	0.999881	0.0267064
ENSG00000116560	SFPQ	splicing factor proline and glutamine rich [Source:HGNC Symbol;Acc:HGNC:10774]	2.25636	0.115069	0.69156	0.723891	0.999489	0.140327
ENSG00000135679	MDM2	MDM2 proto-oncogene [Source:HGNC Symbol;Acc:HGNC:6973]	0.228278	0.115412	0.732166	0.598259	0.999881	0.223111
ENSG00000116754	SRSF11	serine and arginine rich splicing factor 11 [Source:HGNC Symbol;Acc:HGNC:10782]	1.241	0.116007	0.758946	0.637289	0.999489	0.195664
ENSG00000119927	GPAM	glycerol-3-phosphate acyltransferase, mitochondrial [Source:HGNC Symbol;Acc:HGNC:24865]	0.0496256	0.11745	0.719621	0.904259	0.999881	0.0437071
ENSG00000151835	SACS	sacsin molecular chaperone [Source:HGNC Symbol;Acc:HGNC:10519]	0.917982	0.120576	0.738477	0.417956	0.999881	0.37887
ENSG00000126821	SGPP1	sphingosine-1-phosphate phosphatase 1 [Source:HGNC Symbol;Acc:HGNC:17720]	0.0628591	0.120677	0.721723	0.810687	0.999881	0.0911467
ENSG00000120438	TCP1	t-complex 1 [Source:HGNC Symbol;Acc:HGNC:11655]	0.610991	0.121611	0.738125	0.438991	0.999881	0.357544
ENSG00000125691	RPL23	ribosomal protein L23 [Source:HGNC Symbol;Acc:HGNC:10316]	0.619678	0.123375	0.70779	0.623792	0.999881	0.20496
ENSG00000112081	SRSF3	serine and arginine rich splicing factor 3 [Source:HGNC Symbol;Acc:HGNC:10785]	0.508432	0.125536	0.737569	0.46026	0.999881	0.336997
ENSG00000196712	NF1	neurofibromin 1 [Source:HGNC Symbol;Acc:HGNC:7765]	0.556815	0.127373	0.748331	0.741543	0.999489	0.129864
ENSG00000144381	HSPD1	heat shock protein family D (Hsp60) member 1 [Source:HGNC Symbol;Acc:HGNC:5261]	1.17843	0.12768	0.734251	0.692733	0.999489	0.159434
ENSG00000069275	NUCKS1	nuclear casein kinase and cyclin dependent kinase substrate 1 [Source:HGNC Symbol;Acc:HGNC:29923]	1.9215	0.130848	0.693505	0.593481	0.999881	0.226593
ENSG00000139697	SBNO1	strawberry notch homolog 1 [Source:HGNC Symbol;Acc:HGNC:22973]	0.36948	0.131677	0.73607	0.50302	0.999881	0.298415
ENSG00000109685	NSD2	nuclear receptor binding SET domain protein 2 [Source:HGNC Symbol;Acc:HGNC:12766]	0.280154	0.13226	0.733316	0.553673	0.999881	0.256746
ENSG00000139746	RBM26	RNA binding motif protein 26 [Source:HGNC Symbol;Acc:HGNC:20327]	0.18196	0.133426	0.732264	0.60162	0.999881	0.220678
ENSG00000152256	PDK1	pyruvate dehydrogenase kinase 1 [Source:HGNC Symbol;Acc:HGNC:8809]	0.773045	0.13368	0.772353	0.598703	0.999489	0.222789
ENSG00000126777	KTN1	kinectin 1 [Source:HGNC Symbol;Acc:HGNC:6467]	0.488581	0.134329	0.73841	0.449311	0.999881	0.347453
ENSG00000135316	SYNCRIP	synaptotagmin binding cytoplasmic RNA interacting protein [Source:HGNC Symbol;Acc:HGNC:16918]	1.26637	0.13472	0.723506	0.503021	0.999881	0.298414
ENSG00000115875	SRSF7	serine and arginine rich splicing factor 7 [Source:HGNC Symbol;Acc:HGNC:10789]	0.386022	0.135031	0.736719	0.487604	0.999881	0.311933
ENSG00000108848	LUC7L3	LUC7 like 3 pre-mRNA splicing factor [Source:HGNC Symbol;Acc:HGNC:24309]	0.753206	0.135904	0.709572	0.580818	0.999881	0.23596
ENSG00000227195	MIR663AHG	MIR663A host gene [Source:HGNC Symbol;Acc:HGNC:27662]	0.618801	0.136556	0.739694	0.417458	0.999881	0.379388
ENSG00000082898	XPO1	exportin 1 [Source:HGNC Symbol;Acc:HGNC:12825]	2.28669	0.139216	0.689329	0.58817	0.999881	0.230497
ENSG00000146263	MMS22L	MMS22 like, DNA repair protein [Source:HGNC Symbol;Acc:HGNC:21475]	0.356247	0.143891	0.736958	0.485518	0.999881	0.313794
ENSG00000170759	KIF5B	kinesin family member 5B [Source:HGNC Symbol;Acc:HGNC:6324]	0.387079	0.145895	0.738982	0.456367	0.999881	0.340685
ENSG00000163399	ATP1A1	ATPase Na+/K+ transporting subunit alpha 1 [Source:HGNC Symbol;Acc:HGNC:799]	0.339705	0.146894	0.736745	0.488566	0.999881	0.311077
ENSG00000120948	TARDBP	TAR DNA binding protein [Source:HGNC Symbol;Acc:HGNC:11571]	1.04981	0.148945	0.766006	0.563167	0.999489	0.249363
ENSG00000070961	ATP2B1	ATPase plasma membrane Ca2+ transporting 1 [Source:HGNC Symbol;Acc:HGNC:814]	0.90639	0.149599	0.75942	0.615065	0.999489	0.211079
ENSG00000131051	RBM39	RNA binding motif protein 39 [Source:HGNC Symbol;Acc:HGNC:15923]	1.04119	0.152379	0.746108	0.631494	0.999489	0.19963
ENSG00000178761	FAM219B	family with sequence similarity 219 member B [Source:HGNC Symbol;Acc:HGNC:24695]	0.983092	0.15299	0.743627	0.348698	0.913304	0.45755
ENSG00000239776	NA	Unknown Gene	0.425722	0.15684	0.740293	0.429745	0.999881	0.36679
ENSG00000204186	ZDBF2	zinc finger DBF-type containing 2 [Source:HGNC Symbol;Acc:HGNC:29313]	0.487524	0.157006	0.741205	0.42034	0.999881	0.376399
ENSG00000155380	SLC16A1	solute carrier family 16 member 1 [Source:HGNC Symbol;Acc:HGNC:10922]	0.862798	0.157544	0.74358	0.37847	0.985094	0.421969
ENSG00000156508	EEF1A1	eukaryotic translation elongation factor 1 alpha 1 [Source:HGNC Symbol;Acc:HGNC:3189]	0.448881	0.157615	0.741273	0.423348	0.999881	0.373303
ENSG00000141027	NCOR1	nuclear receptor corepressor 1 [Source:HGNC Symbol;Acc:HGNC:7672]	1.09887	0.15771	0.772366	0.514168	0.999489	0.288895
ENSG00000080345	RIF1	replication timing regulatory factor 1 [Source:HGNC Symbol;Acc:HGNC:23207]	1.68213	0.157808	0.702468	0.531277	0.999881	0.274679
ENSG00000010244	ZNF207	zinc finger protein 207 [Source:HGNC Symbol;Acc:HGNC:12998]	1.46033	0.158145	0.688447	0.568082	0.999881	0.245589
ENSG00000117724	CENPF	centromere protein F [Source:HGNC Symbol;Acc:HGNC:1857]	0.301062	0.166828	0.739718	0.453936	0.999881	0.343005
ENSG00000165119	HNRNPK	heterogeneous nuclear ribonucleoprotein K [Source:HGNC Symbol;Acc:HGNC:5044]	0.478656	0.169584	0.743931	0.393343	0.985094	0.405228
ENSG00000107581	EIF3A	eukaryotic translation initiation factor 3 subunit A [Source:HGNC Symbol;Acc:HGNC:3271]	0.570233	0.172931	0.745609	0.367207	0.957935	0.435089
ENSG00000108953	YWHAE	tyrosine 3-monooxygenase/tryptophan 5-monooxygenase activation protein epsilon [Source:HGNC Symbol;Acc:HGNC:12851]	1.45848	0.182963	0.739415	0.561168	0.999489	0.250907
ENSG00000128595	CALU	calumenin [Source:HGNC Symbol;Acc:HGNC:1458]	1.41092	0.183482	0.784539	0.402768	0.966877	0.394945
ENSG00000080824	HSP90AA1	heat shock protein 90 alpha family class A member 1 [Source:HGNC Symbol;Acc:HGNC:5253]	2.09684	0.19297	0.70146	0.474419	0.999881	0.323838
ENSG00000136450	SRSF1	serine and arginine rich splicing factor 1 [Source:HGNC Symbol;Acc:HGNC:10780]	1.26536	0.203823	0.75946	0.223352	0.706231	0.651011
ENSG00000066279	ASPM	abnormal spindle microtubule assembly [Source:HGNC Symbol;Acc:HGNC:19048]	0.409181	0.207805	0.749471	0.364162	0.950467	0.438705
ENSG00000148303	RPL7A	ribosomal protein L7a [Source:HGNC Symbol;Acc:HGNC:10364]	1.51881	0.207962	0.793114	0.337814	0.841048	0.471323
ENSG00000131747	TOP2A	DNA topoisomerase II alpha [Source:HGNC Symbol;Acc:HGNC:11989]	0.840281	0.209133	0.720524	0.440385	0.999881	0.356168
ENSG00000118482	PHF3	PHD finger protein 3 [Source:HGNC Symbol;Acc:HGNC:8921]	0.951066	0.211939	0.755825	0.289134	0.835471	0.538901
ENSG00000142864	SERBP1	SERPINE1 mRNA binding protein 1 [Source:HGNC Symbol;Acc:HGNC:17860]	1.73056	0.224556	0.709449	0.43942	0.999881	0.35712
ENSG00000089280	FUS	FUS RNA binding protein [Source:HGNC Symbol;Acc:HGNC:4010]	3.28869	0.232463	0.681334	0.452914	0.999881	0.343984
ENSG00000100941	PNN	pinin, desmosome associated protein [Source:HGNC Symbol;Acc:HGNC:9162]	1.54137	0.252089	0.782458	0.38227	0.931389	0.41763
ENSG00000166598	HSP90B1	heat shock protein 90 beta family member 1 [Source:HGNC Symbol;Acc:HGNC:12028]	1.10495	0.273303	0.747463	0.319984	0.847316	0.494872
ENSG00000072501	SMC1A	structural maintenance of chromosomes 1A [Source:HGNC Symbol;Acc:HGNC:11111]	1.65958	0.28162	0.787324	0.348479	0.862625	0.457823
ENSG00000132424	PNISR	PNN interacting serine and arginine rich protein [Source:HGNC Symbol;Acc:HGNC:21222]	0.594449	0.294367	0.782472	0.221523	0.706231	0.654581
ENSG00000142937	RPS8	ribosomal protein S8 [Source:HGNC Symbol;Acc:HGNC:10441]	1.01829	0.297479	0.78709	0.194227	0.698155	0.711691
ENSG00000202198	RN7SK	RNA, 7SK small nuclear [Source:HGNC Symbol;Acc:10037]	4.30511	0.393634	0.725082	0.289236	0.835612	0.538748
ENSG00000245532	NEAT1	nuclear paraspeckle assembly transcript 1 [Source:HGNC Symbol;Acc:HGNC:30815]	17.7941	0.435453	0.433983	0.224274	0.706231	0.649221
ENSG00000122406	RPL5	ribosomal protein L5 [Source:HGNC Symbol;Acc:HGNC:10360]	1.14483	0.630274	1.03886	0.0576958	0.624775	1.23886
ENSG00000172660	TAF15	TATA-box binding protein associated factor 15 [Source:HGNC Symbol;Acc:HGNC:11546]	18.579	0.960443	0.91515	0.0518243	0.624775	1.28547
