# Supplementary material for: Phosphorylation of the compartmentalized PKA substrate TAF15 regulates RNA–protein interactions
Source: Cell Mol Life Sci. 2024 Apr 3;81(1):162. doi: 10.1007/s00018-024-05204-4 (PMC10991009; doi:10.1007/s00018-024-05204-4)
Supplement: Supplementary file 4 — Supplementary file4 (XLSX 1580 KB) [file 18_2024_5204_MOESM4_ESM.xlsx]

## Sheet: SW480_peptides
File	ID	Sequence	Modifications	Qvality PEP	Qvality q-value	# Protein Groups	# Proteins	# PSMs	AccNo	# Missed Cleavages	Theo MH+ (Da)	Area: F2: Sample	XCorr Sequest HT	Percolator q-Value Sequest HT	Percolator PEP Sequest HT
SW480_cAMP	1	GSAFAIGSDGLCCQSR	2xCarbamidomethyl [C12; C13]	2.79608e-06	0	1	1	6	Q92499	0	1685.74	2182541682	4.04	0	4.766e-07
SW480_cAMP	2	MDQAIIFCR	1xCarbamidomethyl [C8]; 1xOxidation [M1(100)]	0.000225358	0	1	1	4	Q92499	0	1169.54	1303349864	2.79	0	1.732e-05
SW480_cAMP	3	MDQAIIFCR	1xCarbamidomethyl [C8]	0.000625484	0	1	1	3	Q92499	0	1153.55	342399085	2.57	0	6.603e-05
SW480_cAMP	4	VGWSTMQASLDLGTDK		1.02487e-06	0	1	1	2	Q92499	0	1708.82	478962000	3.91	0	1.591e-08
SW480_cAMP	5	VGWSTMQASLDLGTDK	1xOxidation [M6(100)]	6.83648e-06	0	1	1	3	Q92499	0	1724.82	614235556	3.82	0	1.866e-07
SW480_cAMP	6	TGAFSIPVIQIVYETLK		7.75271e-05	0	1	1	1	Q92499	0	1879.06	50449660	3.15	0	4.334e-06
SW480_cAMP	7	GEDSVPDTVHHVVVPVNPK		7.5929e-07	0	1	1	11	Q92499	0	2025.04	2540857184	4.42	0	1.078e-08
SW480_cAMP	8	DNTRPGANSPEMWSEAIK	1xOxidation [M12(100)]	1.0971e-05	0	1	1	3	Q92499	0	2018.92	692594066	4.31	0	3.436e-07
SW480_cAMP	9	DNTRPGANSPEMWSEAIK		1.51879e-07	0	1	1	5	Q92499	0	2002.93	1553638812	5.27	0	1.332e-09
SW480_cAMP	10	ELAEQTLNNIK		0.000730866	0	1	1	3	Q92499	0	1272.68	3205480610	3.07	0	7.945e-05
SW480_cAMP	11	IMHFPTWVDLK		0.00013644	0	1	1	3	Q92499	0	1386.72	672659946	3.81	0	9.009e-06
SW480_cAMP	12	GIDIHGVPYVINVTLPDEK		4.42488e-09	0	1	1	5	Q92499	0	2079.11	1628227515	6.32	0	1.358e-11
SW480_cAMP	13	GHVDILAPTVQELAALEK		1.84134e-09	0	1	1	10	Q92499	0	1904.05	2276269442	4.81	0	4.206e-10
SW480_cAMP	14	EAQTSFLHLGYLPNQLFR		3.20703e-10	0	1	1	7	Q92499	0	2134.11	993753873	5.07	0	4.516e-13
SW480_cAMP	15	DQLSVLENGVDIVVGTPGR		8.9022e-10	0	1	1	4	Q92499	0	1968.04	549333705	5.07	0	1.703e-12
SW480_cAMP	16	FGFGFGGTGK		0.00634366	0	1	1	3	Q92499	0	974.473	2264085020	2.68	0	0.001772
SW480_cAMP	17	NQALFPACVLK	1xCarbamidomethyl [C8]	0.000184162	0	1	1	11	Q92499	0	1260.68	663845259	2.8	0	1.329e-05
SW480_cAMP	18	FNFGEEEFKFPPK		0.000529154	0	1	1	6	Q92499	1	1615.78	147670403.5	2.44	0	5.237e-05
SW480_cAMP	19	ELLIIGGVAAR		0.0143401	0	1	1	3	Q92499	0	1111.68	1287564728	2.41	0	0.003786
SW480_cAMP	20	TKIDCDNLEQYFIQQGGGPDKK	1xCarbamidomethyl [C5]	4.0438e-11	0	1	1	3	Q92499	2	2554.22	292806314	6.58	0	3.08e-14
SW480_cAMP	21	MGLAISLVATEK	1xOxidation [M1(100)]	4.859e-05	0	1	1	3	Q92499	0	1248.69	471125188	2.24	0	2.36e-06
SW480_cAMP	22	DLGLAFEIPPHMK		5.98709e-06	0	1	1	10	Q92499	0	1467.77	241706684	3.59	0	1.354e-06
SW480_cAMP	23	IDCDNLEQYFIQQGGGPDK	1xCarbamidomethyl [C3]	8.3456e-09	0	1	1	4	Q92499	0	2196.99	379353222	5.19	0	1.051e-09
SW480_cAMP	24	HYYEVSCHDQGLCR	2xCarbamidomethyl [C7; C13]	7.74269e-09	0	1	1	7	Q92499	0	1823.76	2310471208	4.66	0	1.755e-07
SW480_cAMP	25	GHQFSCVCLHGDR	2xCarbamidomethyl [C6; C8]	4.33928e-07	0	1	1	5	Q92499	0	1572.68	1659554583	3.96	0	5.201e-09
SW480_cAMP	26	KGHQFSCVCLHGDR	2xCarbamidomethyl [C7; C9]	9.57402e-08	0	1	1	5	Q92499	1	1700.77	385896873.3	5.28	0	2.759e-07
SW480_cAMP	27	MHNQIPQVTSDGK	1xOxidation [M1(100)]	2.29558e-05	0	1	1	6	Q92499	0	1470.7	638108830	4.13	0	5.041e-06
SW480_cAMP	28	MHNQIPQVTSDGK		5.94597e-05	0	1	1	1	Q92499	0	1454.71	64290434	2.95	0	3.083e-06
SW480_cAMP	29	GKHYYEVSCHDQGLCR	2xCarbamidomethyl [C9; C15]	4.93189e-08	0	1	1	1	Q92499	1	2008.88	112944513	4.63	0	3.115e-10
SW480_cAMP	30	MHNQIPQVTSDGKR	1xOxidation [M1(100)]	3.88017e-05	0	1	1	5	Q92499	1	1626.8	620503769	4.11	0	0.0002853
SW480_cAMP	31	MHNQIPQVTSDGKR		3.55857e-05	0	1	1	5	Q92499	1	1610.81	149954896	3.97	0	1.581e-06
SW480_cAMP	32	VPVDEFDGK		0.00314235	0	1	1	6	Q92499	0	1005.49	3075937532	2.49	0	0.001808
SW480_cAMP	33	VWYHVCSSR	1xCarbamidomethyl [C6]	0.0010571	0	1	1	4	Q92499	0	1193.55	1769552848	2.28	0	0.0001282
SW480_cAMP	34	WQMNPYDR	1xOxidation [M3(100)]	0.00703574	0	1	1	2	Q92499	0	1125.48	131527638	1.73	0	0.001705
SW480_cAMP	35	WQMNPYDR		0.00350585	0	1	1	2	Q92499	0	1109.48	571710199	2.15	0	0.000739
SW480_cAMP	36	LDDLVSTGK		0.009113	0	1	1	3	Q92499	0	947.504	4148914728	2.63	0	0.002176
SW480_cAMP	37	DGFVALSK		0.0248236	0	1	1	5	Q92499	0	836.451	2770203857	2.49	0	0.01292
SW480_cAMP	38	TGASVLNK		0.0349114	0	1	1	2	Q92499	0	789.446	2698866784	2.48	0	0.0121
SW480_cAMP	39	KYIDNPK		0.0447675	0	1	1	2	Q92499	1	877.478	332581698	2.59	0	0.01684
SW480_cAMP	40	APDGYIVK		0.0373663	0	1	1	6	Q92499	0	862.467	3766805552	1.93	0	0.01324
SW480_cAMP	41	ALIVEPSR		0.0324303	0	1	1	3	Q92499	0	884.52	4432506576	1.96	0	0.01136
SW480_cAMP	42	QFDNYGEEFTMHDTIGCYLDIDK	1xCarbamidomethyl [C17]; 1xOxidation [M11(100)]	0.0599335	0	1	1	1	Q92499	0	2827.19	92890378	1.67	0	0.02471
SW480_cAMP	43	FLICTDVAAR	1xCarbamidomethyl [C4]	0.060269	0	1	1	3	Q92499	0	1165.6	2999579080	1.6	0	0.02477
SW480_cAMP	44	LNLSQVR		0.0817702	0	1	1	1	Q92499	0	829.489	2088393622	2.1	0	0.03724
SW480_cAMP	45	FLPNAPK		0.136825	0	1	1	4	Q92499	0	786.451	4571041372	1.56	0	0.0749
SW480_cAMP	46	QNYVHR		0.176023	0	1	1	1	Q92499	0	816.411	85433638	1.71	0	0.1027
SW480_cAMP	47	SKAEAESLYQSKYEELQITAGR		0.00232873	0	1	1	1	P04264	2	2501.25	63645759	2.34	0	0.0003579
SW480_cAMP	48	QISNLQQSISDAEQR		4.07251e-07	0	1	1	10	P04264	0	1716.85	7399125630	4	0	4.95e-08
SW480_cAMP	49	SGGGFSSGSAGIINYQR		1.71246e-06	0	1	1	3	P04264	0	1657.79	773370086	4.24	0	1.407e-07
SW480_cAMP	50	KQISNLQQSISDAEQR		5.05828e-10	0	1	1	3	P04264	1	1844.95	519298268	4.69	0	8.195e-13
SW480_cAMP	53	LNDLEDALQQAK		1.21713e-05	0	1	1	7	P04264	0	1357.7	9598839464	3.64	0	9.388e-07
SW480_cAMP	54	TNAENEFVTIK		0.000162215	0	1	1	5	P04264	0	1265.64	12026837554	2.96	0	4.294e-05
SW480_cAMP	55	FSSCGGGGGSFGAGGGFGSR	1xCarbamidomethyl [C4]	8.53087e-08	0	1	1	7	P04264	0	1765.73	1238370216	4.82	0	1.543e-09
SW480_cAMP	56	YEELQITAGR		0.000309486	0	1	2	5	P04264	0	1179.6	11958137044	2.27	0	2.612e-05
SW480_cAMP	58	THNLEPYFESFINNLR		3.31257e-08	0	1	1	11	P04264	0	1993.98	1310017025	4.48	0	1.736e-07
SW480_cAMP	59	WELLQQVDTSTR		1.35029e-05	0	1	1	3	P04264	0	1475.75	1640322506	3.57	0	4.496e-07
SW480_cAMP	60	NKLNDLEDALQQAK		1.90193e-07	0	1	1	2	P04264	1	1599.83	67284353.5	4.27	0	1.785e-09
SW480_cAMP	61	SLNNQFASFIDKVR		0.000760973	0	1	1	1	P04264	1	1638.86	84239379	2.05	0	8.393e-05
SW480_cAMP	62	SLDLDSIIAEVK		5.67783e-05	0	1	1	19	P04264	0	1302.72	10715636788	3.28	0	5.023e-06
SW480_cAMP	63	SLNNQFASFIDK		7.4031e-05	0	1	1	5	P04264	0	1383.69	10897543011	3.08	0	7.304e-06
SW480_cAMP	64	GSYGSGGSSYGSGGGSYGSGGGGGGHGSYGSGSSSGGYR		6.6331e-17	0	1	1	2	P04264	0	3312.31	330525443	12.2	0	7.296e-18
SW480_cAMP	65	AEAESLYQSK		0.00207518	0	1	1	2	P04264	0	1125.54	5039451242	2.58	0	0.0006735
SW480_cAMP	66	DYQELMNTK	1xOxidation [M6(100)]	0.00638026	0	1	1	5	P04264	0	1157.51	1716854831	1.91	0	0.007814
SW480_cAMP	67	DYQELMNTK		0.0048962	0	1	1	4	P04264	0	1141.52	6999779148	2.06	0	0.000939
SW480_cAMP	68	LRSEIDNVKK		9.27062e-05	0	1	1	7	P04264	2	1201.69	2284959548	3.92	0	5.117e-05
SW480_cAMP	69	AQYEDIAQK		0.00753843	0	1	1	6	P04264	0	1065.52	12167396741	2.54	0	0.003696
SW480_cAMP	71	GGGGGGYGSGGSSYGSGGGSYGSGGGGGGGR		3.94641e-15	0	1	1	5	P04264	0	2383.95	465988116	8.38	0	1.944e-19
SW480_cAMP	72	LRSEIDNVK		0.00451701	0	1	1	6	P04264	1	1073.59	1630227162	2.89	0	0.0008462
SW480_cAMP	73	SKAEAESLYQSK		4.11056e-05	0	1	1	6	P04264	1	1340.67	4675921004	3.98	0	2.041e-05
SW480_cAMP	74	NMQDMVEDYR	2xOxidation [M2(100); M5(100)]	0.00127865	0	1	1	7	P04264	0	1332.52	1613068376	2.43	0	0.0003501
SW480_cAMP	75	NMQDMVEDYR	1xOxidation [M5(100)]	0.000266388	0	1	1	12	P04264	0	1316.52	2293248196	2.66	0	2.152e-05
SW480_cAMP	76	NMQDMVEDYR		0.000730866	0	1	1	4	P04264	0	1300.53	2139773504	2.56	0	0.0001607
SW480_cAMP	77	TLLEGEESR		0.00140221	0	1	1	10	P04264	0	1033.52	12039191104	2.75	0	0.0007303
SW480_cAMP	79	KDVDGAYMTK		0.00558931	0	1	1	4	P04264	1	1127.54	223591518	3.4	0	0.004331
SW480_cAMP	80	KDVDGAYMTK	1xOxidation [M8(100)]	0.000488109	0	1	1	2	P04264	1	1143.54	119303281.8	3.2	0	4.722e-05
SW480_cAMP	81	RVDQLKSDQSR		0.000157604	0	1	1	2	P04264	2	1331.7	25011276	3.75	0	1.091e-05
SW480_cAMP	82	TNAENEFVTIKK		8.86257e-06	0	1	1	10	P04264	1	1393.73	1537241586	4.73	0	2.055e-06
SW480_cAMP	83	SLVNLGGSK		0.00855477	0	1	1	8	P04264	0	874.499	4342813088	2.29	0	0.02581
SW480_cAMP	85	MSGECAPNVSVSVSTSHTTISGGGSR	1xCarbamidomethyl [C5]; 1xOxidation [M1(100)]	6.37806e-11	0	1	1	2	P04264	0	2581.16	554733948	6.56	0	5.564e-14
SW480_cAMP	86	MSGECAPNVSVSVSTSHTTISGGGSR	1xCarbamidomethyl [C5]	1.95759e-07	0	1	1	1	P04264	0	2565.17	166028256.5	4.16	0	1.853e-09
SW480_cAMP	87	SEIDNVKK		0.0175221	0	1	1	6	P04264	1	932.505	3427363158	2.58	0	0.004925
SW480_cAMP	88	DVDGAYMTK		0.0369457	0	1	1	6	P04264	0	999.445	3839289865	1.8	0	0.02993
SW480_cAMP	89	DVDGAYMTK	1xOxidation [M7(100)]	0.0382216	0	1	1	5	P04264	0	1015.44	3650321704	2.12	0	0.01844
SW480_cAMP	90	VDQLKSDQSR		0.0371554	0	1	1	1	P04264	1	1175.6		1.69	0	0.01314
SW480_cAMP	91	SISISVAR		0.0633714	0	1	1	13	P04264	0	832.489	1029905388	1.96	0	0.06172
SW480_cAMP	93	SEIDNVK		0.109815	0	1	1	3	P04264	0	804.41	2789345001	1.6	0	0.05492
SW480_cAMP	94	GEMMDLQHGSLFLR		6.77316e-08	0	1	1	12	P00338	0	1633.78	11689744594	4.45	0	3.507e-09
SW480_cAMP	95	GEMMDLQHGSLFLR	1xOxidation [M4(100)]	3.97519e-06	0	1	1	22	P00338	0	1649.78	8714594993	3.88	0	1.063e-07
SW480_cAMP	96	GEMMDLQHGSLFLR	2xOxidation [M3(100); M4(100)]	8.31771e-06	0	1	1	8	P00338	0	1665.77	4948468131	3.42	0	2.401e-07
SW480_cAMP	97	DYNVTANSKLVIITAGARQQEGESR		2.13212e-06	0	1	1	2	P00338	2	2720.4	121891484	4.9	0	4.094e-08
SW480_cAMP	98	SADTLWGIQK		0.000313076	0	1	1	12	P00338	0	1118.58	50315738316	3.08	0	2.661e-05
SW480_cAMP	99	LKGEMMDLQHGSLFLR		6.8837e-07	0	1	1	13	P00338	1	1874.96	2328716107	4.13	0	1.683e-05
SW480_cAMP	100	LKGEMMDLQHGSLFLR	2xOxidation [M5(100); M6(100)]	3.60389e-06	0	1	1	7	P00338	1	1906.95	3258692528	3.48	0	1.111e-06
SW480_cAMP	101	LKGEMMDLQHGSLFLR	1xOxidation [M5(99.8)]	1.44707e-05	0	1	1	18	P00338	1	1890.96	1616227714	4.48	0	4.93e-07
SW480_cAMP	102	KSADTLWGIQK		0.000138023	0	1	1	6	P00338	1	1246.68	2271088398	2.71	0	0.03313
SW480_cAMP	103	LVIITAGAR		0.00619933	0	1	1	25	P00338	0	913.583	82362164232	2.66	0	0.03811
SW480_cAMP	104	QVVESAYEVIK		0.000372215	0	1	1	13	P00338	0	1264.68	52271005896	2.82	0	3.902e-05
SW480_cAMP	105	ITVVGVGAVGMACAISILMK	1xCarbamidomethyl [C13]; 2xOxidation [M11(100); M19(100)]	8.71052e-06	0	1	1	8	P00338	0	2022.08	61867607	3.79	0	2.549e-07
SW480_cAMP	106	ITVVGVGAVGMACAISILMK	1xCarbamidomethyl [C13]; 1xOxidation [M19(100)]	1.90193e-07	0	1	1	14	P00338	0	2006.08	108537132.5	4.62	0	1.79e-09
SW480_cAMP	107	DQLIYNLLK		0.00426425	0	1	1	28	P00338	0	1119.64	48972869256	2.14	0	0.00196
SW480_cAMP	108	DDVFLSVPCILGQNGISDLVK	1xCarbamidomethyl [C9]	9.90012e-07	0	1	1	2	P00338	0	2289.18	428215024	4.76	0	1.566e-08
SW480_cAMP	109	GYTSWAIGLSVADLAESIMK		7.21684e-08	0	1	1	1	P00338	0	2112.07		5.41	0	5.086e-10
SW480_cAMP	110	GYTSWAIGLSVADLAESIMK	1xOxidation [M19(100)]	1.13827e-07	0	1	1	1	P00338	0	2128.06		4.7	0	9.189e-10
SW480_cAMP	111	LLIVSNPVDILTYVAWK		3.30888e-07	0	1	2	4	P00338	0	1944.12	69294374	5.29	0	3.677e-09
SW480_cAMP	112	DLADELALVDVIEDKLK		0.000975116	0	1	1	2	P00338	1	1899.03	203942952	2.25	0	0.0001157
SW480_cAMP	113	MATLKDQLIYNLLK	1xMet-loss+Acetyl [N-Term]	1.66378e-06	0	1	1	2	P00338	1	1574.92	284280654	4.95	0	2.972e-08
SW480_cAMP	114	DLADELALVDVIEDK		6.69547e-08	0	1	1	17	P00338	0	1657.85	6044887080	4.8	0	2.174e-08
SW480_cAMP	115	DQLIYNLLKEEQTPQNK		4.06341e-05	0	1	1	1	P00338	1	2074.08	43830118	3.97	0	1.879e-06
SW480_cAMP	116	TLHPDLGTDKDKEQWK		6.10521e-08	0	1	1	39	P00338	2	1910.96	36279616534	5.78	0	7.829e-08
SW480_cAMP	117	RVHPVSTMIK		6.11995e-05	0	1	1	11	P00338	1	1167.67	18229747168	4.11	0	4.655e-06
SW480_cAMP	118	RVHPVSTMIK	1xOxidation [M8(100)]	7.4031e-05	0	1	1	13	P00338	1	1183.66	7068222734	3.45	0	1.491e-05
SW480_cAMP	119	TLHPDLGTDKDK		5.17728e-05	0	1	1	22	P00338	1	1339.69	14198023500	4.73	0	1.318e-05
SW480_cAMP	120	IVSGKDYNVTANSK		2.60617e-05	0	1	1	2	P00338	1	1495.78	98864304	3.37	0	1.057e-06
SW480_cAMP	121	VTLTSEEEAR		0.000670302	0	1	1	10	P00338	0	1134.56	54883593300	2.81	0	0.0003733
SW480_cAMP	123	DYNVTANSK		0.00451701	0	1	1	8	P00338	0	1011.47	34688212432	2.7	0	0.0008487
SW480_cAMP	124	TLHPDLGTDK		0.0054621	0	1	1	10	P00338	0	1096.56	14748658439	2.69	0	0.00201
SW480_cAMP	125	VHPVSTMIK	1xOxidation [M7(100)]	0.0273469	0	1	1	9	P00338	0	1027.56	10573362700	2.03	0	0.008799
SW480_cAMP	126	VHPVSTMIK		0.0349114	0	1	1	15	P00338	0	1011.57	27789567025	2.36	0	0.03132
SW480_cAMP	127	FIIPNVVK		0.0524003	0	1	1	6	P00338	0	929.582	71794632448	1.67	0	0.0261
SW480_cAMP	128	SADTLWGIQKELQF		0.0835906	0	1	1	1	P00338	1	1635.84	25214506.63	2.3	0	0.03835
SW480_cAMP	130	TAAENDFVTLK		0.000140432	0	1	1	3	P35908	0	1208.62	3223921868	2.7	0	9.379e-06
SW480_cAMP	131	MSGDLSSNVTVSVTSSTISSNVASK	1xOxidation [M1(100)]	1.137e-06	0	1	1	2	P35908	0	2474.19	137912878	4.56	0	1.811e-08
SW480_cAMP	134	TSQNSELNNMQDLVEDYKK	1xOxidation [M10(100)]	2.63004e-08	0	1	1	3	P35908	1	2272.04	669292961	5.56	0	1.373e-10
SW480_cAMP	135	TSQNSELNNMQDLVEDYKK		1.7665e-08	0	1	1	2	P35908	1	2256.04	917086605.5	6.23	0	8.224e-11
SW480_cAMP	136	TSQNSELNNMQDLVEDYK		1.04626e-09	0	1	1	1	P35908	0	2127.95	83118597	5.73	0	2.094e-12
SW480_cAMP	137	TSQNSELNNMQDLVEDYK	1xOxidation [M10(100)]	0.0126409	0	1	1	1	P35908	0	2143.94		2.68	0	0.003223
SW480_cAMP	138	YLDGLTAER		0.00362914	0	1	1	5	P35908	0	1037.53	3828500984	2.6	0	0.000972
SW480_cAMP	139	NVQDAIADAEQR		6.90801e-05	0	1	1	3	P35908	0	1329.64	2869487018	3.75	0	7.284e-05
SW480_cAMP	140	YEELQVTVGR		0.000242905	0	1	1	4	P35908	0	1193.62	2093661368	2.32	0	1.914e-05
SW480_cAMP	141	VDLLNQEIEFLK		6.83648e-06	0	1	1	9	P35908	0	1460.8	2587435533	4.13	0	4.394e-07
SW480_cAMP	142	LNDLEEALQQAK		9.17466e-06	0	1	1	7	P35908	0	1371.71	1893821835	3.27	0	1.818e-06
SW480_cAMP	143	VLYDAEISQIHQSVTDTNVILSMDNSR		4.47038e-13	0	1	1	2	P35908	0	3048.49	241560747.5	6.07	0	1.069e-15
SW480_cAMP	144	VLYDAEISQIHQSVTDTNVILSMDNSR	1xOxidation [M23(100)]	5.82227e-12	0	1	1	4	P35908	0	3064.49	610705193.5	6.64	0	1.414e-13
SW480_cAMP	146	GGGFGGGSSFGGGSGFSGGGFGGGGFGGGR		4.72527e-11	0	1	1	3	P35908	0	2399.02	168026124	7.07	0	1.553e-12
SW480_cAMP	147	GGSISGGGYGSGGGK		0.00179668	0	1	1	2	P35908	0	1197.55	730497021	2.7	0	0.0002567
SW480_cAMP	149	GSSSGGGYSSGSSSYGSGGR		7.68958e-08	0	1	1	2	P35908	0	1740.71	275481130.5	4.87	0	4.691e-09
SW480_cAMP	150	HGGGGGGFGGGGFGSR		1.9803e-07	0	1	1	8	P35908	0	1320.58	2354542006	5.01	0	1.882e-09
SW480_cAMP	151	GFSSGSAVVSGGSR		0.000614755	0	1	1	3	P35908	0	1254.61	2385490547	3.14	0	0.000207
SW480_cAMP	153	LQGEIAHVK		0.0097634	0	1	1	6	P35908	0	994.568	3060231206	2.26	0	0.002309
SW480_cAMP	155	EEAEALYHSK		0.0082174	0	1	1	2	P35908	0	1176.55	78474028.5	2.32	0	0.002071
SW480_cAMP	156	GGSGGGGSISGGGYGSGGGSGGR		4.73672e-08	0	1	1	2	P35908	0	1741.75	256043656	4.99	0	2.946e-10
SW480_cAMP	157	SKEEAEALYHSK		1.44035e-06	0	1	1	10	P35908	1	1391.68	2790117142	4.96	0	9.455e-07
SW480_cAMP	158	KDVDNAYMIK		0.000112143	0	1	1	2	P35908	1	1196.6	67527890.75	3.41	0	6.981e-06
SW480_cAMP	159	KDVDNAYMIK	1xOxidation [M8(100)]	0.000621887	0	1	1	1	P35908	1	1212.59	88442720	3.54	0	6.459e-05
SW480_cAMP	160	GGSSSGGGYGSGGGGSSSVK		5.86361e-08	0	1	1	2	P35908	0	1588.68	113816175.8	6.12	0	3.873e-10
SW480_cAMP	164	DVDNAYMIK		0.0141767	0	1	1	2	P35908	0	1068.5	1006197644	2.21	0	0.003734
SW480_cAMP	165	STSSFSCLSR	1xCarbamidomethyl [C7]	0.00400248	0	1	1	2	P35908	0	1131.51	1049592936	2.43	0	0.0007222
SW480_cAMP	166	DVDNAYMIK	1xOxidation [M7(100)]	0.0119361	0	1	1	3	P35908	0	1084.5	1485454240	2.16	0	0.002993
SW480_cAMP	168	TAAENDFVTLKK		0.000196225	0	1	1	3	P35908	1	1336.71	174837328	4.29	0	1.442e-05
SW480_cAMP	169	VDPEIQNVK		0.0210387	0	1	1	2	P35908	0	1041.56	3412948392	2.09	0	0.006251
SW480_cAMP	170	LQGEIAHVKK		0.0371554	0	1	1	1	P35908	1	1122.66	37271623.38	2.13	0	0.01317
SW480_cAMP	171	SLVGLGGTK		0.0677474	0	1	1	3	P35908	0	831.493	1318493600	2.05	0	0.029
SW480_cAMP	174	MSCQISCK	2xCarbamidomethyl [C3; C7]; 1xMet-loss+Acetyl [N-Term]	0.119711	0	1	1	1	P35908	0	924.391	203786906.8	1.82	0	0.06142
SW480_cAMP	175	GGGVGGFLPAMK		0.00423976	0	1	1	4	Q9Y3I0	0	1090.57	4588702720	2.39	0	0.001309
SW480_cAMP	176	QIGNVAALPGIVHR		3.21122e-06	0	1	1	8	Q9Y3I0	0	1444.84	8203929597	4.45	0	3.837e-06
SW480_cAMP	177	EQLAQAMFDHIPVGVGSK		1.54875e-09	0	1	1	5	Q9Y3I0	0	1926.97	2200540589	5.91	0	3.485e-12
SW480_cAMP	178	EQLAQAMFDHIPVGVGSK	1xOxidation [M7(100)]	5.47147e-08	0	1	1	4	Q9Y3I0	0	1942.97	1118249951	4.9	0	3.562e-10
SW480_cAMP	179	GMAAAGNYAWVNR		8.86257e-06	0	1	1	5	Q9Y3I0	0	1380.65	3916701332	3.84	0	2.346e-06
SW480_cAMP	180	GMAAAGNYAWVNR	1xOxidation [M2(100)]	3.8136e-05	0	1	1	2	Q9Y3I0	0	1396.64	1407988479	3.72	0	7.896e-06
SW480_cAMP	181	LADMGIAIR		0.00421541	0	1	1	4	Q9Y3I0	0	959.534	6169800800	2.92	0	0.002433
SW480_cAMP	182	LADMGIAIR	1xOxidation [M4(100)]	0.00419121	0	1	1	3	Q9Y3I0	0	975.529	2025217508	3.04	0	0.002002
SW480_cAMP	183	GLGHQVATDALVAMEK		5.37761e-08	0	1	1	8	Q9Y3I0	0	1639.85	3670776976	5.44	0	1.262e-08
SW480_cAMP	184	GLGHQVATDALVAMEK	1xOxidation [M14(100)]	1.12522e-07	0	1	1	9	Q9Y3I0	0	1655.84	924845980	4.9	0	6.149e-08
SW480_cAMP	185	EGYAWAEDK		0.00197027	0	1	1	3	Q9Y3I0	0	1068.46	576057280	1.96	0	0.0007748
SW480_cAMP	186	RNLDFQDVLDK		0.000361635	0	1	1	4	Q9Y3I0	1	1362.7	622735232	3.57	0	0.0001142
SW480_cAMP	187	GFVPNMQVEGVFYVNDALEK		6.65696e-08	0	1	1	3	Q9Y3I0	0	2256.1	77942455.5	4.42	0	4.569e-10
SW480_cAMP	188	TNLDESDVQPVKEQLAQAMFDHIPVGVGSK		1.26257e-12	0	1	1	5	Q9Y3I0	1	3252.62	611418190.8	9	0	3.453e-16
SW480_cAMP	189	DLEEALEMGVDWSLR	1xOxidation [M8(100)]	7.15933e-06	0	1	1	1	Q9Y3I0	0	1778.83		3.27	0	1.981e-07
SW480_cAMP	190	NLDFQDVLDK		0.00249548	0	1	1	6	Q9Y3I0	0	1206.6	5394611272	2.29	0	0.0006529
SW480_cAMP	191	SYNDELQFLEK		0.000517087	0	1	1	4	Q9Y3I0	0	1385.66	2407250928	2.96	0	5.098e-05
SW480_cAMP	192	VFNTTPDDLDLHVIYDVSHNIAK		2.80545e-09	0	1	1	17	Q9Y3I0	0	2626.31	3121182157	5.34	0	1.563e-10
SW480_cAMP	193	NVTDVVNTCHDAGISK	1xCarbamidomethyl [C9]	3.57051e-08	0	1	1	12	Q9Y3I0	0	1729.82	8825648805	5.07	0	1.056e-09
SW480_cAMP	194	NVTDVVNTCHDAGISKK	1xCarbamidomethyl [C9]	5.61902e-06	0	1	1	2	Q9Y3I0	1	1857.91	230061991.8	4.58	0	1.441e-07
SW480_cAMP	195	TNLDESDVQPVK		5.58043e-05	0	1	1	8	Q9Y3I0	0	1344.66	5468253066	2.75	0	2.823e-06
SW480_cAMP	196	LVMEEAPESYK	1xOxidation [M3(100)]	0.00131604	0	1	1	2	Q9Y3I0	0	1311.61	1276127847	2.37	0	0.0002255
SW480_cAMP	197	LVMEEAPESYK		0.000209078	0	1	1	4	Q9Y3I0	0	1295.62	4162537256	2.27	0	4.296e-05
SW480_cAMP	198	GQVCVMIHSGSR	1xCarbamidomethyl [C4]	6.52083e-05	0	1	1	6	Q9Y3I0	0	1330.64	2210235085	3.76	0	2.613e-05
SW480_cAMP	199	GQVCVMIHSGSR	1xCarbamidomethyl [C4]; 1xOxidation [M6(100)]	3.32058e-05	0	1	1	4	Q9Y3I0	0	1346.63	945942846	3.96	0	1.44e-06
SW480_cAMP	200	VEQHVVDGKER		1.39136e-06	0	1	1	2	Q9Y3I0	1	1295.67	21784210.13	4.5	0	2.366e-08
SW480_cAMP	201	SSMTFLTR		0.0120739	0	1	1	5	Q9Y3I0	0	942.471	5085604106	2.56	0	0.004936
SW480_cAMP	202	EGYAWAEDKEHCEEYGR	1xCarbamidomethyl [C12]	3.85714e-10	0	1	1	7	Q9Y3I0	1	2128.87	1334537340	6.09	0	5.749e-13
SW480_cAMP	203	MLQADPNK		0.0146726	0	1	1	3	Q9Y3I0	0	916.456	1390063036	2.66	0	0.003915
SW480_cAMP	204	VEQHVVDGK		0.000370075	0	1	1	11	Q9Y3I0	0	1010.53	3023064524	3.9	0	3.296e-05
SW480_cAMP	205	MLQADPNK	1xOxidation [M1(100)]	0.00831242	0	1	1	5	Q9Y3I0	0	932.451	392997395	2.93	0	0.003446
SW480_cAMP	206	IASPEGQDYLK		0.0082174	0	1	1	11	Q9Y3I0	0	1220.62	9023669824	2.25	0	0.00588
SW480_cAMP	207	SSMTFLTR	1xOxidation [M3(100)]	0.0221478	0	1	1	2	Q9Y3I0	0	958.466	1710498272	2.4	0	0.006679
SW480_cAMP	208	LMFEELR	1xOxidation [M2(100)]	0.0489858	0	1	1	4	Q9Y3I0	0	953.476	1521104520	1.83	0	0.01892
SW480_cAMP	209	LMFEELR		0.0518156	0	1	1	3	Q9Y3I0	0	937.481	2674923932	1.78	0	0.02038
SW480_cAMP	210	DKIIVNDR		0.0532893	0	1	1	3	Q9Y3I0	1	972.547	1363354842	2.52	0	0.02118
SW480_cAMP	211	GGGVGGFLPAMK	1xOxidation [M11(100)]	0.158611	0	1	1	1	Q9Y3I0	0	1106.57	1723714496	1.93	0	0.08956
SW480_cAMP	212	LRPIAVIK		0.161966	0	1	1	2	Q9Y3I0	0	909.624	3329773076	2.29	0	0.09192
SW480_cAMP	213	IIVNDR		0.177854	0	1	1	4	Q9Y3I0	0	729.425	5299034325	1.6	0	0.1191
SW480_cAMP	214	GVIPMNAK		0.186302	0	1	1	4	Q9Y3I0	0	829.46	3859680040	1.64	0	0.141
SW480_cAMP	215	VLDELTLTK		0.00707632	0	1	1	7	P13645	0	1031.6	16225874989	2.21	0	0.003693
SW480_cAMP	216	DAEAWFNEK		0.0062351	0	1	4	5	P13645	0	1109.49	5903250692	2.37	0	0.002631
SW480_cAMP	218	KDAEAWFNEK		8.26054e-05	0	1	2	7	P13645	1	1237.58	777587694.8	3.2	0	0.006103
SW480_cAMP	220	IRLENEIQTYR		0.000116092	0	1	1	6	P13645	1	1434.77	4080459354	3.75	0	0.0002111
SW480_cAMP	221	QSLEASLAETEGR		1.3898e-05	0	1	1	12	P13645	0	1390.68	10804561066	4.13	0	1.575e-06
SW480_cAMP	222	NVSTGDVNVEMNAAPGVDLTQLLNNMR	1xOxidation [M26(100)]	4.69285e-10	0	1	1	10	P13645	0	2888.39	1281164307	6.14	0	7.837e-13
SW480_cAMP	223	NVSTGDVNVEMNAAPGVDLTQLLNNMR	2xOxidation [M11(100); M26(100)]	9.0677e-11	0	1	1	3	P13645	0	2904.38	629069811.8	6.03	0	8.821e-14
SW480_cAMP	224	NVQALEIELQSQLALK		6.61868e-08	0	1	1	6	P13645	0	1797.01	257244284.8	4.63	0	4.532e-10
SW480_cAMP	225	NQILNLTTDNANILLQIDNAR		2.29515e-10	0	1	1	6	P13645	0	2367.26	479944300.8	6.21	0	1.224e-10
SW480_cAMP	226	AETECQNTEYQQLLDIK	1xCarbamidomethyl [C5]	1.80135e-10	0	1	1	5	P13645	0	2082.96	1636756816	6.04	0	2.141e-13
SW480_cAMP	227	GSSGGGCFGGSSGGYGGLGGFGGGSFR	1xCarbamidomethyl [C7]	1.11604e-10	0	1	1	4	P13645	0	2342.98	373238726.5	7.55	0	1.155e-13
SW480_cAMP	228	GSLGGGFSSGGFSGGSFSR		3.27092e-07	0	1	1	5	P13645	0	1707.77	2738530189	4.56	0	1.021e-07
SW480_cAMP	229	ELTTEIDNNIEQISSYK		2.54058e-08	0	1	1	9	P13645	0	1996.97	2764184963	5.01	0	1.314e-10
SW480_cAMP	230	SKELTTEIDNNIEQISSYK		2.40399e-05	0	1	1	2	P13645	1	2212.1	521726324	4.78	0	9.516e-07
SW480_cAMP	231	SQYEQLAEQNR		7.4031e-05	0	1	1	5	P13645	0	1365.64	7138771975	3.68	0	6.935e-05
SW480_cAMP	232	SLLEGEGSSGGGGR		0.000140432	0	1	1	7	P13645	0	1262.6	4282910934	2.68	0	0.001418
SW480_cAMP	233	SQYEQLAEQNRK		3.33979e-05	0	1	1	6	P13645	1	1493.73	6926872059	4.19	0	1.459e-06
SW480_cAMP	234	SGGGGGGGGCGGGGGVSSLR	1xCarbamidomethyl [C10]	8.93375e-08	0	1	1	3	P13645	0	1549.68	302451983.5	6.37	0	6.697e-10
SW480_cAMP	235	LENEIQTYR		0.000333582	0	1	1	4	P13645	0	1165.58	12442472552	2.72	0	5.542e-05
SW480_cAMP	236	LKYENEVALR		0.000520078	0	1	1	10	P13645	1	1234.68	4871748188	3.24	0	0.0008692
SW480_cAMP	237	ALEESNYELEGK		0.000167927	0	1	1	9	P13645	0	1381.65	12972299204	3.07	0	2.514e-05
SW480_cAMP	238	KNHEEEMKDLR		3.17439e-06	0	1	1	3	P13645	2	1428.69	136220039	4.73	0	6.879e-08
SW480_cAMP	239	YENEVALR		0.00916551	0	1	1	4	P13645	0	993.5	5226042598	2.5	0	0.007267
SW480_cAMP	240	KNHEEEMKDLR	1xOxidation [M7(100)]	6.08475e-05	0	1	1	2	P13645	2	1444.68	20433306.07	3.11	0	1.133e-05
SW480_cAMP	243	NHEEEMKDLR		5.32877e-05	0	1	1	5	P13645	1	1300.6	1336796339	3.26	0	2.677e-06
SW480_cAMP	244	NHEEEMKDLR	1xOxidation [M6(100)]	0.000193975	0	1	1	7	P13645	1	1316.59	849515438.1	3.54	0	1.425e-05
SW480_cAMP	245	SEITELRR		0.0279764	0	1	1	5	P13645	1	1003.55	5766541949	2.29	0	0.009061
SW480_cAMP	246	RVLDELTLTK		0.0326149	0	1	1	2	P13645	1	1187.7	531739590	2.7	0	0.01108
SW480_cAMP	248	SEITELR		0.0579576	0	1	1	2	P13645	0	847.452	7021730926	2.06	0	0.04236
SW480_cAMP	250	IKEWYEK		0.0854494	0	1	1	4	P13645	1	995.52	5964975510	1.95	0	0.05247
SW480_cAMP	251	WHFYDTVK		0.0075819	0	1	1	4	P31040	0	1095.53	659014642	1.92	0	0.001664
SW480_cAMP	252	GVIALCIEDGSIHR	1xCarbamidomethyl [C6]	7.46264e-07	0	1	1	3	P31040	0	1539.79	762311259	3.74	0	9.051e-07
SW480_cAMP	253	HVNGQDQIVPGLYACGEAACASVHGANR	2xCarbamidomethyl [C15; C20]	1.60657e-16	0	1	1	2	P31040	0	2951.36	360839994.5	8.24	0	3.065e-21
SW480_cAMP	254	TLNEADCATVPPAIR	1xCarbamidomethyl [C7]	1.83724e-07	0	1	1	18	P31040	0	1627.81	1762027773	4.39	0	2.049e-09
SW480_cAMP	255	VPPIKPNAGEESVMNLDK		4.13898e-06	0	1	1	8	P31040	0	1938	1910089630	3.52	0	8.608e-06
SW480_cAMP	256	VPPIKPNAGEESVMNLDK	1xOxidation [M14(100)]	0.000647505	0	1	1	3	P31040	0	1953.99	1445328876	2.69	0	0.0004549
SW480_cAMP	257	DHVYLQLHHLPPEQLATR		1.45192e-08	0	1	1	18	P31040	0	2167.14	982371866	6.14	0	2.38e-10
SW480_cAMP	258	VTLEYRPVIDK		0.00020668	0	1	1	5	P31040	0	1332.75	3581526024	3.94	0	9.643e-05
SW480_cAMP	259	TGHSLLHTLYGR		3.62474e-06	0	1	1	7	P31040	0	1354.72	2563167660	4.28	0	4.214e-07
SW480_cAMP	260	GCGPEKDHVYLQLHHLPPEQLATR	1xCarbamidomethyl [C2]	3.06983e-07	0	1	1	1	P31040	1	2795.4	200698718	4.65	0	3.328e-09
SW480_cAMP	261	VSDSISAQYPVVDHEFDAVVVGAGGAGLR		7.19135e-10	0	1	1	5	P31040	0	2915.45	1481972214	6.29	0	3.381e-12
SW480_cAMP	262	AGLPCQDLEFVQFHPTGIYGAGCLITEGCR	3xCarbamidomethyl [C5; C23; C29]	4.43477e-11	0	1	1	2	P31040	0	3366.57	160104551.5	5.66	0	3.47e-14
SW480_cAMP	263	LGANSLLDLVVFGR		7.90575e-07	0	1	1	2	P31040	0	1473.84	89632190.5	4.09	0	2.546e-08
SW480_cAMP	264	EPIPVLPTVHYNMGGIPTNYK		1.42542e-07	0	1	1	5	P31040	0	2340.21	1338299630	4.8	0	2.093e-08
SW480_cAMP	265	EPIPVLPTVHYNMGGIPTNYK	1xOxidation [M13(100)]	0.00395664	0	1	1	1	P31040	0	2356.2	294425480	2.59	0	0.0007116
SW480_cAMP	266	AAFGLSEAGFNTACVTK	1xCarbamidomethyl [C14]	3.34354e-06	0	1	1	4	P31040	0	1743.84	2054821624	3.82	0	8.313e-08
SW480_cAMP	267	GEGGILINSQGER		0.000157604	0	1	1	5	P31040	0	1329.68	2727086797	3.35	0	1.861e-05
SW480_cAMP	268	KHTLSYVDVGTGK		1.81616e-07	0	1	1	7	P31040	1	1404.75	3230410346	4.31	0	2.073e-05
SW480_cAMP	269	KPFEEHWR		0.000476978	0	1	1	8	P31040	0	1128.56	2174679360	2.61	0	4.565e-05
SW480_cAMP	270	VGSVLQEGCGK	1xCarbamidomethyl [C9]	0.000164097	0	1	1	2	P31040	0	1133.56	753220447.5	3.17	0	1.148e-05
SW480_cAMP	271	NTVVATGGYGR		0.0010571	0	1	1	4	P31040	0	1094.56	4128056572	2.84	0	0.0001282
SW480_cAMP	272	SMQNHAAVFR	1xOxidation [M2(100)]	0.000868901	0	1	1	6	P31040	0	1176.56	880560330	3.03	0	0.0001667
SW480_cAMP	273	SMQNHAAVFR		0.00184922	0	1	1	4	P31040	0	1160.56	2252922272	2.48	0	0.0002655
SW480_cAMP	274	ACALSIEESCRPGDK	2xCarbamidomethyl [C2; C10]	7.66379e-05	0	1	1	4	P31040	0	1692.77	3170675727	3.25	0	8.878e-06
SW480_cAMP	275	HTLSYVDVGTGK		8.91383e-06	0	1	1	5	P31040	0	1276.65	1276181491	2.98	0	0.0007507
SW480_cAMP	276	CCCVADR	3xCarbamidomethyl [C1; C2; C3]	0.0158068	0	1	1	2	P31040	0	940.343	22778362.25	2.44	0	0.006416
SW480_cAMP	277	TYFSCTSAHTSTGDGTAMITR	1xCarbamidomethyl [C5]	2.88056e-12	0	1	1	6	P31040	0	2264.99	2046766414	6.66	0	9.996e-16
SW480_cAMP	278	TYFSCTSAHTSTGDGTAMITR	1xCarbamidomethyl [C5]; 1xOxidation [M18(100)]	2.58204e-07	0	1	1	2	P31040	0	2280.99	813941171	4.87	0	2.654e-09
SW480_cAMP	279	IDEYDYSKPIQGQQK		4.46127e-06	0	1	1	7	P31040	0	1811.88	3579290008	3.55	0	1.068e-07
SW480_cAMP	280	VRIDEYDYSKPIQGQQK		7.86028e-07	0	1	1	1	P31040	1	2067.05	30304578	4.49	0	1.126e-08
SW480_cAMP	281	AFGGQSLK		0.0791098	0	1	1	3	P31040	0	807.436	3536958240	1.7	0	0.03565
SW480_cAMP	282	SMTLEIR	1xOxidation [M2(100)]	0.0943072	0	1	1	2	P31040	0	865.445	887855030	1.79	0	0.04476
SW480_cAMP	283	SMTLEIR		0.102341	0	1	1	4	P31040	0	849.45	2034331949	1.6	0	0.06483
SW480_cAMP	284	FADGSIR		0.133233	0	1	1	4	P31040	0	765.389	3596614348	1.72	0	0.07121
SW480_cAMP	285	ELQSQISDTSVVLSMDNSR		3.52956e-08	0	1	1	2	P05787	0	2109.01	212050072	4.96	0	2.007e-10
SW480_cAMP	286	ELQSQISDTSVVLSMDNSR	1xOxidation [M15(100)]	1.11999e-08	0	1	1	4	P05787	0	2125.01	201051930	5.3	0	4.536e-11
SW480_cAMP	287	WSLLQQQK		0.00687571	0	1	1	2	P05787	0	1030.57	1500863412	2.51	0	0.001465
SW480_cAMP	288	TEMENEFVLIKK		0.00619933	0	1	1	1	P05787	1	1480.77	32841397	2.09	0	0.001279
SW480_cAMP	289	SLDMDSIIAEVK		0.0001341	0	1	1	8	P05787	0	1320.67	1789802588	3.05	0	2.437e-05
SW480_cAMP	290	SLDMDSIIAEVK	1xOxidation [M4(100)]	0.000282204	0	1	1	3	P05787	0	1336.67	502836192	2.54	0	2.325e-05
SW480_cAMP	291	LSELEAALQR		0.000493772	0	1	1	6	P05787	0	1129.62	3553002652	2.93	0	0.0001047
SW480_cAMP	292	YEELQSLAGK		0.00150265	0	1	1	1	P05787	0	1137.58	3600551397	2.05	0	0.000203
SW480_cAMP	293	LQAEIEGLK		0.00585267	0	1	1	6	P05787	0	1000.57	3707097206	2.26	0	0.002082
SW480_cAMP	294	LEGLTDEINFLR		2.44869e-06	0	1	1	6	P05787	0	1419.75	2985149068	3.87	0	4.927e-08
SW480_cAMP	296	LKLEAELGNMQGLVEDFK		7.15127e-05	0	1	1	1	P05787	1	2034.06	88972775.25	2.97	0	3.9e-06
SW480_cAMP	297	ASLEAAIADAEQR		1.30436e-05	0	1	1	4	P05787	0	1344.68	1720209645	4.44	0	7.546e-07
SW480_cAMP	298	LEAELGNMQGLVEDFK		8.43302e-08	0	1	1	4	P05787	0	1792.88	662981292	4.11	0	6.221e-10
SW480_cAMP	299	LEAELGNMQGLVEDFK	1xOxidation [M8(100)]	1.02373e-05	0	1	1	1	P05787	0	1808.87	121495067	3.61	0	3.149e-07
SW480_cAMP	300	TEMENEFVLIK		0.000547785	0	1	1	3	P05787	0	1352.68	970118690.5	2.84	0	5.464e-05
SW480_cAMP	301	TEMENEFVLIK	1xOxidation [M3(100)]	0.000189551	0	1	1	3	P05787	0	1368.67	493183257	3.02	0	3.534e-05
SW480_cAMP	302	SNMDNMFESYINNLR	2xOxidation [M3(100); M6(100)]	4.98355e-07	0	1	1	2	P05787	0	1879.79	162457161	3.39	0	6.227e-09
SW480_cAMP	303	SNMDNMFESYINNLR		3.03462e-07	0	1	1	7	P05787	0	1847.81	400383049.5	4.18	0	3.281e-09
SW480_cAMP	304	SNMDNMFESYINNLR	1xOxidation [M3(100)]	8.327e-07	0	1	1	5	P05787	0	1863.8	128839364.8	3.17	0	6.269e-08
SW480_cAMP	305	AEAESMYQIK	1xOxidation [M6(100)]	0.00264351	0	1	1	2	P05787	0	1185.55	525671988	1.99	0	0.000423
SW480_cAMP	306	AEAESMYQIK		0.00332871	0	1	1	4	P05787	0	1169.55	1392634912	1.77	0	0.0005689
SW480_cAMP	307	KLLEGEESR		0.00222379	0	1	5	4	P05787	1	1060.56	518163330	2.67	0	0.0003363
SW480_cAMP	309	SRAEAESMYQIK		0.00169604	0	1	1	2	P05787	1	1412.68	222678331.5	3.06	0	0.0002367
SW480_cAMP	310	SRAEAESMYQIK	1xOxidation [M8(100)]	0.000894318	0	1	1	2	P05787	1	1428.68	85304007	4.16	0	0.0001034
SW480_cAMP	312	DVDEAYMNK		0.00836034	0	1	1	4	P05787	0	1084.46	1423778128	2.28	0	0.00292
SW480_cAMP	313	DVDEAYMNK	1xOxidation [M7(100)]	0.0118679	0	1	1	5	P05787	0	1100.46	411279042.3	2.1	0	0.002978
SW480_cAMP	314	TEISEMNR		0.00699539	0	1	1	2	P05787	0	979.451	1139214872	2.67	0	0.001961
SW480_cAMP	315	TEISEMNR	1xOxidation [M6(100)]	0.00671931	0	1	1	3	P05787	0	995.446	199502844.6	2.56	0	0.001416
SW480_cAMP	316	SYTSGPGSR		0.0159889	0	1	1	3	P05787	0	911.422	1558687632	2.04	0	0.004369
SW480_cAMP	317	LESGMQNMSIHTK		3.60389e-06	0	1	1	2	P05787	0	1475.7	489912324	3.73	0	8.1e-08
SW480_cAMP	318	LESGMQNMSIHTK	1xOxidation [M8(100)]	6.64212e-06	0	1	1	5	P05787	0	1491.69	584454880	3.52	0	1.789e-07
SW480_cAMP	319	LESGMQNMSIHTK	2xOxidation [M5(100); M8(100)]	0.000263333	0	1	1	5	P05787	0	1507.69	350717140	3.33	0	3.794e-05
SW480_cAMP	320	TKTEISEMNR	1xOxidation [M8(100)]	0.00932486	0	1	1	3	P05787	1	1224.59	150149608.5	2.54	0	0.006537
SW480_cAMP	322	QLYEEEIR		0.00284915	0	1	1	5	P05787	0	1079.54	2296813089	1.84	0	0.001672
SW480_cAMP	325	LVSESSDVLPK		0.00619933	0	1	1	3	P05787	0	1173.64	4404389304	1.59	0	0.001279
SW480_cAMP	327	TKTEISEMNR		0.0268839	0	1	1	2	P05787	1	1208.59	674181645.5	2.41	0	0.02477
SW480_cAMP	328	LLEGEESR		0.0339359	0	1	6	3	P05787	0	932.468	1732951446	2.08	0	0.0139
SW480_cAMP	329	ISSSSFSR		0.0473605	0	1	1	3	P05787	0	870.432	3504372768	2.28	0	0.02704
SW480_cAMP	332	VGSSNFR		0.0937932	0	1	1	3	P05787	0	766.384	2444923534	1.99	0	0.1358
SW480_cAMP	334	DQIVDLTVGNNK		0.000128052	0	1	1	3	P35527	0	1315.69	312444094	2.87	0	1.426e-05
SW480_cAMP	335	QGVDADINGLR		0.00135453	0	1	1	3	P35527	0	1157.59	3371800028	2.82	0	0.0001767
SW480_cAMP	336	QEYEQLIAK		0.00472995	0	1	1	3	P35527	0	1121.58	3098874189	2.15	0	0.001897
SW480_cAMP	337	VQALEEANNDLENK		3.08415e-06	0	1	1	5	P35527	0	1586.77	2473140122	4.02	0	6.627e-08
SW480_cAMP	338	QVLDNLTMEK		0.00414321	0	1	1	2	P35527	0	1190.61	1331174697	1.91	0	0.0007554
SW480_cAMP	339	QVLDNLTMEK	1xOxidation [M8(100)]	0.00232873	0	1	1	3	P35527	0	1206.6	1706173600	2.51	0	0.0003577
SW480_cAMP	340	TLLDIDNTR		0.00096951	0	1	1	9	P35527	0	1060.56	5276554862	2.58	0	0.0001145
SW480_cAMP	341	DIENQYETQITQIEHEVSSSGQEVQSSAK		8.04221e-12	0	1	1	5	P35527	0	3264.51	1440155446	9.04	0	1.631e-13
SW480_cAMP	342	SDLEMQYETLQEELMALKK		2.45142e-07	0	1	1	2	P35527	1	2299.12	85259925	5.15	0	2.386e-08
SW480_cAMP	343	SDLEMQYETLQEELMALKK	1xOxidation [M15(100)]	1.33779e-07	0	1	1	2	P35527	1	2315.11	67475035.63	5.15	0	1.129e-09
SW480_cAMP	344	SDLEMQYETLQEELMALKK	2xOxidation [M5(100); M15(100)]	4.07251e-07	0	1	1	2	P35527	1	2331.11	153558879	4.44	0	2.146e-08
SW480_cAMP	345	QEIECQNQEYSLLLSIK	1xCarbamidomethyl [C5]	2.73841e-08	0	1	1	2	P35527	0	2095.04	206827901.5	5.52	0	1.446e-10
SW480_cAMP	346	SDLEMQYETLQEELMALK	1xOxidation [M15(100)]	2.9759e-05	0	1	1	1	P35527	0	2187.02	31638084.5	3.94	0	1.257e-06
SW480_cAMP	347	SDLEMQYETLQEELMALK	2xOxidation [M5(100); M15(100)]	6.22677e-05	0	1	1	2	P35527	0	2203.01	13400856.75	4.17	0	3.254e-06
SW480_cAMP	348	NYSPYYNTIDDLKDQIVDLTVGNNK		3.07669e-09	0	1	1	3	P35527	1	2902.41	272608561	5.92	0	8.467e-12
SW480_cAMP	349	NYSPYYNTIDDLK		0.000130288	0	1	1	2	P35527	0	1605.74	229538167.8	2.95	0	8.616e-06
SW480_cAMP	350	EIETYHNLLEGGQEDFESSGAGK		1.68464e-12	0	1	1	4	P35527	0	2510.13	2805767350	7.71	0	4.995e-16
SW480_cAMP	351	KDIENQYETQITQIEHEVSSSGQEVQSSAK		2.022e-05	0	1	1	2	P35527	1	3392.61	56096394	3.67	0	7.571e-07
SW480_cAMP	352	HGVQELEIELQSQLSK		9.65091e-10	0	1	1	1	P35527	0	1837.97	402743624	5.41	0	1.891e-12
SW480_cAMP	353	GGSGGSYGGGGSGGGYGGGSGSR		4.6072e-09	0	1	1	3	P35527	0	1791.73	1296549662	4.56	0	1.434e-11
SW480_cAMP	354	GGSGGSHGGGSGFGGESGGSYGGGEEASGSGGGYGGGSGK		2.74706e-16	0	1	1	3	P35527	0	3223.28	402558105.5	10.75	0	6.125e-21
SW480_cAMP	355	SGGGGGGGLGSGGSIR		1.63523e-06	0	1	1	4	P35527	0	1232.6	3750056190	4.27	0	2.958e-07
SW480_cAMP	356	FEMEQNLR	1xOxidation [M3(100)]	0.0105808	0	1	1	4	P35527	0	1082.49	219246214	2.11	0	0.002553
SW480_cAMP	357	FEMEQNLR		0.00728276	0	1	1	3	P35527	0	1066.5	807803444	2.14	0	0.001569
SW480_cAMP	358	IKFEMEQNLR	1xOxidation [M5(100)]	0.00241066	0	1	1	5	P35527	1	1323.67	613754916	2.69	0	0.0009366
SW480_cAMP	359	IKFEMEQNLR		0.000849088	0	1	1	2	P35527	1	1307.68	667100116	3.29	0	0.0006757
SW480_cAMP	360	IQDWYDKK		0.0127136	0	1	1	5	P35527	1	1095.55	1214647508	2.01	0	0.00324
SW480_cAMP	361	FSSSSGYGGGSSR		0.00198166	0	1	1	4	P35527	0	1235.53	3018038133	2.55	0	0.0002901
SW480_cAMP	362	STMQELNSR	1xOxidation [M3(100)]	0.00478473	0	1	1	3	P35527	0	1081.49	628441822.1	2.45	0	0.006104
SW480_cAMP	363	STMQELNSR		0.0125686	0	1	1	3	P35527	0	1065.5	3041031196	2.31	0	0.004508
SW480_cAMP	364	TLNDMRQEYEQLIAK	1xOxidation [M5(100)]	0.0251081	0	1	1	1	P35527	1	1867.92	189258440	1.24	0	0.007879
SW480_cAMP	365	MTLDDFR	1xOxidation [M1(100)]	0.0402165	0	1	1	6	P35527	0	913.408	644742332	2.22	0	0.01463
SW480_cAMP	366	IQDWYDK		0.0487112	0	1	1	4	P35527	0	967.452	1308641280	1.74	0	0.02633
SW480_cAMP	367	MTLDDFR		0.0563593	0	1	1	3	P35527	0	897.413	631858772.3	2.02	0	0.03108
SW480_cAMP	369	FAKPVYPGQTLQTEMWK		2.65463e-06	0	1	1	1	P51659	0	2024.03	191507695	3.75	0	5.468e-08
SW480_cAMP	370	FAKPVYPGQTLQTEMWK	1xOxidation [M15(100)]	0.000121575	0	1	1	2	P51659	0	2040.03	139885960	3.56	0	7.754e-06
SW480_cAMP	371	AYALAFAER		0.00332871	0	1	1	3	P51659	0	1011.53	917488874	2.52	0	0.0005707
SW480_cAMP	372	ISDEDWDIIHR		1.70261e-06	0	1	1	4	P51659	0	1398.66	629832532	4.1	0	1.225e-06
SW480_cAMP	373	VLHGEQYLELYKPLPR		5.8429e-10	0	1	1	2	P51659	0	1955.07	448444385.5	4.79	0	9.821e-13
SW480_cAMP	374	IIMTSSASGIYGNFGQANYSAAK	1xOxidation [M3(100)]	0.000292141	0	1	1	1	P51659	0	2367.13	122280513	4.58	0	2.423e-05
SW480_cAMP	375	KVNAVFEWHITK		1.45544e-05	0	1	1	1	P51659	1	1471.81	75310681.25	4.2	0	4.943e-07
SW480_cAMP	376	CEAVVADVLDK	1xCarbamidomethyl [C1]	0.000363727	0	1	1	2	P51659	0	1218.6	501259682	2.62	0	3.219e-05
SW480_cAMP	377	VLQQFADNDVSR		7.15127e-05	0	1	1	2	P51659	0	1391.69	1215168592	2.92	0	5.465e-06
SW480_cAMP	378	ATSTATSGFAGAIGQK		5.33476e-06	0	1	1	4	P51659	0	1467.74	1403181868	4.42	0	1.351e-07
SW480_cAMP	379	VVLVTGAGAGLGR		0.00715819	0	1	1	3	P51659	0	1169.7	1353924874	2.83	0	0.001542
SW480_cAMP	380	SMMGGGLAEIPGLSINFAK	1xOxidation [M3(99.6)]	2.58492e-08	0	1	1	5	P51659	0	1908.96	200605886	4.28	0	2.761e-10
SW480_cAMP	381	SMMGGGLAEIPGLSINFAK	2xOxidation [M2(100); M3(100)]	3.52562e-07	0	1	1	2	P51659	0	1924.95	111069959	3.86	0	3.971e-09
SW480_cAMP	382	ICDFENASKPQSIQESTGSIIEVLSK	1xCarbamidomethyl [C2]	3.46901e-08	0	1	1	2	P51659	0	2880.43	443527622	5.3	0	1.97e-10
SW480_cAMP	383	LGLLGLANSLAIEGR		3.52169e-06	0	1	1	2	P51659	0	1496.88	297893019	4.32	0	7.865e-08
SW480_cAMP	384	VNAVFEWHITK		0.00162896	0	1	1	1	P51659	0	1343.71	64353882	3.23	0	0.0002246
SW480_cAMP	385	IDVVVNNAGILR		0.000447658	0	1	1	2	P51659	0	1282.75	740587600	2.79	0	0.0002043
SW480_cAMP	386	LQSTFVFEEIGR		7.36052e-05	0	1	1	2	P51659	0	1425.74	460572886	3.11	0	4.054e-06
SW480_cAMP	387	GALVVVNDLGGDFK		4.58666e-05	0	1	1	2	P51659	0	1403.75	667807224	3.37	0	1.954e-05
SW480_cAMP	388	VAVAIPNRPPDAVLTDTTSLNQAALYR		5.6768e-10	0	1	1	4	P51659	0	2866.54	1523132364	5.53	0	9.501e-13
SW480_cAMP	389	VQETGDIVISNAYVDLAPTSGTSAK		6.06333e-07	0	1	1	1	P51659	0	2536.28	189218731	5.22	0	8.016e-09
SW480_cAMP	390	KSNIHCNTIAPNAGSR	1xCarbamidomethyl [C6]	1.25999e-05	0	1	1	3	P51659	1	1739.86	195162471.5	5.1	0	2.014e-06
SW480_cAMP	391	SNIHCNTIAPNAGSR	1xCarbamidomethyl [C5]	3.38611e-07	0	1	1	4	P51659	0	1611.77	648644526	4.08	0	3.763e-09
SW480_cAMP	392	AVANYDSVEEGEK		0.000102849	0	1	1	3	P51659	0	1410.64	643313516	3.11	0	1.194e-05
SW480_cAMP	393	NHPMTPEAVK	1xOxidation [M4(100)]	0.00638026	0	1	1	5	P51659	0	1139.55	183513019.6	3	0	0.001323
SW480_cAMP	394	IDSEGGVSANHTSR		1.31484e-07	0	1	1	7	P51659	0	1429.67	762276975.5	5.02	0	1.106e-09
SW480_cAMP	395	LKDIGPEVVK		0.0393176	0	1	1	2	P51659	1	1097.66	234250076	2.28	0	0.08067
SW480_cAMP	396	TALDAFGR		0.0382216	0	1	1	2	P51659	0	850.442	987512126	2.33	0	0.01363
SW480_cAMP	397	AAWEHMK		0.104588	0	1	1	1	P51659	0	872.408	175711534.6	1.88	0	0.05129
SW480_cAMP	398	NHPMTPEAVK		0.0953431	0	1	1	6	P51659	0	1123.56	382470771	2.28	0	0.04559
SW480_cAMP	399	WTIDLK		0.152088	0	1	2	1	P51659	0	775.435	313156408	1.6	0	0.08474
SW480_cAMP	400	GNIMLSQK	1xOxidation [M4(100)]	0.161121	0	1	1	2	P51659	0	906.471	634401617.5	2.13	0	0.09184
SW480_cAMP	401	DIGPEVVK		0.163666	0	1	1	3	P51659	0	856.477	534683588	1.9	0	0.09341
SW480_cAMP	402	VVEEIRR		0.167116	0	1	1	1	P51659	1	900.526	150744018	1.9	0	0.09625
SW480_cAMP	403	VYQGPAK		0.167988	0	1	1	2	P51659	0	762.414	271442831	1.4	0	0.1484
SW480_cAMP	404	VVEEIR		0.194104	0	1	1	1	P51659	0	744.425	600023560	1.57	0	0.1172
SW480_cAMP	405	GEMMDLQHGSLFLQTPK		4.23005e-10	0	1	1	7	P07195	0	1931.94	3454598791	5.36	0	6.492e-13
SW480_cAMP	406	GEMMDLQHGSLFLQTPK	1xOxidation [M3(100)]	3.78252e-08	0	1	1	14	P07195	0	1947.93	2296010176	5.71	0	6.892e-10
SW480_cAMP	407	GEMMDLQHGSLFLQTPK	2xOxidation [M3(100); M4(100)]	1.87139e-08	0	1	1	4	P07195	0	1963.93	1231171352	4.28	0	8.822e-11
SW480_cAMP	408	KSADTLWDIQK		1.94198e-05	0	1	1	5	P07195	1	1304.68	672544392	4.05	0	3.341e-06
SW480_cAMP	409	MVVESAYEVIK		0.000597282	0	1	1	4	P07195	0	1267.66	3981052908	2.38	0	0.0001007
SW480_cAMP	410	MVVESAYEVIK	1xOxidation [M1(100)]	0.000325975	0	1	1	2	P07195	0	1283.66	7505163130	2.59	0	3.713e-05
SW480_cAMP	411	SADTLWDIQK		0.00070601	0	1	1	12	P07195	0	1176.59	17026754654	2.57	0	0.0001077
SW480_cAMP	412	LKGEMMDLQHGSLFLQTPK	2xOxidation [M5(100); M6(100)]	5.72348e-07	0	1	1	4	P07195	1	2205.1	981148186	5.91	0	7.471e-09
SW480_cAMP	413	LKGEMMDLQHGSLFLQTPK	1xOxidation [M5(99.5)]	8.93375e-08	0	1	1	10	P07195	1	2189.11	671585991	5.72	0	6.726e-10
SW480_cAMP	414	LKGEMMDLQHGSLFLQTPK		5.31593e-08	0	1	1	5	P07195	1	2173.11	1385580228	5.52	0	3.411e-10
SW480_cAMP	415	LIAPVAEEEATVPNNK		4.51807e-07	0	1	1	9	P07195	0	1694.9	13261516828	3.52	0	5.487e-09
SW480_cAMP	416	ITVVGVGQVGMACAISILGK	1xCarbamidomethyl [C13]	2.20186e-09	0	1	1	2	P07195	0	1973.09		5.74	0	5.5e-12
SW480_cAMP	417	ITVVGVGQVGMACAISILGK	1xCarbamidomethyl [C13]; 1xOxidation [M11(100)]	3.45291e-09	0	1	1	12	P07195	0	1989.09	435964379	5.33	0	9.979e-11
SW480_cAMP	418	SLADELALVDVLEDKLK		3.60791e-07	0	1	1	1	P07195	1	1871.04		3.39	0	4.087e-09
SW480_cAMP	419	SLADELALVDVLEDK		1.94416e-06	0	1	1	7	P07195	0	1629.86	1258366496	4.2	0	1.255e-07
SW480_cAMP	420	LKDDEVAQLKK		6.60392e-06	0	1	1	6	P07195	2	1286.73	7937739568	5.24	0	1.778e-07
SW480_cAMP	421	DYSVTANSK		0.0101057	0	1	1	7	P07195	0	984.463	2775202154	2.34	0	0.01753
SW480_cAMP	423	LKDDEVAQLK		0.000460755	0	1	1	11	P07195	1	1158.64	11374427170	2.58	0	0.0002938
SW480_cAMP	424	IVADKDYSVTANSK		2.612e-07	0	1	1	10	P07195	1	1510.77	14680892712	4.4	0	4.211e-08
SW480_cAMP	425	IVVVTAGVR		0.00512697	0	1	1	16	P07195	0	913.583	8928650862	2.59	0	0.002664
SW480_cAMP	426	GLTSVINQK		0.0244027	0	1	1	14	P07195	0	959.552	12234695240	2.75	0	0.01589
SW480_cAMP	427	DDEVAQLKK		0.0184476	0	1	1	1	P07195	1	1045.55	23201885	2.55	0	0.005268
SW480_cAMP	428	FIIPQIVK		0.0294455	0	1	1	5	P07195	0	957.613	17503621704	1.92	0	0.00975
SW480_cAMP	429	IHPVSTMVK	1xOxidation [M7(100)]	0.0557319	0	1	1	6	P07195	0	1027.56	4631421276	2.07	0	0.0662
SW480_cAMP	430	IHPVSTMVK		0.0589376	0	1	1	6	P07195	0	1011.57	12758419368	1.87	0	0.08652
SW480_cAMP	432	LSGLPKHR		0.163666	0	1	1	1	P07195	1	907.547	35114783	2	0	0.09334
SW480_cAMP	433	LHNALALIR		0.000920479	0	1	1	2	Q08426	0	1020.63	329802988	2.95	0	0.0001076
SW480_cAMP	434	GQGLTGPTLLPGTPAR		1.19625e-05	0	1	1	3	Q08426	0	1535.85	370801622	4.3	0	6.705e-06
SW480_cAMP	435	AVQAAVQYPYEVGIK		2.4771e-06	0	1	1	3	Q08426	0	1635.87	375327318	4.17	0	1.07e-07
SW480_cAMP	436	TISQDEILER		0.00595459	0	1	1	2	Q08426	0	1203.62	516140688	1.57	0	0.003995
SW480_cAMP	437	KGQGLTGPTLLPGTPAR		7.25858e-08	0	1	1	3	Q08426	1	1663.95	464080430	4.71	0	5.107e-10
SW480_cAMP	438	GWYQYDKPLGR		2.82536e-05	0	1	1	2	Q08426	0	1382.69	241916548	3.03	0	1.174e-06
SW480_cAMP	439	WSTPSGASWK		0.00179668	0	1	1	1	Q08426	0	1106.53	92226847.5	2.31	0	0.0002566
SW480_cAMP	440	IPVIAVDSDK		0.00284915	0	1	1	2	Q08426	0	1056.59	415628973	2.61	0	0.0004651
SW480_cAMP	441	IPVIAVDSDKNQLATANK		1.80371e-06	0	1	1	4	Q08426	1	1897.04	692804726	4.08	0	3.312e-08
SW480_cAMP	442	YCPIPDVLCELGR	2xCarbamidomethyl [C2; C9]	5.51642e-05	0	1	1	2	Q08426	0	1591.76	272302563.5	2.69	0	2.797e-06
SW480_cAMP	443	GGPMFYASTVGLPTVLEK		6.9158e-06	0	1	1	3	Q08426	0	1866.97	154195802	3.92	0	1.891e-07
SW480_cAMP	444	LCNKPIQSLPNMDSIFSEALLK	1xCarbamidomethyl [C2]	1.02012e-07	0	1	1	3	Q08426	0	2518.3	139325374	4.54	0	8.598e-09
SW480_cAMP	445	LCNKPIQSLPNMDSIFSEALLK	1xCarbamidomethyl [C2]; 1xOxidation [M12(100)]	0.000264856	0	1	1	1	Q08426	0	2534.3	50254979	3.58	0	2.134e-05
SW480_cAMP	446	IAHAEAQVGLPEVTLGLLPGAR		6.41618e-06	0	1	1	3	Q08426	0	2212.24	169839285	5.21	0	1.716e-07
SW480_cAMP	447	LLEVIPSQYSSPTTIATVMNLSK		2.62418e-06	0	1	1	5	Q08426	0	2492.33	189130857	4.71	0	5.389e-08
SW480_cAMP	448	CLYSLINEAFR	1xCarbamidomethyl [C1]	1.37386e-05	0	1	1	3	Q08426	0	1385.69	195231681.9	3.19	0	2.225e-06
SW480_cAMP	449	KEEELFLYLLQSGQAR		0.00375676	0	1	1	1	Q08426	1	1924.02	58716278.25	2.59	0	0.0006656
SW480_cAMP	450	LTGVPAALDLITSGR		4.43561e-06	0	1	1	6	Q08426	0	1483.85	670130934	4.25	0	5.037e-05
SW480_cAMP	451	NPPVNAISTTLLR		0.000176875	0	1	1	3	Q08426	0	1395.8	569231770	3.23	0	1.951e-05
SW480_cAMP	452	TFGLTLGHVVDEIQR		5.85707e-07	0	1	1	2	Q08426	0	1684.9	138186822.5	4.43	0	7.678e-09
SW480_cAMP	453	VSDLAGLDVGWK		0.000147915	0	1	1	2	Q08426	0	1259.66	358217236	3.37	0	1.002e-05
SW480_cAMP	454	IGVVVGNCFGFVGNR	1xCarbamidomethyl [C8]	1.63341e-05	0	1	1	1	Q08426	0	1594.82	70051164	3.02	0	5.774e-07
SW480_cAMP	455	ALQYAFFAER		0.00169604	0	1	1	2	Q08426	0	1215.62	172766595.3	1.77	0	0.0002372
SW480_cAMP	456	MQQSGHPWSGPKPR		3.38233e-06	0	1	1	1	Q08426	0	1592.78	58687291.25	4.27	0	7.441e-08
SW480_cAMP	457	MQQSGHPWSGPKPR	1xOxidation [M1(100)]	2.72925e-05	0	1	1	3	Q08426	0	1608.77	112459535.3	3.58	0	3.571e-05
SW480_cAMP	458	QHPGCLAQEACVR	2xCarbamidomethyl [C5; C11]	0.00013723	0	1	1	2	Q08426	0	1525.7	297263061	4.33	0	1.944e-05
SW480_cAMP	459	LASQGNPPLK		0.00414321	0	1	1	3	Q08426	0	1024.58	489816072	2.4	0	0.001297
SW480_cAMP	460	AIVICGAEGK	1xCarbamidomethyl [C5]	0.0156268	0	1	1	1	Q08426	0	1017.54	469271901	2.43	0	0.004237
SW480_cAMP	461	IHKPDPWLSK		0.000100503	0	1	1	3	Q08426	0	1220.68	676019212	3.68	0	8.044e-06
SW480_cAMP	462	EWQSLAGSPSSK		0.0172239	0	1	1	2	Q08426	0	1276.62	239699986	2.22	0	0.004841
SW480_cAMP	463	MITSVLEK	1xOxidation [M1(100)]	0.0339359	0	1	1	1	Q08426	0	936.507	208074624	2.09	0	0.01173
SW480_cAMP	464	FSAGADIR		0.052695	0	1	1	3	Q08426	0	836.426	511007272	2.07	0	0.02845
SW480_cAMP	465	KLASQGNPPLK		0.0756904	0	1	1	2	Q08426	1	1152.67	61797743.5	2.24	0	0.03344
SW480_cAMP	466	ILADEALK		0.0791098	0	1	1	1	Q08426	0	872.509	297838490	1.88	0	0.03545
SW480_cAMP	467	GIVISFAR		0.111009	0	1	1	2	Q08426	0	862.515	298725260.5	1.79	0	0.06978
SW480_cAMP	468	AVIDHTIK		0.132525	0	1	1	1	Q08426	0	896.52	272527844	2.16	0	0.0707
SW480_cAMP	469	YLVLDEADR		0.00209924	0	1	3	3	O00571	0	1093.55	1089885412	2.65	0	0.0003444
SW480_cAMP	473	SPILVATAVAAR		9.87788e-05	0	1	2	6	O00571	0	1168.7	2201603860	3.12	0	5.939e-06
SW480_cAMP	474	VRPCVVYGGADIGQQIR	1xCarbamidomethyl [C4]	1.96891e-07	0	1	2	5	O00571	0	1887.99	1131324109	3.99	0	3.967e-09
SW480_cAMP	475	MSHVAVENALGLDQQFAGLDLNSSDNQSGGSTASK	1xMet-loss+Acetyl [N-Term]	1.1918e-12	0	1	1	2	O00571	0	3459.63	138986661	8.95	0	3.203e-16
SW480_cAMP	476	HVINFDLPSDIEEYVHR		1.89311e-08	0	1	2	1	O00571	0	2083.02	144438359	5.36	0	8.938e-11
SW480_cAMP	477	VGNLGLATSFFNER		1.61648e-06	0	1	1	5	O00571	0	1524.78	1079900039	3.99	0	1.204e-07
SW480_cAMP	478	SFLLDLLNATGK		0.000450247	0	1	1	1	O00571	0	1291.73		2.65	0	4.26e-05
SW480_cAMP	479	DLLDLLVEAK		0.00221101	0	1	2	1	O00571	0	1128.65		2.68	0	0.0003349
SW480_cAMP	480	KQYPISLVLAPTR		3.18918e-05	0	1	2	1	O00571	1	1485.88	163439835	4.48	0	1.368e-06
SW480_cAMP	481	LEQELFSGGNTGINFEK		1.5453e-07	0	1	2	2	O00571	0	1882.92	312128132	4.53	0	1.451e-09
SW480_cAMP	482	GADSLEDFLYHEGYACTSIHGDR	1xCarbamidomethyl [C16]	4.54928e-08	0	1	2	1	O00571	0	2613.13	46873070	5.22	0	2.787e-10
SW480_cAMP	483	QYPISLVLAPTR		0.00188148	0	1	2	3	O00571	0	1357.78	856262811	2.77	0	0.0005696
SW480_cAMP	484	DSLTLVFVETK		0.000557345	0	1	1	1	O00571	0	1251.68	197208300	2.36	0	5.619e-05
SW480_cAMP	485	DKDAYSSFGSR		0.00575249	0	1	2	4	O00571	1	1232.55	466277809	3.18	0	0.006425
SW480_cAMP	486	VGSTSENITQK		0.000508218	0	1	2	4	O00571	0	1163.59	1252358714	2.75	0	4.956e-05
SW480_cAMP	487	DLMACAQTGSGK	1xCarbamidomethyl [C5]	0.000186299	0	1	3	2	O00571	0	1238.55	624142217.5	2.34	0	1.351e-05
SW480_cAMP	488	DLMACAQTGSGK	1xCarbamidomethyl [C5]; 1xOxidation [M3(100)]	0.00019736	0	1	3	3	O00571	0	1254.55	271816003	2.67	0	1.454e-05
SW480_cAMP	489	IVEQDTMPPK		0.00165738	0	1	2	4	O00571	0	1157.59	170014812	2.02	0	0.0002295
SW480_cAMP	490	DREEALHQFR		0.000186299	0	1	2	6	O00571	1	1300.64	1008312782	3.66	0	1.35e-05
SW480_cAMP	491	IVEQDTMPPK	1xOxidation [M7(100)]	0.0025982	0	1	2	2	O00571	0	1173.58	167123402	2.08	0	0.001263
SW480_cAMP	492	ELAVQIYEEAR		0.000313076	0	1	2	2	O00571	0	1320.68	448250375	3.11	0	2.644e-05
SW480_cAMP	493	QSSGASSSSFSSSR		5.27357e-06	0	1	1	4	O00571	0	1361.59	588901584	3.92	0	1.331e-07
SW480_cAMP	494	SDYDGIGSR		0.00518634	0	1	1	2	O00571	0	969.427	929731162	2.39	0	0.001471
SW480_cAMP	495	GCHLLVATPGR	1xCarbamidomethyl [C2]	0.00177609	0	1	2	6	O00571	0	1180.63	1384135789	3.35	0	0.0006478
SW480_cAMP	496	VVWVEESDKR		0.000101084	0	1	1	3	O00571	1	1246.64	1139950735	3.57	0	6.12e-06
SW480_cAMP	497	HTMMFSATFPK	1xOxidation [M]	0.0238526	0	1	2	2	O00571	0	1313.6	287076391.5	1.61	0	0.007378
SW480_cAMP	498	YTRPTPVQK		0.0395405	0	1	2	5	O00571	0	1089.61	1409670748	2.23	0	0.1378
SW480_cAMP	499	FSGGFGAR		0.0397646	0	1	2	3	O00571	0	798.389	1152713676	2.08	0	0.01439
SW480_cAMP	500	EEALHQFR		0.0304668	0	1	2	1	O00571	0	1029.51	67310856.63	1.37	0	0.01016
SW480_cAMP	501	SSFFSDR		0.081321	0	1	1	5	O00571	0	845.379	831241856.9	1.96	0	0.04882
SW480_cAMP	502	LVDMMER		0.0822217	0	1	2	4	O00571	0	893.422	436406208	1.74	0	0.04074
SW480_cAMP	503	LVDMMER	2xOxidation [M4(100); M5(100)]	0.0937932	0	1	2	3	O00571	0	925.412	191966282	1.62	0	0.1616
SW480_cAMP	504	EIQMLAR		0.0897754	0	1	2	2	O00571	0	860.466	443297456	1.87	0	0.04196
SW480_cAMP	505	IGLDFCK	1xCarbamidomethyl [C6]	0.0990532	0	1	2	3	O00571	0	852.428	1268199997	1.67	0	0.06745
SW480_cAMP	506	EIQMLAR	1xOxidation [M4(100)]	0.115284	0	1	2	2	O00571	0	876.461	130083928	1.88	0	0.05856
SW480_cAMP	507	GLPWSCSADEVQR	1xCarbamidomethyl [C6]	4.06341e-05	0	1	1	6	P31943	0	1504.68	2491283177	2.65	0	2.441e-05
SW480_cAMP	508	EGRPSGEAFVELESEDEVK		3.4019e-06	0	1	1	4	P31943	0	2106.98	505234144	4.82	0	7.514e-08
SW480_cAMP	509	SNNVEMDWVLK		0.000322236	0	1	1	3	P31943	0	1334.64	1025325125	2.98	0	6.612e-05
SW480_cAMP	512	VTGEADVEFATHEDAVAAMSK		2.40086e-09	0	1	1	5	P31943	0	2178	563743778	7.27	0	6.168e-12
SW480_cAMP	513	VTGEADVEFATHEDAVAAMSK	1xOxidation [M19(100)]	7.78748e-09	0	1	1	3	P31943	0	2194	271553916	6.56	0	2.833e-11
SW480_cAMP	514	SNNVEMDWVLK	1xOxidation [M6(100)]	0.0007142	0	1	1	2	P31943	0	1350.64	308494076.8	2.79	0	0.0001026
SW480_cAMP	517	YVELFLNSTAGASGGAYEHR		2.88754e-09	0	1	1	2	P31943	0	2142.03	231221582	5.15	0	7.819e-10
SW480_cAMP	518	MMLGTEGGEGFVVK	1xMet-loss+Acetyl [N-Term]	1.48084e-05	0	1	1	2	P31943	0	1365.67	443869890	3.73	0	5.068e-07
SW480_cAMP	519	MMLGTEGGEGFVVK	1xAcetyl [N-Term]	1.84374e-05	0	1	1	3	P31943	0	1496.71	471683933	3.77	0	6.755e-07
SW480_cAMP	520	MMLGTEGGEGFVVK	1xAcetyl [N-Term]; 1xOxidation [M2(99.6)]	2.62125e-05	0	1	1	2	P31943	0	1512.71	107065933.5	3.92	0	1.066e-06
SW480_cAMP	521	IQNGAQGIR		0.00506828	0	1	1	3	P31943	0	956.527	1220387042	2.8	0	0.001995
SW480_cAMP	524	YGDGGSTFQSTTGHCVHMR	1xCarbamidomethyl [C15]; 1xOxidation [M18(100)]	7.60986e-09	0	1	1	4	P31943	0	2113.88	589801943	6.46	0	2.747e-11
SW480_cAMP	525	YGDGGSTFQSTTGHCVHMR	1xCarbamidomethyl [C15]	4.80239e-10	0	1	1	9	P31943	0	2097.89	2054275883	6.43	0	1.389e-12
SW480_cAMP	529	CPNPTCENMNFSWR	2xCarbamidomethyl [C1; C6]	2.20967e-07	0	1	1	5	P35637	0	1812.73	1642120515	3.88	0	2.178e-09
SW480_cAMP	530	CPNPTCENMNFSWR	2xCarbamidomethyl [C1; C6]; 1xOxidation [M9(100)]	4.35952e-06	0	1	1	4	P35637	0	1828.72	844697642	2.66	0	1.035e-07
SW480_cAMP	531	KTGQPMINLYTDR	1xOxidation [M6(100)]	8.30833e-05	0	1	1	1	P35637	1	1552.78	104481612	2.81	0	4.759e-06
SW480_cAMP	533	KTGQPMINLYTDR		1.34403e-06	0	1	1	6	P35637	1	1536.78	893170789	3.97	0	2.249e-08
SW480_cAMP	534	TGQPMINLYTDR		6.67303e-05	0	1	1	5	P35637	0	1408.69	7461126464	3.31	0	6.339e-06
SW480_cAMP	535	TGQPMINLYTDR	1xOxidation [M5(100)]	0.000138023	0	1	1	7	P35637	0	1424.68	3173964176	3.09	0	6.006e-05
SW480_cAMP	536	HDSEQDNSDNNTIFVQGLGENVTIESVADYFK		7.9411e-11	0	1	1	1	P35637	0	3585.63		8.98	0	7.411e-14
SW480_cAMP	538	AAIDWFDGKEFSGNPIK		8.83128e-08	0	1	1	2	P35637	1	1894.93	221176332	4.55	0	6.598e-10
SW480_cAMP	539	APKPDGPGGGPGGSHMGGNYGDDR		1.94813e-13	0	1	1	14	P35637	0	2252.97	9294960614	8.31	0	8.573e-16
SW480_cAMP	540	APKPDGPGGGPGGSHMGGNYGDDR	1xOxidation [M16(100)]	5.93826e-09	0	1	1	15	P35637	0	2268.97	5736231982	5.73	0	7.471e-09
SW480_cAMP	541	APKPDGPGGGPGGSHMGGNYGDDRR	1xOxidation [M16(100)]	4.13898e-06	0	1	1	3	P35637	1	2425.07	94774400.5	5.59	0	2.954e-05
SW480_cAMP	542	APKPDGPGGGPGGSHMGGNYGDDRR		3.06241e-10	0	1	1	5	P35637	1	2409.07	211483436.5	7.63	0	4.252e-13
SW480_cAMP	543	LKGEATVSFDDPPSAK		3.84854e-08	0	1	1	9	P35637	1	1661.84	7000114762	4.38	0	9.609e-10
SW480_cAMP	544	EFSGNPIK		0.0778107	0	1	1	4	P35637	0	891.457	11178961120	1.95	0	0.0439
SW480_cAMP	545	GGMGSGGLATGIAGGLAGMGGIQNEK		1.37054e-08	0	1	1	3	P05783	0	2261.1	531118016.5	6.27	0	5.898e-11
SW480_cAMP	546	GGMGSGGLATGIAGGLAGMGGIQNEK	1xOxidation [M3(100)]	3.56585e-12	0	1	1	3	P05783	0	2277.1	302853806	6.64	0	1.322e-15
SW480_cAMP	547	GGMGSGGLATGIAGGLAGMGGIQNEK	2xOxidation [M3(100); M19(100)]	1.3754e-06	0	1	1	2	P05783	0	2293.09	177797652	6.23	0	3.729e-08
SW480_cAMP	548	LEAEIATYR		0.0019033	0	1	1	3	P05783	0	1065.56	1637201442	2.9	0	0.000275
SW480_cAMP	549	AQIFANTVDNAR		0.000128793	0	1	1	8	P05783	0	1319.67	4460853404	3.34	0	0.0003153
SW480_cAMP	550	VKLEAEIATYR		0.000442524	0	1	1	4	P05783	1	1292.72	542918314	3.43	0	8.471e-05
SW480_cAMP	552	LLEDGEDFNLGDALDSSNSMQTIQK		2.06419e-08	0	1	1	2	P05783	0	2740.26	436039255	6.45	0	1.006e-10
SW480_cAMP	553	QAQEYEALLNIK		1.43874e-05	0	1	1	4	P05783	0	1419.75	904454982	3.88	0	2.159e-06
SW480_cAMP	554	GLQAQIASSGLTVEVDAPK		3.62474e-06	0	1	1	1	P05783	0	1884.01	138071559.8	3.74	0	8.193e-08
SW480_cAMP	555	TVQSLEIDLDSMR	1xOxidation [M12(100)]	2.34916e-05	0	1	1	3	P05783	0	1522.74	443649217.5	3.44	0	9.24e-07
SW480_cAMP	556	TVQSLEIDLDSMR		5.54833e-05	0	1	1	5	P05783	0	1506.75	1064137272	3.6	0	2.803e-06
SW480_cAMP	557	LQLETEIEALK		0.00130848	0	1	1	2	P05783	0	1286.72	298601463	2.18	0	0.0003056
SW480_cAMP	558	VKYETELAMR	1xOxidation [M9(100)]	0.00325288	0	1	1	3	P05783	1	1255.64	202040630	2.48	0	0.0005527
SW480_cAMP	559	VKYETELAMR		0.00703574	0	1	1	4	P05783	1	1239.64	469939272	1.98	0	0.005108
SW480_cAMP	560	YETELAMR		0.013935	0	1	1	2	P05783	0	1012.48	578948012	2.32	0	0.003664
SW480_cAMP	561	VIDDTNITR		0.00668077	0	1	1	1	P05783	0	1046.55	126968073	2.31	0	0.001411
SW480_cAMP	562	QSVENDIHGLRK		2.15445e-05	0	1	1	5	P05783	1	1395.73	825522568	3.72	0	8.268e-07
SW480_cAMP	563	STFSTNYR		0.0145888	0	1	1	4	P05783	0	975.453	2664301264	2.39	0	0.005683
SW480_cAMP	564	KVIDDTNITR		0.000251458	0	1	1	4	P05783	1	1174.64	366834900	3.19	0	0.03127
SW480_cAMP	565	QSVENDIHGLR		0.000129538	0	1	1	5	P05783	0	1267.64	1967550031	3.28	0	8.419e-06
SW480_cAMP	566	ETMQSLNDR		0.00619933	0	1	2	2	P05783	0	1093.49	1235610148	2.38	0	0.00128
SW480_cAMP	567	AQYDELAR		0.0246825	0	1	1	3	P05783	0	965.469	2759536365	1.86	0	0.007964
SW480_cAMP	568	ETMQSLNDR	1xOxidation [M3(100)]	0.0199845	0	1	2	3	P05783	0	1109.49	591229265	2.1	0	0.005869
SW480_cAMP	569	ASLENSLR		0.0251081	0	1	1	4	P05783	0	889.474	3528200176	2.29	0	0.02348
SW480_cAMP	570	IREHLEK		0.0333634	0	1	1	4	P05783	1	924.526	765871904.4	2.5	0	0.01147
SW480_cAMP	571	DWSHYFK		0.0500992	0	1	1	6	P05783	0	982.442	1225903494	2.47	0	0.02137
SW480_cAMP	572	YETELAMR	1xOxidation [M7(100)]	0.0478964	0	1	1	2	P05783	0	1028.47	81539395	1.68	0	0.02303
SW480_cAMP	573	EELLFMK		0.0576345	0	1	1	3	P05783	0	909.475	146635498	1.4	0	0.02402
SW480_cAMP	575	LASYLDR		0.0887966	0	1	1	2	P05783	0	837.446	3802664379	1.81	0	0.04132
SW480_cAMP	576	SLETENR		0.154506	0	1	1	1	P05783	0	848.411	34543460	1.63	0	0.08642
SW480_cAMP	577	IMADIR		0.185346	0	1	1	1	P05783	0	718.392	2059573760	1.09	0	0.1102
SW480_cAMP	578	NMQDLVEDFK		0.002539	0	1	1	3	P13647	0	1238.57	859989922.6	2.03	0	0.0003997
SW480_cAMP	579	NMQDLVEDFK	1xOxidation [M2(100)]	0.00127865	0	1	1	3	P13647	0	1254.57	527450728.5	2.3	0	0.0007626
SW480_cAMP	580	LAELEEALQK		0.000689911	0	1	1	2	P13647	0	1143.63	2223347961	2.47	0	7.364e-05
SW480_cAMP	581	TTAENEFVMLK		0.000210288	0	1	1	3	P13647	0	1282.63	872155576	2.8	0	1.588e-05
SW480_cAMP	582	TTAENEFVMLK	1xOxidation [M9(100)]	0.000147915	0	1	1	5	P13647	0	1298.63	862923684	2.49	0	5.815e-05
SW480_cAMP	584	VDALMDEINFMK		2.80911e-05	0	1	1	3	P13647	0	1425.68	589844698	3.42	0	3.645e-06
SW480_cAMP	585	VDALMDEINFMK	1xOxidation [M11(100)]	9.32424e-05	0	1	1	3	P13647	0	1441.67	288786422	2.94	0	2.657e-05
SW480_cAMP	586	VDALMDEINFMK	2xOxidation [M5(100); M11(100)]	1.71055e-05	0	1	1	1	P13647	0	1457.67	414560728	3.14	0	6.113e-07
SW480_cAMP	587	QCANLQNAIADAEQR	1xCarbamidomethyl [C2]	7.8238e-08	0	1	1	5	P13647	0	1701.8	734472707	4.69	0	5.654e-10
SW480_cAMP	588	VSLAGACGVGGYGSR	1xCarbamidomethyl [C7]	2.28493e-06	0	1	1	4	P13647	0	1410.68	1497794108	3.93	0	4.479e-08
SW480_cAMP	589	SFSTASAITPSVSR		4.48205e-05	0	1	1	4	P13647	0	1410.72	1621720014	3.09	0	2.125e-06
SW480_cAMP	590	GLGVGFGSGGGSSSSVK		1.5171e-06	0	1	1	4	P13647	0	1439.71	1299167732	4.03	0	1.343e-06
SW480_cAMP	591	ISISTSGGSFR		0.0127136	0	1	1	2	P13647	0	1111.57	2377970052	2.4	0	0.003244
SW480_cAMP	592	SLYNLGGSK		0.0126409	0	1	1	5	P13647	0	938.494	1355824556	2.39	0	0.003213
SW480_cAMP	593	TEAESWYQTK		0.00155554	0	1	1	1	P13647	0	1242.56	886911266	1.67	0	0.0002114
SW480_cAMP	594	KQCANLQNAIADAEQR	1xCarbamidomethyl [C3]	8.60089e-05	0	1	1	1	P13647	1	1829.89	110488404	3.45	0	4.962e-06
SW480_cAMP	597	LRAEIDNVKK		0.0147569	0	1	1	1	P13647	2	1185.69	296578187.5	3.19	0	0.003948
SW480_cAMP	598	AQYEEIANR		0.00431364	0	1	1	5	P13647	0	1093.53	2203790038	2.29	0	0.001198
SW480_cAMP	599	HEISEMNR		0.0039795	0	1	1	3	P13647	0	1015.46	1214435132	2.64	0	0.0007169
SW480_cAMP	604	YEELQQTAGR		0.000743621	0	1	1	3	P13647	0	1194.57	2280655811	2.5	0	0.0001638
SW480_cAMP	605	LRAEIDNVK		0.00478473	0	1	1	3	P13647	1	1057.6	278319937.5	2.94	0	0.0009093
SW480_cAMP	607	SRTEAESWYQTK		6.49063e-06	0	1	1	1	P13647	1	1485.7	68715475	3.49	0	1.733e-07
SW480_cAMP	609	FVSTTSSSR		0.00900887	0	1	1	3	P13647	0	971.479	931741902.8	2.56	0	0.002557
SW480_cAMP	611	EYQELMNTK	1xOxidation [M6(100)]	0.0170279	0	1	1	7	P13647	0	1171.53	281055754	1.6	0	0.00477
SW480_cAMP	612	EYQELMNTK		0.0209189	0	1	1	5	P13647	0	1155.54	2038403992	1.76	0	0.006206
SW480_cAMP	615	TSFTSVSR		0.0371554	0	1	1	3	P13647	0	884.447	1305833964	2.39	0	0.01315
SW480_cAMP	617	QSSVSFR		0.0692694	0	1	1	3	P13647	0	810.41	946043957.5	2.22	0	0.02973
SW480_cAMP	618	AEIDNVKK		0.0769559	0	1	1	2	P13647	1	916.51	91757053.5	2.24	0	0.03422
SW480_cAMP	621	AEIDNVK		0.15289	0	1	1	2	P13647	0	788.415	374242706	1.47	0	0.09309
SW480_cAMP	623	NPHAPTIHFNYR		7.49744e-06	0	1	1	8	P36551	0	1466.73	1515501794	4.13	0	2.629e-06
SW480_cAMP	624	YFEVEEADGNK		9.48699e-05	0	1	1	3	P36551	0	1300.57	1230959512	2.21	0	5.654e-06
SW480_cAMP	625	AGVSISVVHGNLSEEAAK		6.03518e-08	0	1	1	2	P36551	0	1767.92	1489817296	4.65	0	4.036e-10
SW480_cAMP	626	GIGGIFFDDLDSPSK		1.03561e-05	0	1	1	5	P36551	0	1567.76	692866195	4.17	0	3.784e-07
SW480_cAMP	627	IESILMSLPLTAR		5.06489e-06	0	1	1	6	P36551	0	1443.82	1235519314	3.71	0	8.267e-06
SW480_cAMP	628	IESILMSLPLTAR	1xOxidation [M6(100)]	1.89769e-05	0	1	1	2	P36551	0	1459.82	423592290	2.98	0	7.005e-07
SW480_cAMP	629	GIGGIFFDDLDSPSKEEVFR		1.65389e-11	0	1	1	4	P36551	1	2228.09	732677433.5	7.52	0	9.647e-15
SW480_cAMP	630	YVEFNLLYDR		0.000124412	0	1	1	2	P36551	0	1331.66	367833300.5	2.53	0	1.555e-05
SW480_cAMP	631	CSSFMAPPVTDLGELR	1xCarbamidomethyl [C1]	2.65166e-05	0	1	1	3	P36551	0	1779.84	255365933	3.61	0	2.123e-06
SW480_cAMP	632	FGLFTPGSR		0.00699539	0	1	1	5	P36551	0	981.515	2158573752	2.36	0	0.001496
SW480_cAMP	633	LPFCAMGVSSVIHPK	1xCarbamidomethyl [C4]	0.000666447	0	1	1	2	P36551	0	1642.84	530206528	2.82	0	7.078e-05
SW480_cAMP	634	KEGGGGISCVLQDGCVFEK	2xCarbamidomethyl [C9; C15]	8.30686e-10	0	1	1	2	P36551	1	2039.95	259472600	5.43	0	1.551e-12
SW480_cAMP	635	EAEILEVLR		0.000853999	0	1	1	4	P36551	0	1071.6	973825264	2.61	0	0.0001564
SW480_cAMP	636	WCDDYFFIAHR	1xCarbamidomethyl [C2]	5.42178e-05	0	1	1	1	P36551	0	1529.66	110225776	3.62	0	2.724e-06
SW480_cAMP	637	RGIGGIFFDDLDSPSK		0.0011526	0	1	1	1	P36551	1	1723.86	64099787.25	1.88	0	0.0001435
SW480_cAMP	638	EGGGGISCVLQDGCVFEK	2xCarbamidomethyl [C8; C14]	3.32802e-07	0	1	1	1	P36551	0	1911.86	389688580	4.02	0	3.703e-09
SW480_cAMP	639	AVVPSYIPLVK		0.0049529	0	1	1	3	P36551	0	1185.72	987159488	2.04	0	0.0009528
SW480_cAMP	640	KHCDDSFTPQEK	1xCarbamidomethyl [C3]	1.59615e-05	0	1	1	4	P36551	1	1491.65	331657035.5	4.47	0	6.077e-06
SW480_cAMP	641	EACDQHGPDLYPK	1xCarbamidomethyl [C3]	0.000164097	0	1	1	8	P36551	0	1529.67	1769355972	4.52	0	1.15e-05
SW480_cAMP	642	HCDDSFTPQEK	1xCarbamidomethyl [C2]	2.13212e-06	0	1	1	7	P36551	0	1363.56	503761008	3.84	0	1.253e-07
SW480_cAMP	643	WEYMHSPSENSK		0.000229291	0	1	1	1	P36551	0	1494.63	144153495	3.37	0	1.773e-05
SW480_cAMP	644	ATSLGRPEEEEDELAHR		1.19203e-07	0	1	1	5	P36551	0	1938.92	886396404	3.93	0	1.537e-07
SW480_cAMP	645	LWQQLR		0.183448	0	1	1	4	P36551	0	843.484	1767920663	1.69	0	0.1155
SW480_cAMP	646	FVQSCAR	1xCarbamidomethyl [C5]	0.180632	0	1	1	4	P36551	0	867.414	1072967238	2.1	0	0.1141
SW480_cAMP	647	GFGDGYNGYGGGPGGGNFGGSPGYGGGR		2.30886e-05	0	1	1	1	P22626	0	2495.04	140152590	4.52	0	9.046e-07
SW480_cAMP	648	TLETVPLER		0.0030008	0	1	1	4	P22626	0	1057.59	1283595480	2.54	0	0.0004963
SW480_cAMP	649	GGGGNFGPGPGSNFR		3.85785e-05	0	1	1	7	P22626	0	1377.63	8038290015	3.87	0	1.751e-06
SW480_cAMP	650	GGNFGFGDSR		0.0165476	0	1	1	10	P22626	0	1013.44	4952711898	2.52	0	0.0172
SW480_cAMP	651	LFIGGLSFETTEESLR		1.09201e-06	0	1	1	5	P22626	0	1798.92	700698800	3.68	0	1.728e-08
SW480_cAMP	652	GFGFVTFDDHDPVDK		7.20879e-07	0	1	1	8	P22626	0	1695.76	859480744	4.41	0	1.003e-08
SW480_cAMP	653	IDTIEIITDR		0.00170585	0	1	1	6	P22626	0	1188.65	4210387968	2.67	0	0.0002575
SW480_cAMP	654	RGFGFVTFDDHDPVDK		2.53775e-07	0	1	1	2	P22626	1	1851.87	352568183	3.87	0	2.595e-09
SW480_cAMP	655	YHTINGHNAEVR		4.02131e-06	0	1	1	8	P22626	0	1410.69	1295068112	4.73	0	9.34e-08
SW480_cAMP	656	LTDCVVMRDPASK	1xCarbamidomethyl [C4]; 1xOxidation [M7(100)]	0.00296641	0	1	1	3	P22626	1	1507.72	275209119	3.55	0	0.0004895
SW480_cAMP	657	LTDCVVMRDPASK	1xCarbamidomethyl [C4]	0.00124231	0	1	1	1	P22626	1	1491.73	179369332	3.08	0	0.000158
SW480_cAMP	658	QEMQEVQSSR	1xOxidation [M3(100)]	0.000730866	0	1	1	2	P22626	0	1237.55	34669099	2.16	0	7.955e-05
SW480_cAMP	659	QEMQEVQSSR		0.000529154	0	1	1	3	P22626	0	1221.55	2231448877	2.92	0	5.786e-05
SW480_cAMP	660	LTDCVVMR	1xCarbamidomethyl [C4]	0.01046	0	1	1	3	P22626	0	993.486	4361409312	2.65	0	0.002525
SW480_cAMP	661	EESGKPGAHVTVK		9.83219e-06	0	1	1	11	P22626	0	1338.7	3811387640	3.76	0	0.0001307
SW480_cAMP	664	NMGGPYGGGNYGPGGSGGSGGYGGR	1xOxidation [M2(100)]	4.60119e-13	0	1	1	5	P22626	0	2205.9	402740435	7.78	0	9.273e-17
SW480_cAMP	665	NMGGPYGGGNYGPGGSGGSGGYGGR		1.61797e-12	0	1	1	8	P22626	0	2189.91	793344072	7.6	0	1.056e-15
SW480_cAMP	667	DYFEEYGK		0.0207998	0	1	1	4	P22626	0	1050.44	2751688252	1.72	0	0.02319
SW480_cAMP	668	NYYEQWGK		0.0286202	0	1	1	4	P22626	0	1087.48	3179744776	1.75	0	0.0138
SW480_cAMP	671	AQEGGGSEVFQELK		1.20317e-05	0	1	1	4	Q8NCA5	0	1478.71	1202770704	3.67	0	3.865e-07
SW480_cAMP	672	DSGFQPGGYHGGHSSGGYQGGGYGGFQTSSSYTGSGYQGGGYQQDNR		5.41372e-14	0	1	1	1	Q8NCA5	0	4711.94	301547188	11.4	0	5.785e-18
SW480_cAMP	673	GGRPNEIEPPPPEMPPWQK		5.10556e-08	0	1	1	14	Q8NCA5	0	2156.06	1065836762	5.6	0	3.255e-10
SW480_cAMP	674	GGRPNEIEPPPPEMPPWQK	1xOxidation [M14(100)]	1.30728e-07	0	1	1	5	Q8NCA5	0	2172.05	924432339	5.75	0	1.625e-08
SW480_cAMP	675	KAQEGGGSEVFQELK		3.51318e-09	0	1	1	3	Q8NCA5	1	1606.81	321157162.5	5.76	0	1.006e-11
SW480_cAMP	676	LCAWLVSELR	1xCarbamidomethyl [C2]	7.70812e-05	0	1	1	3	Q8NCA5	0	1246.66	673439301.5	2.54	0	4.308e-06
SW480_cAMP	678	IEAINQAIANEYEVR		4.11976e-07	0	1	1	3	Q8NCA5	0	1732.89	1133460002	4.02	0	4.864e-09
SW480_cAMP	679	TTISVAHLLAAR		0.00020668	0	1	1	5	Q8NCA5	0	1252.74	1851132915	3.8	0	1.82e-05
SW480_cAMP	680	GPLLEDGALSQAVSAGASSPEFTK		3.21061e-11	0	1	1	3	Q8NCA5	0	2332.17	679608207.5	6.45	0	2.29e-14
SW480_cAMP	682	MLCVNAPPK	1xCarbamidomethyl [C3]; 1xOxidation [M1(100)]	0.00200464	0	1	1	2	Q8NCA5	0	1045.52	125742632	2.79	0	0.0006789
SW480_cAMP	683	MLCVNAPPK	1xCarbamidomethyl [C3]	0.00373518	0	1	1	2	Q8NCA5	0	1029.52	176518764	2.72	0	0.002424
SW480_cAMP	684	HQGGWTDGGSGGGGGYQDGGYR		8.57858e-13	0	1	1	6	Q8NCA5	0	2125.87	921491569	7.91	0	2.683e-12
SW480_cAMP	685	KPMGPAHWEK		0.000114101	0	1	1	7	Q8NCA5	0	1180.59	1131478461	4.29	0	7.154e-06
SW480_cAMP	686	KPMGPAHWEK	1xOxidation [M3(100)]	7.48899e-05	0	1	1	4	Q8NCA5	0	1196.59	526552168	4.49	0	5.656e-06
SW480_cAMP	687	VPPNHVGKPLLK		0.000174846	0	1	1	13	Q8NCA5	0	1298.79	916260514	4.12	0	1.245e-05
SW480_cAMP	688	LKETLAK		0.142002	0	1	1	2	Q8NCA5	1	802.503	331650241.8	2.15	0	0.07753
SW480_cAMP	689	AHCGPAELCEFYSR	2xCarbamidomethyl [C3; C9]	2.28493e-06	0	1	1	3	P43403	0	1696.72	366168327.5	3.87	0	4.477e-08
SW480_cAMP	690	KPCNRPSGLEPQPGVFDCLR	2xCarbamidomethyl [C3; C18]	2.02878e-08	0	1	1	4	P43403	0	2327.14	208465424	5.33	0	9.798e-11
SW480_cAMP	691	DPDGLPCNLR	1xCarbamidomethyl [C7]	0.00691538	0	1	1	2	P43403	0	1156.54	547954194	2.16	0	0.00455
SW480_cAMP	692	TVYHYLISQDK		0.000161282	0	1	1	3	P43403	0	1366.7	369693646	3.31	0	1.912e-05
SW480_cAMP	693	MPWYHSSLTR	1xOxidation [M1(100)]	0.0003241	0	1	1	2	P43403	0	1293.6	227689053	2.83	0	0.0001007
SW480_cAMP	694	IDTLNSDGYTPEPAR		3.88886e-07	0	1	1	1	P43403	0	1648.78	177331997	4.03	0	4.522e-09
SW480_cAMP	695	EAQIMHQLDNPYIVR	1xOxidation [M5(100)]	0.000133328	0	1	1	1	P43403	0	1842.92	130799388	2.57	0	8.779e-06
SW480_cAMP	696	EAQIMHQLDNPYIVR		9.76458e-05	0	1	1	3	P43403	0	1826.92	252453080	3.05	0	1.392e-05
SW480_cAMP	697	ADGLIYCLK	1xCarbamidomethyl [C7]	0.0019033	0	1	1	2	P43403	0	1052.54	325414163	2.38	0	0.0007225
SW480_cAMP	698	LAGMADGLFLLR		6.63465e-05	0	1	1	2	P43403	0	1276.71	230925435.3	2.81	0	3.536e-06
SW480_cAMP	699	LAGMADGLFLLR	1xOxidation [M4(100)]	1.59615e-05	0	1	1	2	P43403	0	1292.7	96800160.5	2.7	0	5.605e-07
SW480_cAMP	700	EEIPVSNVAELLHQVSMGMK	1xOxidation [M17(100)]	3.60389e-06	0	1	1	3	P43403	0	2227.11	50352167	4.7	0	8.086e-08
SW480_cAMP	701	KEQGTYALSLIYGK		4.10064e-08	0	1	1	1	P43403	1	1570.85	109583016	4.67	0	2.444e-10
SW480_cAMP	702	WEDRPDFLTVEQR		0.000873926	0	1	1	1	P43403	0	1690.82	138732927	2.67	0	0.0001007
SW480_cAMP	703	EQGTYALSLIYGK		9.87788e-05	0	1	1	1	P43403	0	1442.75	27823611.5	3.15	0	5.938e-06
SW480_cAMP	704	LEGEALEQAIISQAPQVEK		9.69592e-09	0	1	1	4	P43403	0	2053.08	235898096	5.33	0	3.765e-11
SW480_cAMP	705	LYSGAQTDGK		0.0127136	0	1	1	1	P43403	0	1039.51	247150831.1	2.55	0	0.003253
SW480_cAMP	706	LIATTAHER		0.00038755	0	1	1	4	P43403	0	1011.56	670155854	2.75	0	0.0008356
SW480_cAMP	707	KQIDVAIK		0.0111418	0	1	1	1	P43403	1	914.567	40920003	3.33	0	0.002733
SW480_cAMP	708	EACPNSSASNASGAAAPTLPAHPSTLTHPQR	1xCarbamidomethyl [C3]	5.25496e-08	0	1	1	2	P43403	0	3098.47	550578689	5.57	0	3.376e-10
SW480_cAMP	709	VEGPPGSTQK		0.00228881	0	1	1	4	P43403	0	999.511	398629669.5	2.65	0	0.0003493
SW480_cAMP	710	KLYSGAQTDGK		7.31818e-05	0	1	1	4	P43403	1	1167.6	135376588.5	2.92	0	4.028e-06
SW480_cAMP	711	FHHFPIER		0.001339	0	1	1	3	P43403	0	1082.55	324421492	2.51	0	0.0004851
SW480_cAMP	712	ADTEEMMR		0.0119361	0	1	1	2	P43403	0	982.397	153926234	2.6	0	0.00299
SW480_cAMP	713	ALGADDSYYTAR		0.000114101	0	1	1	2	P43403	0	1302.6	409198942	2.14	0	7.17e-06
SW480_cAMP	714	ACYYSLASK	1xCarbamidomethyl [C2]	0.0172239	0	1	1	2	P43403	0	1062.49	350394714.4	2.09	0	0.004816
SW480_cAMP	715	YCIPEGTK	1xCarbamidomethyl [C2]	0.0311669	0	1	1	2	P43403	0	967.455	397838458	2.03	0	0.01048
SW480_cAMP	716	ISDFGLSK		0.0349114	0	1	3	3	P43403	0	866.462	591049882	2.31	0	0.01645
SW480_cAMP	717	SLGGYVLSLVHDVR		0.0644393	0	1	1	2	P43403	0	1514.83	13906492	2.02	0	0.02965
SW480_cAMP	718	ADTEEMMR	1xOxidation [M7(99.8)]	0.101234	0	1	1	2	P43403	0	998.392	29275922	2.11	0	0.04925
SW480_cAMP	719	RPIIQFVESGDDK		1.61828e-07	0	1	1	2	Q14134	0	1503.78	200686492	4.41	0	7.739e-08
SW480_cAMP	720	DHQLLEPIR		0.0101057	0	1	1	3	Q14134	0	1120.61	336611456	2.63	0	0.002418
SW480_cAMP	721	RSPYAGLQLGAAK		0.000142062	0	1	1	2	Q14134	1	1331.74	145699622	4.71	0	9.525e-06
SW480_cAMP	722	SGSEEVLCDSCIGNK	2xCarbamidomethyl [C8; C11]	5.59294e-07	0	1	1	4	Q14134	0	1654.7	776225708	4.56	0	7.25e-09
SW480_cAMP	723	NFNNLYGTK		0.00222379	0	1	1	3	Q14134	0	1070.53	1311856065	2.12	0	0.0003363
SW480_cAMP	724	QTMLSHYRPFYVNK		0.0010571	0	1	1	2	Q14134	0	1783.89	162627876	3.87	0	0.0001281
SW480_cAMP	725	QTMLSHYRPFYVNK	1xOxidation [M3(100)]	0.0120739	0	1	1	1	Q14134	0	1799.89	107772542	1.85	0	0.003026
SW480_cAMP	726	IIEIEDEAEK		0.000345328	0	1	1	2	Q14134	0	1188.6	959162132	2.01	0	3.001e-05
SW480_cAMP	727	SPYAGLQLGAAK		0.000169876	0	1	1	3	Q14134	0	1175.64	1619872248	2.65	0	5.442e-05
SW480_cAMP	728	YVNNYTNSFGGEWSAPDTMK		9.43079e-10	0	1	1	2	Q14134	0	2280.99	88264158	4.44	0	1.836e-12
SW480_cAMP	729	SCLVCQASFCELHLKPHLEGAAFR	3xCarbamidomethyl [C2; C5; C10]	1.01067e-09	0	1	1	2	Q14134	0	2830.36	267744749	5.35	0	7.392e-10
SW480_cAMP	730	DDLLNVCMR	1xCarbamidomethyl [C7]	0.00411942	0	1	1	2	Q14134	0	1135.52	330321093.8	2.11	0	0.001404
SW480_cAMP	731	DHQLLEPIRDFEAR		0.00135453	0	1	1	4	Q14134	1	1738.89	613812784	3.46	0	0.0003093
SW480_cAMP	732	TSYQPSSPGR		0.00197027	0	1	1	5	Q14134	0	1079.51	1434284124	2.43	0	0.0002876
SW480_cAMP	733	SPSGPSGSLENGTK		4.25531e-05	0	1	1	1	Q14134	0	1317.63	212420810.5	3.77	0	1.996e-06
SW480_cAMP	734	SLGSALKPGEGR		0.000247144	0	1	1	4	Q14134	0	1171.64	1430198498	2.81	0	0.001096
SW480_cAMP	735	AEKETELSLQK		0.00029383	0	1	1	2	Q14134	1	1275.68	198236799.5	3.51	0	0.0001417
SW480_cAMP	736	KPPVTFAEK		0.00256843	0	1	1	3	Q14134	0	1016.58	1752943536	2.3	0	0.0004079
SW480_cAMP	737	VIMDALDER	1xOxidation [M3(100)]	0.00699539	0	1	1	3	Q14134	0	1077.52	365050408	2.22	0	0.00149
SW480_cAMP	738	VIMDALDER		0.00602351	0	1	1	2	Q14134	0	1061.53	1214153625	2.15	0	0.001228
SW480_cAMP	739	YSMYLTPK	1xOxidation [M3(100)]	0.0124967	0	1	1	2	Q14134	0	1018.49	449534252	2.2	0	0.003165
SW480_cAMP	740	KPTVSIMEPGETR		9.44311e-06	0	1	1	7	Q14134	0	1444.75	835033134	4.26	0	2.824e-07
SW480_cAMP	741	NHSTVTVEEAK		0.000185227	0	1	1	5	Q14134	0	1214.6	760707052	3.25	0	0.00175
SW480_cAMP	742	SALFAGNEWR		0.0249654	0	1	1	3	Q14134	0	1150.56	901855392	1.79	0	0.007831
SW480_cAMP	743	YSMYLTPK		0.0169308	0	1	1	2	Q14134	0	1002.5	1479531702	2.42	0	0.004729
SW480_cAMP	744	EQDAVDQVK		0.0185534	0	1	1	4	Q14134	0	1031.5	1521696453	2.06	0	0.01032
SW480_cAMP	745	KSIFSESR		0.0241261	0	1	1	1	Q14134	1	953.505	56364072	2.9	0	0.007459
SW480_cAMP	746	MEAADASR	1xAcetyl [N-Term]	0.0194216	0	1	1	2	Q14134	0	892.383	270208987	2.41	0	0.00562
SW480_cAMP	747	AILEQNFR		0.0222746	0	1	1	3	Q14134	0	990.537	1886444956	2.21	0	0.0327
SW480_cAMP	748	ETELSLQK		0.0179276	0	1	1	3	Q14134	0	947.504	1063812704	2.37	0	0.007324
SW480_cAMP	749	GFGVDHGQVAEQSAGVLHLR		2.30284e-13	0	1	1	6	O95822	0	2077.06	1571705254	7.23	0	3.802e-17
SW480_cAMP	750	ADLLEAQALK		0.00276823	0	1	1	4	O95822	0	1071.6	1915707514	2.39	0	0.0004492
SW480_cAMP	751	EISEITGGPINETLK		8.31771e-06	0	1	1	3	O95822	0	1600.84	1558833724	3.57	0	7.905e-05
SW480_cAMP	752	EAAVLLQAEDR		0.0098762	0	1	1	3	O95822	0	1214.64	1635945191	2.44	0	0.002339
SW480_cAMP	753	AVPPTPAYELR		0.00344578	0	1	1	7	O95822	0	1213.66	1616841268	1.8	0	0.007676
SW480_cAMP	754	VTWHSPCEVLQK	1xCarbamidomethyl [C7]	1.89769e-05	0	1	1	8	O95822	0	1483.74	1522527432	3.87	0	2.06e-06
SW480_cAMP	755	GYALNPVANFHLQNGAVLWR		4.76944e-09	0	1	1	3	O95822	0	2240.17	190592704	6.24	0	1.502e-11
SW480_cAMP	756	TPAPAEGQCADFVSFYGGLAETAQR	1xCarbamidomethyl [C9]	2.9314e-07	0	1	1	2	O95822	0	2643.21	452270312.8	5.43	0	3.131e-09
SW480_cAMP	757	ASEQVLSLVAQFQK		9.17466e-06	0	1	1	6	O95822	0	1547.84	793068342.5	4.39	0	2.714e-07
SW480_cAMP	758	EFPHLGVFSSLSPIPGFTK		4.31432e-07	0	1	1	6	O95822	0	2060.09	536472007.3	4.91	0	8.309e-09
SW480_cAMP	759	WLLGLLNSQTK		3.70519e-05	0	1	1	3	O95822	0	1272.73	527164785.5	2.58	0	1.671e-06
SW480_cAMP	760	LLLSSSEWVQSEK		3.20763e-05	0	1	1	2	O95822	0	1505.78	853213960	3.42	0	1.636e-06
SW480_cAMP	761	INWMADVSLR		0.00207518	0	1	1	2	O95822	0	1204.61	204141792	1.96	0	0.0003073
SW480_cAMP	762	YFLEETGPNSTSYLGSK		9.19515e-08	0	1	1	2	O95822	0	1892.89	977210065	4.18	0	1.975e-08
SW480_cAMP	763	LCAWYLYGEK	1xCarbamidomethyl [C2]	0.000357487	0	1	1	2	O95822	0	1302.62	622834738.5	2.3	0	3.142e-05
SW480_cAMP	764	ISEAEAVHPVK		0.000378712	0	1	1	5	O95822	0	1179.64	2008011400	2.66	0	3.386e-05
SW480_cAMP	765	NELFTDSECK	1xCarbamidomethyl [C9]	0.0011526	0	1	1	7	O95822	0	1242.53	512803496	2.36	0	0.0005296
SW480_cAMP	766	GITGSCGLMANYR	1xCarbamidomethyl [C6]; 1xOxidation [M9(100)]	6.75046e-05	0	1	1	2	O95822	0	1415.64	171330091.8	3.4	0	3.617e-06
SW480_cAMP	767	GITGSCGLMANYR	1xCarbamidomethyl [C6]	1.15556e-05	0	1	1	3	O95822	0	1399.65	662098974.5	3.7	0	3.675e-07
SW480_cAMP	768	EHPPSETEEK		0.00377846	0	1	1	4	O95822	0	1182.53	64140632.09	3.01	0	0.0006806
SW480_cAMP	769	INWMADVSLR	1xOxidation [M4(100)]	0.0197574	0	1	1	1	O95822	0	1220.61	112369954.5	1.69	0	0.005763
SW480_cAMP	770	GLFHHISK		0.042313	0	1	1	6	O95822	0	938.521	1843751940	3.03	0	0.02229
SW480_cAMP	771	LVEGPDVR		0.0404443	0	1	1	3	O95822	0	884.484	2007207588	1.92	0	0.02837
SW480_cAMP	772	ALQTPLMR		0.0365298	0	1	1	3	O95822	0	929.524	1450939101	2	0	0.01286
SW480_cAMP	773	AMDELLR		0.0845152	0	1	2	3	O95822	0	847.434	909524725	1.58	0	0.03891
SW480_cAMP	774	ALQTPLMR	1xOxidation [M7(100)]	0.0917636	0	1	1	2	O95822	0	945.519	481855778	1.88	0	0.05522
SW480_cAMP	775	AMDELLR	1xOxidation [M2(100)]	0.132525	0	1	2	2	O95822	0	863.429	234084012	1.49	0	0.07074
SW480_cAMP	776	FLVQLR		0.167988	0	1	1	4	O95822	0	775.482	1616853478	1.74	0	0.1097
SW480_cAMP	777	NWMDMK		0.167988	0	1	1	4	O95822	0	824.343	344244662	1.74	0	0.1593
SW480_cAMP	780	QSSATSSFGGLGGGSVR		6.0984e-07	0	1	1	4	P08727	0	1554.75	947848460	4.68	0	2.737e-08
SW480_cAMP	781	SLLEGQEDHYNNLSASK		8.63948e-09	0	1	1	3	P08727	0	1904.9	823643191	4.12	0	3.242e-11
SW480_cAMP	782	ALEAANGELEVK		0.0116653	0	1	1	2	P08727	0	1243.65	400244930	2.37	0	0.002902
SW480_cAMP	783	KDAEAWFTSR		0.00046342	0	1	1	3	P08727	1	1210.59	257572818	2.95	0	0.004577
SW480_cAMP	784	AALEDTLAETEAR		1.52417e-05	0	1	1	3	P08727	0	1389.69	878305358	3.53	0	5.264e-07
SW480_cAMP	785	GQVGGQVSVEVDSAPGTDLAK		4.98912e-08	0	1	1	1	P08727	0	2014.01	148777903.3	4.81	0	3.149e-10
SW480_cAMP	787	SRLEQEIATYR		0.000198502	0	1	1	2	P08727	1	1365.71	278619088	3.36	0	1.474e-05
SW480_cAMP	789	DAEAWFTSR		0.00148543	0	1	1	3	P08727	0	1082.49	476461732.5	2.67	0	0.0002005
SW480_cAMP	790	DYSHYYTTIQDLR		2.28748e-07	0	1	1	4	P08727	0	1674.78	688018516	4.24	0	2.264e-09
SW480_cAMP	791	FVSSSSSGAYGGGYGGVLTASDGLLAGNEK		0.000147915	0	1	1	2	P08727	0	2808.33	198876729.5	3.79	0	1.003e-05
SW480_cAMP	792	EVAGHTEQLQMSR		4.30951e-06	0	1	1	4	P08727	0	1485.71	621172510	4.33	0	1.019e-07
SW480_cAMP	793	EVAGHTEQLQMSR	1xOxidation [M11(100)]	6.59649e-05	0	1	1	3	P08727	0	1501.71	194763633.5	3.5	0	3.515e-06
SW480_cAMP	795	SEVTDLRR		0.0150127	0	1	2	3	P08727	1	975.522	420946172.5	2.13	0	0.004025
SW480_cAMP	798	ILGATIENSR		0.000980755	0	1	1	7	P08727	0	1073.59	355091040	2.77	0	0.0003124
SW480_cAMP	799	APSIHGGSGGR		0.00715819	0	1	1	4	P08727	0	995.502	84136169.38	2.3	0	0.005953
SW480_cAMP	801	SQYEVMAEQNR		0.000374368	0	1	1	2	P08727	0	1354.61	387995390	2.75	0	3.343e-05
SW480_cAMP	803	NHEEEISTLR		0.023717	0	1	1	2	P08727	0	1227.6	491555380	2.79	0	0.007606
SW480_cAMP	804	FGPGVAFR		0.0388755	0	1	1	4	P08727	0	850.457	1289612325	2.11	0	0.01401
SW480_cAMP	807	IRDWYQK		0.0569934	0	1	1	3	P08727	1	1008.53	350004240	2.55	0	0.04526
SW480_cAMP	808	SEVTDLR		0.0569934	0	1	2	1	P08727	0	819.421	408272373	1.77	0	0.02311
SW480_cAMP	811	KNHEEEISTLR		0.185346	0	1	1	1	P08727	1	1355.69	42679000.75	1.4	0	0.1107
SW480_cAMP	812	VPTANVSVVDLTCR	1xCarbamidomethyl [C13]	2.64231e-07	0	1	1	9	P04406	0	1530.79	4838244240	4.54	0	2.842e-09
SW480_cAMP	813	GALQNIIPASTGAAK		6.52083e-05	0	1	1	8	P04406	0	1411.79	6596160689	3.31	0	0.0001775
SW480_cAMP	814	VIISAPSADAPMFVMGVNHEK		1.83929e-08	0	1	1	5	P04406	0	2213.11	1844610564	5.45	0	3.423e-10
SW480_cAMP	815	VIISAPSADAPMFVMGVNHEK	1xOxidation [M12(99.6)]	5.46537e-07	0	1	1	3	P04406	0	2229.1		5.16	0	1.278e-07
SW480_cAMP	816	VIISAPSADAPMFVMGVNHEK	2xOxidation [M12(100); M15(100)]	2.12223e-07	0	1	1	3	P04406	0	2245.1	597338724	4.47	0	2.063e-09
SW480_cAMP	817	IISNASCTTNCLAPLAK	2xCarbamidomethyl [C7; C11]	3.23341e-07	0	1	1	6	P04406	0	1833.92	2492313096	3.43	0	5.253e-08
SW480_cAMP	818	LVINGNPITIFQER		1.44868e-06	0	1	1	6	P04406	0	1613.9	1680815008	4.22	0	7.097e-08
SW480_cAMP	819	VIHDNFGIVEGLMTTVHAITATQK	1xOxidation [M13(100)]	3.82214e-07	0	1	1	6	P04406	0	2611.35	127199598	4.97	0	5.702e-08
SW480_cAMP	820	RVIISAPSADAPMFVMGVNHEK		6.23378e-06	0	1	1	1	P04406	1	2369.21	71153811	5.98	0	1.647e-07
SW480_cAMP	821	LISWYDNEFGYSNR		4.9209e-06	0	1	1	8	P04406	0	1763.8	1491389058	3.37	0	5.226e-07
SW480_cAMP	822	VVDLMAHMASKE		3.41775e-05	0	1	1	3	P04406	1	1330.65	218930484	3.61	0	1.854e-05
SW480_cAMP	823	VVDLMAHMASKE	2xOxidation [M5(100); M8(100)]	0.000125856	0	1	1	1	P04406	1	1362.64	57076259	2.93	0	8.127e-06
SW480_cAMP	824	VVDLMAHMASK	2xOxidation [M5(100); M8(100)]	0.000209078	0	1	1	5	P04406	0	1233.6	484677985.5	2.7	0	1.575e-05
SW480_cAMP	825	VVDLMAHMASK		5.87777e-05	0	1	1	5	P04406	0	1201.61	1694805016	2.69	0	3.019e-06
SW480_cAMP	826	VVDLMAHMASK	1xOxidation [M5(100)]	8.85255e-05	0	1	1	5	P04406	0	1217.6	318899360	3.55	0	2.012e-05
SW480_cAMP	827	QASEGPLK		0.0495395	0	1	1	3	P04406	0	829.441	1240864117	2.18	0	0.03339
SW480_cAMP	828	VGVNGFGR		0.0386563	0	1	1	2	P04406	0	805.432	1233516004	2.42	0	0.02395
SW480_cAMP	829	LTGMAFR		0.0782415	0	1	2	6	P04406	0	795.418	3775109835	1.97	0	0.04671
SW480_cAMP	830	LTGMAFR	1xOxidation [M4(100)]	0.144274	0	1	2	2	P04406	0	811.413	1223766976	1.58	0	0.07903
SW480_cAMP	831	QFAFVHMR		0.00558931	0	1	1	2	Q96PK6	0	1035.52	383989040.8	1.93	0	0.001115
SW480_cAMP	832	IFVGNVSAACTSQELR	1xCarbamidomethyl [C10]	5.89753e-08	0	1	1	5	Q96PK6	0	1751.87	1074288914	4.48	0	3.906e-10
SW480_cAMP	833	ASYVAPLTAQPATYR		6.56594e-06	0	1	1	4	Q96PK6	0	1608.84	1783905590	3.53	0	1.766e-07
SW480_cAMP	834	QPTPPFFGR		0.00865367	0	1	1	4	Q96PK6	0	1046.54	653378898.5	2	0	0.002804
SW480_cAMP	835	AQPSVSLGAPYR		0.00512697	0	1	1	6	Q96PK6	0	1245.66	2023074468	2.05	0	0.0009977
SW480_cAMP	836	LAELSDYR		0.0152729	0	1	1	3	Q96PK6	0	966.489	694601584	2.27	0	0.004231
SW480_cAMP	837	TQSSASLAASYAAQQHPQAAASYR		4.00188e-12	0	1	1	5	Q96PK6	0	2465.18	1934779830	7.55	0	5.415e-15
SW480_cAMP	838	LSESQLSFR		0.00147689	0	1	1	3	Q96PK6	0	1066.55	1345395708	3.03	0	0.000461
SW480_cAMP	839	YSGSYNDYLR		0.000643782	0	1	1	2	Q96PK6	0	1237.55	1193765190	2.5	0	6.758e-05
SW480_cAMP	840	KGPGLAVQSGDK		2.14206e-05	0	1	1	4	Q96PK6	1	1156.63	1060880008	3.6	0	0.002309
SW480_cAMP	841	LPDAHSDYAR		0.000359555	0	1	1	4	Q96PK6	0	1144.54	838048254	3.03	0	9.055e-05
SW480_cAMP	842	AIEALHGHELRPGR		4.83105e-05	0	1	1	7	Q96PK6	0	1555.85	1230680716	3.73	0	2.413e-06
SW480_cAMP	843	RLPDAHSDYAR		5.5867e-06	0	1	1	6	Q96PK6	1	1300.64	902871680.8	4.14	0	4.392e-07
SW480_cAMP	844	TQPMTAQAASYR		0.0012713	0	1	1	2	Q96PK6	0	1324.63	930079268	2.38	0	0.0001719
SW480_cAMP	845	TQPMTAQAASYR	1xOxidation [M4(100)]	0.00147689	0	1	1	4	Q96PK6	0	1340.63	484715744	2.36	0	0.0001979
SW480_cAMP	846	ASYDDPYKK		0.0101639	0	1	1	4	Q96PK6	1	1086.51	635610466	1.82	0	0.002429
SW480_cAMP	847	DYAFVHMEK		0.00695527	0	1	1	4	Q96PK6	0	1139.52	391815156	2.27	0	0.001478
SW480_cAMP	848	AAQMHSGYQR		0.000931156	0	1	1	5	Q96PK6	0	1148.53	298629185	2.58	0	0.0002074
SW480_cAMP	849	LAELSDYRR		0.0147569	0	1	1	2	Q96PK6	1	1122.59	489367583.3	2.45	0	0.003934
SW480_cAMP	850	AQPSVSLGAAYR		0.0179276	0	1	1	5	Q96PK6	0	1219.64	1834000962	1.98	0	0.005084
SW480_cAMP	851	INVELSTK		0.0238526	0	1	1	2	Q96PK6	0	903.515	916465000	2.35	0	0.01442
SW480_cAMP	852	AAIAQLNGK		0.0264287	0	1	1	2	Q96PK6	0	885.515	291987568	2.34	0	0.008438
SW480_cAMP	853	VIECDVVK	1xCarbamidomethyl [C4]	0.0432787	0	1	1	3	Q96PK6	0	961.502	949072571	1.97	0	0.01607
SW480_cAMP	854	DYAFVHMEK	1xOxidation [M7(100)]	0.0589376	0	1	1	1	Q96PK6	0	1155.51	140583301	1.41	0	0.02407
SW480_cAMP	855	AQPSASLGVGYR		0.115284	0	1	1	2	Q96PK6	0	1205.63	969544560	1.63	0	0.05852
SW480_cAMP	856	SSLDYR		0.165383	0	1	1	2	Q96PK6	0	740.357	911718096.5	1.59	0	0.09479
SW480_cAMP	857	LTALDYHNPAGFNCKDETEFR	1xCarbamidomethyl [C14]	2.28195e-10	0	1	1	3	Q9Y224	1	2498.14	398115417	6.38	0	2.901e-13
SW480_cAMP	858	LLHIEELR		0.00602351	0	1	1	5	Q9Y224	0	1022.6	2809307524	2.44	0	0.001583
SW480_cAMP	859	KLTALDYHNPAGFNCK	1xCarbamidomethyl [C15]	0.000102257	0	1	1	4	Q9Y224	1	1848.91	492659545	4.28	0	6.189e-06
SW480_cAMP	860	EGLPVALDK		0.00346569	0	1	1	5	Q9Y224	0	941.53	3336582232	2.37	0	0.003833
SW480_cAMP	861	KLTALDYHNPAGFNCKDETEFR	1xCarbamidomethyl [C15]	1.81616e-07	0	1	1	2	Q9Y224	2	2626.24	311532152	3.17	0	1.68e-09
SW480_cAMP	862	LTALDYHNPAGFNCK	1xCarbamidomethyl [C14]	2.14925e-08	0	1	1	5	Q9Y224	0	1720.81	1944387095	5.7	0	8.85e-10
SW480_cAMP	863	HDDYLVMLK		0.00503919	0	1	1	5	Q9Y224	0	1133.57	2514086108	3.04	0	0.0009729
SW480_cAMP	864	HDDYLVMLK	1xOxidation [M7(100)]	0.0025099	0	1	1	2	Q9Y224	0	1149.56	897356882	2.33	0	0.000396
SW480_cAMP	865	AGVMALANLLQIQR		1.02373e-05	0	1	1	7	Q9Y224	0	1497.86	1285130456	4.2	0	1.349e-06
SW480_cAMP	866	AGVMALANLLQIQR	1xOxidation [M4(100)]	1.57961e-06	0	1	1	8	Q9Y224	0	1513.85	372326127	4.3	0	2.782e-08
SW480_cAMP	867	NFIVWLEDQK		0.000476978	0	1	1	6	Q9Y224	0	1291.67	1286808132	2.54	0	4.574e-05
SW480_cAMP	868	HILGFDTGDAVLNEAAQILR		6.57327e-07	0	1	1	1	Q9Y224	0	2153.13	125072656	5.41	0	8.953e-09
SW480_cAMP	869	QEAIDWLLGLAVR		1.79333e-06	0	1	1	2	Q9Y224	0	1483.83		4.27	0	3.28e-08
SW480_cAMP	870	INEAIVAVQAIIADPK		9.9685e-08	0	1	1	7	Q9Y224	0	1664.96	1175707462	4.73	0	2.15e-08
SW480_cAMP	871	NAEPLINLDVNNPDFK		2.40937e-07	0	1	1	4	Q9Y224	0	1812.91	1719292928	3.61	0	2.433e-09
SW480_cAMP	872	NIHSSDWPK		0.00895726	0	1	1	10	Q9Y224	0	1083.52	2420124110	2.38	0	0.005074
SW480_cAMP	873	YKDLVPDNSK		0.00111984	0	1	1	8	Q9Y224	1	1178.61	1817582729	2.64	0	0.04539
SW480_cAMP	874	LEYGDNAEK		0.00732477	0	1	1	4	Q9Y224	0	1038.47	2235205988	1.93	0	0.004867
SW480_cAMP	875	DLVPDNSK		0.102341	0	1	1	4	Q9Y224	0	887.447	1427184176	1.99	0	0.04993
SW480_cAMP	876	LTQDAVAK		0.098515	0	1	1	3	Q9Y224	0	845.473	2954309040	1.66	0	0.04738
SW480_cAMP	877	DVNCPFK	1xCarbamidomethyl [C4]	0.110411	0	1	1	6	Q9Y224	0	879.403	2551438816	1.89	0	0.1332
SW480_cAMP	878	ILVQER		0.183448	0	1	3	6	Q9Y224	0	757.457	3803193720	1.69	0	0.125
SW480_cAMP	879	GPLLEEQALTK		0.000237365	0	1	1	2	Q52LJ0	0	1198.67	4828305340	2.18	0	0.0001346
SW480_cAMP	880	INDALSCEYECR	2xCarbamidomethyl [C7; C11]	5.65152e-06	0	1	1	4	Q52LJ0	0	1529.64	2453297261	3.95	0	8.124e-07
SW480_cAMP	881	TTITMAHLLAAR		3.51775e-05	0	1	1	6	Q52LJ0	0	1298.72	2502802506	3.76	0	1.74e-05
SW480_cAMP	882	TTITMAHLLAAR	1xOxidation [M5(100)]	6.22677e-05	0	1	1	7	Q52LJ0	0	1314.72	542947210	3.71	0	1.127e-05
SW480_cAMP	883	NSEVYQEVQAMFDTLGIPK		6.37928e-06	0	1	1	1	Q52LJ0	0	2169.05		3.89	0	1.699e-07
SW480_cAMP	884	NSEVYQEVQAMFDTLGIPK	1xOxidation [M11(100)]	3.0138e-06	0	1	1	4	Q52LJ0	0	2185.05	116029693	4.16	0	6.409e-08
SW480_cAMP	885	MRGPEPGPQPTMEGDVLDTLEALGYK	1xOxidation [M1(100)]	4.65546e-08	0	1	1	1	Q52LJ0	1	2817.34		4.15	0	2.873e-10
SW480_cAMP	886	GPEPGPQPTMEGDVLDTLEALGYK	1xOxidation [M10(100)]	0.000125856	0	1	1	3	Q52LJ0	0	2530.2	60818152	3.64	0	8.108e-06
SW480_cAMP	888	SLCNLEESITSAGR	1xCarbamidomethyl [C3]	4.67196e-06	0	1	1	5	Q52LJ0	0	1536.73	1880010778	3.84	0	1.134e-07
SW480_cAMP	889	EMACPYSVLISGDIK	1xCarbamidomethyl [C4]	1.59615e-05	0	1	1	3	Q52LJ0	0	1682.81	697556855	3.6	0	1.341e-06
SW480_cAMP	891	NHVGKPLLK		0.0024527	0	1	1	11	Q52LJ0	0	1005.62	3600754689	3.18	0	0.001444
SW480_cAMP	892	MDLNSEQAEQLER		3.69213e-07	0	1	1	2	Q52LJ0	0	1562.71	676042336	4.63	0	4.231e-09
SW480_cAMP	893	MDLNSEQAEQLER	1xOxidation [M1(100)]	9.73027e-07	0	1	1	3	Q52LJ0	0	1578.71	1089491392	4.26	0	2.381e-08
SW480_cAMP	894	STTSDIPHMLNQVESK		1.15148e-07	0	1	1	10	Q52LJ0	0	1786.86	3414698392	4.63	0	9.325e-10
SW480_cAMP	895	STTSDIPHMLNQVESK	1xOxidation [M9(100)]	2.97924e-06	0	1	1	5	Q52LJ0	0	1802.86	640894684	3.4	0	6.327e-08
SW480_cAMP	896	VKTDDIAR		0.0101057	0	1	1	6	Q52LJ0	1	917.505	507189099	2.57	0	0.002412
SW480_cAMP	897	VKDILSK		0.184395	0	1	1	3	Q52LJ0	1	802.503	1808530410	2.28	0	0.1124
SW480_cAMP	898	MQFGVPLAR		0.00656646	0	1	1	3	Q92947	0	1018.55	715915578	1.86	0	0.001375
SW480_cAMP	899	MQFGVPLAR	1xOxidation [M1(100)]	0.00158268	0	1	1	4	Q92947	0	1034.55	1743287900	2.41	0	0.0002171
SW480_cAMP	900	SAMSVQSSLVMHPIYAYGSEEQR	1xOxidation [M3(100)]	2.75425e-08	0	1	1	4	Q92947	0	2586.2	318732681	5.35	0	1.454e-10
SW480_cAMP	901	SAMSVQSSLVMHPIYAYGSEEQR	2xOxidation [M3(100); M11(100)]	4.23083e-05	0	1	1	1	Q92947	0	2602.19	68192173	3.87	0	1.972e-06
SW480_cAMP	902	AITGIQAFTASK		0.000131799	0	1	1	2	Q92947	0	1207.67	1877477733	2.4	0	0.0001697
SW480_cAMP	903	DMLGGNGISDEYHVIR		2.61492e-08	0	1	1	3	Q92947	0	1775.84	454917177.5	4.38	0	1.36e-10
SW480_cAMP	904	DMLGGNGISDEYHVIR	1xOxidation [M2(100)]	2.14446e-06	0	1	1	1	Q92947	0	1791.83	81924676	3.3	0	4.14e-08
SW480_cAMP	905	AAPEMVSLLK		0.0150989	0	1	1	3	Q92947	0	1058.59	1608691344	2.04	0	0.005048
SW480_cAMP	906	AAPEMVSLLK	1xOxidation [M5(100)]	0.011206	0	1	1	3	Q92947	0	1074.59	868780240	2.18	0	0.003362
SW480_cAMP	907	HAMNLEAVNTYEGTHDIHALILGR		1.31166e-10	0	1	1	1	Q92947	0	2675.34	252011148	5.83	0	1.423e-13
SW480_cAMP	908	HAMNLEAVNTYEGTHDIHALILGR	1xOxidation [M3(100)]	3.62879e-07	0	1	1	1	Q92947	0	2691.33	338958256	5.63	0	4.142e-09
SW480_cAMP	909	GYGCAGVSSVAYGLLAR	1xCarbamidomethyl [C4]	3.48519e-07	0	1	1	3	Q92947	0	1700.84	1088810672	4.28	0	5.978e-09
SW480_cAMP	910	EIISEMGELGVLGPTIK		1.09079e-05	0	1	1	4	Q92947	0	1785.97	577041434	4.18	0	8.483e-07
SW480_cAMP	911	EIISEMGELGVLGPTIK	1xOxidation [M6(100)]	2.34087e-07	0	1	1	2	Q92947	0	1801.96	194922226	3.9	0	2.34e-09
SW480_cAMP	912	GELLGCFGLTEPNSGSDPSSMETR	1xCarbamidomethyl [C6]	2.46238e-11	0	1	1	3	Q92947	0	2541.12	215196463.8	6.68	0	1.616e-14
SW480_cAMP	913	GELLGCFGLTEPNSGSDPSSMETR	1xCarbamidomethyl [C6]; 1xOxidation [M21(100)]	6.85175e-08	0	1	1	2	Q92947	0	2557.12	73162468	4.7	0	4.75e-10
SW480_cAMP	914	SYTLNGTK		0.0261294	0	1	1	3	Q92947	0	883.452	554311384	2.08	0	0.01678
SW480_cAMP	915	CEDGCIR	2xCarbamidomethyl [C1; C5]	0.0386563	0	1	1	2	Q92947	0	909.355	156934435	2.41	0	0.01384
SW480_cAMP	916	YLPQLAK		0.108047	0	1	1	5	Q92947	0	832.493	2871357306	1.42	0	0.05375
SW480_cAMP	917	NEVFHR		0.165383	0	1	1	3	Q92947	0	801.4	1190912559	2.05	0	0.09481
SW480_cAMP	918	VLPSNAVWMENSK		0.000560568	0	1	1	2	Q9Y305	0	1474.74	1103845911	3.05	0	5.957e-05
SW480_cAMP	919	TTIHEMFLSTLDPK		6.02173e-06	0	1	1	3	Q9Y305	0	1632.83	358269901.5	4.25	0	1.573e-07
SW480_cAMP	920	TTIHEMFLSTLDPK	1xOxidation [M6(100)]	0.000593847	0	1	1	2	Q9Y305	0	1648.83	157198550	2.86	0	6.078e-05
SW480_cAMP	921	EIVGASTNWR		0.00512697	0	1	1	3	Q9Y305	0	1132.57	1518648568	2.13	0	0.01629
SW480_cAMP	922	FSGHVSWVGK		0.000689911	0	1	1	4	Q9Y305	0	1103.56	1100014288	3.12	0	7.403e-05
SW480_cAMP	923	KLLHSFLAK		0.000685944	0	1	1	4	Q9Y305	1	1056.66	559619591	3	0	7.347e-05
SW480_cAMP	924	QGIFHIHEVR		0.00362914	0	1	1	1	Q9Y305	0	1235.66	59525580.5	2.89	0	0.000638
SW480_cAMP	925	TYGESMLYLDGQR		2.63936e-06	0	1	1	3	Q9Y305	0	1532.7	812783468	3.03	0	1.686e-06
SW480_cAMP	926	TYGESMLYLDGQR	1xOxidation [M6(100)]	6.67303e-05	0	1	1	3	Q9Y305	0	1548.7	335578900	2.75	0	9.982e-06
SW480_cAMP	927	MKDSYIEVLLPLGSEPELR	1xOxidation [M1(100)]	4.25531e-05	0	1	1	1	Q9Y305	1	2205.15	55558970.75	4.36	0	1.986e-06
SW480_cAMP	928	GPAFVNPLIPESPEEEELFR		6.04192e-09	0	1	1	6	Q9Y305	0	2270.13	267476899	5.65	0	2.039e-11
SW480_cAMP	929	MSPLSIVTALVDK	1xOxidation [M1(100)]	2.69795e-05	0	1	1	1	Q9Y305	0	1389.77	311075715	3.52	0	1.102e-06
SW480_cAMP	930	DSYIEVLLPLGSEPELR		1.15685e-06	0	1	1	1	Q9Y305	0	1930.02		4.49	0	1.855e-08
SW480_cAMP	931	IAFSSTSLLK		0.00185991	0	1	1	3	Q9Y305	0	1066.61	1754024613	2.47	0	0.0002683
SW480_cAMP	932	IFGGFLMR		0.0098762	0	1	1	3	Q9Y305	0	940.507	572218344	2.66	0	0.002909
SW480_cAMP	933	SLEICHPQER	1xCarbamidomethyl [C5]	0.000287129	0	1	1	4	Q9Y305	0	1268.61	1118689588	3	0	2.364e-05
SW480_cAMP	934	KQGIFHIHEVR		0.00151134	0	1	1	2	Q9Y305	1	1363.76	114230588	2.76	0	0.0002046
SW480_cAMP	935	VHSEVASLQEK		0.000248574	0	1	1	3	Q9Y305	0	1226.64	940129440	3.25	0	0.004037
SW480_cAMP	936	HFNSMSGPATLR	1xOxidation [M5(100)]	0.00265879	0	1	1	3	Q9Y305	0	1333.63	406636076	3.81	0	0.001336
SW480_cAMP	937	HFNSMSGPATLR		0.00102706	0	1	1	6	Q9Y305	0	1317.64	706807115.3	3.9	0	0.0001531
SW480_cAMP	938	YLTVQNTVR		0.00268961	0	1	1	4	Q9Y305	0	1093.6	1663030633	2.58	0	0.0007083
SW480_cAMP	939	SLSPEQDIK		0.0183425	0	1	1	3	Q9Y305	0	1016.53	1732028794	2.05	0	0.01324
SW480_cAMP	940	LLHSFLAK		0.0251081	0	1	1	1	Q9Y305	0	928.561	434249038	2.4	0	0.007878
SW480_cAMP	941	MAPSAEER		0.0437695	0	1	1	3	Q9Y305	0	890.404	123149026.5	2.11	0	0.02558
SW480_cAMP	942	SQDGLPPR		0.0353093	0	1	1	7	Q9Y305	0	869.448	241572380	2.47	0	0.01234
SW480_cAMP	943	IFGGFLMR	1xOxidation [M7(100)]	0.0311669	0	1	1	2	Q9Y305	0	956.502	158766825.5	1.6	0	0.01046
SW480_cAMP	944	SQDGLPPRR		0.0765318	0	1	1	2	Q9Y305	1	1025.55	19978862.13	1.83	0	0.03395
SW480_cAMP	945	EVPLVFPK		0.103459	0	1	1	4	Q9Y305	0	928.55	1789745372	1.94	0	0.08349
SW480_cAMP	946	DSENKGPAFVNPLIPESPEEEELFR		0.187262	0	1	1	1	Q9Y305	1	2843.37		2.08	0	0.1118
SW480_cAMP	948	LLQLVEDR		0.00890593	0	1	1	4	P17844	0	985.568	1289847468	2.46	0	0.002043
SW480_cAMP	950	DGWPAMGIHGDK		0.000211504	0	1	1	2	P17844	0	1283.58	153336065	2.73	0	1.593e-05
SW480_cAMP	954	QLAEDFLK		0.0145054	0	1	1	4	P17844	0	963.515	551442281	2.44	0	0.004988
SW480_cAMP	955	TTYLVLDEADR		0.000378712	0	1	1	2	P17844	0	1295.65	809258336	2.58	0	3.383e-05
SW480_cAMP	956	QNFTEPTAIQAQGWPVALSGLDMVGVAQTGSGK		8.54992e-10	0	1	1	1	P17844	0	3358.67		6.98	0	1.617e-12
SW480_cAMP	957	ELAQQVQQVAAEYCR	1xCarbamidomethyl [C14]	1.94633e-07	0	1	1	3	P17844	0	1792.86	222671104	4.04	0	1.839e-09
SW480_cAMP	958	FVINYDYPNSSEDYIHR		6.14052e-08	0	1	1	3	P17844	0	2131.97	769630751	4.57	0	4.131e-10
SW480_cAMP	959	TGTAYTFFTPNNIK		9.05917e-05	0	1	1	1	P17844	0	1574.78	144980594	3.61	0	5.317e-06
SW480_cAMP	960	QVSDLISVLR		0.00187067	0	1	1	3	P17844	0	1129.66	671718209	2.1	0	0.0002702
SW480_cAMP	963	LIDFLECGK	1xCarbamidomethyl [C7]	0.00261322	0	1	1	3	P17844	0	1094.56	590658320	2.28	0	0.0004149
SW480_cAMP	964	TAQEVETYRR		0.00187067	0	1	1	1	P17844	1	1252.63	39047700	2.93	0	0.0002699
SW480_cAMP	967	TAQEVETYR		0.00207518	0	1	1	3	P17844	0	1096.53	522252504	2.43	0	0.0004091
SW480_cAMP	968	LMEEIMSEK	2xOxidation [M2(100); M6(100)]	0.0017356	0	1	1	1	P17844	0	1141.51	77396398	1.79	0	0.0002445
SW480_cAMP	969	LMEEIMSEK		0.00386653	0	1	1	1	P17844	0	1109.52	196040089.8	1.8	0	0.0006929
SW480_cAMP	970	RTAQEVETYR		0.00660435	0	1	1	4	P17844	1	1252.63	142333186	3.23	0	0.002766
SW480_cAMP	971	NFYQEHPDLAR		0.000117439	0	1	1	5	P17844	0	1389.65	686688624	3.13	0	1.052e-05
SW480_cAMP	972	WNLDELPK		0.0174221	0	1	1	2	P17844	0	1014.53	148048270	2.29	0	0.00793
SW480_cAMP	973	EANQAINPK		0.0174221	0	1	1	3	P17844	0	984.511	324208189	2.25	0	0.004896
SW480_cAMP	974	TIVFVETK		0.0202141	0	1	1	4	P17844	0	936.54	846222820	1.95	0	0.008418
SW480_cAMP	975	RCDELTR	1xCarbamidomethyl [C2]	0.0246825	0	1	1	1	P17844	1	949.452	76235018	3.05	0	0.007703
SW480_cAMP	976	DWVLNEFK		0.0296134	0	1	1	1	P17844	0	1050.53	436613153.5	1.88	0	0.009765
SW480_cAMP	977	RGGFNTFR		0.0524003	0	1	1	1	P17844	1	954.49	24277196.5	2.03	0	0.0207
SW480_cAMP	979	WISIMTER	1xOxidation [M5(100)]	0.00860408	0	1	2	1	P07355	0	1051.52	70517240.5	1.98	0	0.001957
SW480_cAMP	980	WISIMTER		0.00943262	0	1	2	2	P07355	0	1035.53	198214556	1.77	0	0.002313
SW480_cAMP	981	DALNIETAIK		0.0025982	0	1	2	2	P07355	0	1087.6	837929288	2.95	0	0.000413
SW480_cAMP	982	TDLEKDIISDTSGDFRK		1.39291e-07	0	1	2	3	P07355	2	1939.96	229944041	5.04	0	1.193e-09
SW480_cAMP	983	DIISDTSGDFR		0.00826477	0	1	2	3	P07355	0	1225.57	561159227.5	2.28	0	0.001853
SW480_cAMP	984	LSLEGDHSTPPSAYGSVK		1.24114e-07	0	1	2	9	P07355	0	1844.9	1864252608	5.12	0	2.906e-09
SW480_cAMP	985	MSTVHEILCK	1xCarbamidomethyl [C9]; 1xMet-loss+Acetyl [N-Term]	0.000997869	0	1	2	2	P07355	0	1128.57	1839137559	2.7	0	0.0001193
SW480_cAMP	986	QDIAFAYQR		0.0019365	0	1	1	2	P07355	0	1111.55	1247087623	2.73	0	0.0002827
SW480_cAMP	987	DIISDTSGDFRK		2.95879e-05	0	1	2	4	P07355	1	1353.66	316608609	3.56	0	1.247e-06
SW480_cAMP	988	GLGTDEDSLIEIICSR	1xCarbamidomethyl [C14]	8.6701e-07	0	1	2	5	P07355	0	1777.86	446888407.5	4.54	0	2.664e-08
SW480_cAMP	989	GVDEVTIVNILTNR		2.46285e-06	0	1	1	8	P07355	0	1542.85	741777732	4.24	0	4.733e-07
SW480_cAMP	990	AEDGSVIDYELIDQDAR		1.15943e-08	0	1	1	3	P07355	0	1908.88	206429052	4.71	0	4.76e-11
SW480_cAMP	991	RAEDGSVIDYELIDQDAR		3.86144e-11	0	1	1	1	P07355	1	2064.98	97346865	5.33	0	2.905e-14
SW480_cAMP	992	SLYYYIQQDTK		0.000183103	0	1	2	2	P07355	0	1421.69	890482484	2.78	0	1.318e-05
SW480_cAMP	993	SYSPYDMLESIR		0.000313076	0	1	2	3	P07355	0	1460.67	639687092	2.71	0	2.647e-05
SW480_cAMP	994	SYSPYDMLESIR	1xOxidation [M7(100)]	0.000681999	0	1	2	2	P07355	0	1476.67	281053083	2.6	0	8.036e-05
SW480_cAMP	995	TNQELQEINR		0.000471508	0	1	2	3	P07355	0	1244.62	1311515740	2.74	0	0.0002043
SW480_cAMP	996	TPAQYDASELK		1.36596e-05	0	1	2	3	P07355	0	1222.6	1760056794	2.79	0	4.574e-07
SW480_cAMP	997	AYTNFDAER		0.00932486	0	1	2	2	P07355	0	1086.49	1107307656	2.27	0	0.002164
SW480_cAMP	998	DLYDAGVK		0.0685043	0	1	1	2	P07355	0	880.441	1107488694	1.63	0	0.02936
SW480_cAMP	999	ALLYLCGGDD	1xCarbamidomethyl [C6]	0.0529913	0	1	2	1	P07355	0	1096.5	207416028	1.92	0	0.02097
SW480_cAMP	1000	KELASALK		0.0589376	0	1	2	1	P07355	1	859.525	91327708	2.58	0	0.02409
SW480_cAMP	1001	SEVDMLK	1xOxidation [M5(100)]	0.0912627	0	1	2	1	P07355	0	837.402	179382128	1.68	0	0.04306
SW480_cAMP	1002	LMVALAK		0.106882	0	1	2	3	P07355	0	745.464	1054321692	1.67	0	0.05295
SW480_cAMP	1003	SEVDMLK		0.114047	0	1	2	2	P07355	0	821.407	555030780	1.76	0	0.05757
SW480_cAMP	1004	LMVALAK	1xOxidation [M2(100)]	0.126306	0	1	2	2	P07355	0	761.459	242525796	1.59	0	0.09416
SW480_cAMP	1005	MGPNIYELR		0.000697914	0	1	1	4	Q9BPW8	0	1092.55	5197203656	2.61	0	7.507e-05
SW480_cAMP	1006	MGPNIYELR	1xOxidation [M1(100)]	0.00170585	0	1	1	5	Q9BPW8	0	1108.55	15480756118	2.59	0	0.0002395
SW480_cAMP	1007	LKPGTMIEWGNNWAR		1.7404e-05	0	1	1	4	Q9BPW8	0	1772.89	3229612536	2.73	0	1.168e-06
SW480_cAMP	1008	LKPGTMIEWGNNWAR	1xOxidation [M6(100)]	0.000107706	0	1	1	7	Q9BPW8	0	1788.88	4814834198	2.87	0	0.00018
SW480_cAMP	1009	DNEGSWFR		0.0130086	0	1	1	10	Q9BPW8	0	1010.43	7586732004	2.66	0	0.003337
SW480_cAMP	1010	FSGGYPALMDCMNK	1xCarbamidomethyl [C11]; 2xOxidation [M9(100); M12(100)]	5.42178e-05	0	1	1	11	Q9BPW8	0	1622.66	4232294092	3.04	0	2.737e-06
SW480_cAMP	1011	FSGGYPALMDCMNK	1xCarbamidomethyl [C11]; 1xOxidation [M12(100)]	2.15686e-06	0	1	1	18	Q9BPW8	0	1606.67	4379326804	4.06	0	4.322e-07
SW480_cAMP	1012	FSGGYPALMDCMNK	1xCarbamidomethyl [C11]	2.04775e-06	0	1	1	8	Q9BPW8	0	1590.67	7238231648	3.96	0	5.202e-08
SW480_cAMP	1013	IQFHNVKPEYLDAYNSLTEAVLPK		4.81311e-12	0	1	1	20	Q9BPW8	0	2789.45	1703316064	6.29	0	1.86e-13
SW480_cAMP	1014	GWDENVYYTVPLVR		3.50535e-07	0	1	1	17	Q9BPW8	0	1710.85	12330972060	3.93	0	7.718e-08
SW480_cAMP	1015	RGWDENVYYTVPLVR		8.28835e-08	0	1	1	3	Q9BPW8	1	1866.95	344563698	4.38	0	6.063e-10
SW480_cAMP	1016	NNKEYLEFR		0.00749521	0	1	1	4	Q9BPW8	1	1212.6	401149725.5	2.35	0	0.001631
SW480_cAMP	1017	KDAHSTLLSK		4.50797e-05	0	1	1	12	Q9BPW8	1	1099.61	18756929280	3.84	0	3.258e-06
SW480_cAMP	1018	DAHSTLLSK		0.0076696	0	1	1	8	Q9BPW8	0	971.516	6661950868	3.08	0	0.003308
SW480_cAMP	1020	SQMLLSR	1xOxidation [M3(100)]	0.0704323	0	1	1	6	Q9BPW8	0	850.445	4370968424	2.08	0	0.03045
SW480_cAMP	1023	SQMLLSR		0.162814	0	1	1	4	Q9BPW8	0	834.45	18984970624	2.06	0	0.1517
SW480_cAMP	1024	EYLEFR		0.178776	0	1	1	4	Q9BPW8	0	856.42	19191134064	1.4	0	0.1142
SW480_cAMP	1025	VTGEADVEFATHEDAVAAMAK		7.37705e-07	0	1	1	1	P55795	0	2162.01	141651696	4.47	0	1.033e-08
SW480_cAMP	1026	VTGEADVEFATHEDAVAAMAK	1xOxidation [M19(100)]	6.2187e-09	0	1	1	5	P55795	0	2178	563743778	7.06	0	2.115e-11
SW480_cAMP	1027	GLPWSCSADEVMR	1xCarbamidomethyl [C6]; 1xOxidation [M12(100)]	0.00014371	0	1	1	2	P55795	0	1523.66	147035086	2.5	0	1.527e-05
SW480_cAMP	1031	ATENDIYNFFSPLNPMR	1xOxidation [M16(100)]	0.000171847	0	1	1	2	P55795	0	2044.94	73884044.5	3.82	0	1.22e-05
SW480_cAMP	1032	MMLSTEGR	1xAcetyl [N-Term]	0.0106417	0	1	1	2	P55795	0	966.438	129511447	2.3	0	0.002577
SW480_cAMP	1033	EGRPSGEAFVELESEEEVK		7.02859e-05	0	1	1	1	P55795	0	2121	49061364	4.89	0	3.832e-06
SW480_cAMP	1034	SNSVEMDWVLK		0.000920479	0	1	1	1	P55795	0	1307.63	171312458	2.7	0	0.0001076
SW480_cAMP	1037	YGDGGSSFQSTTGHCVHMR	1xCarbamidomethyl [C15]; 1xOxidation [M18(100)]	6.24074e-07	0	1	1	2	P55795	0	2099.87	153846744	5.41	0	8.334e-09
SW480_cAMP	1038	YGDGGSSFQSTTGHCVHMR	1xCarbamidomethyl [C15]	1.47041e-09	0	1	1	2	P55795	0	2083.87	261226311.5	6.07	0	3.258e-12
SW480_cAMP	1040	IQNGTSGIR		0.0296134	0	1	1	3	P55795	0	945.511	255667527	1.92	0	0.009754
SW480_cAMP	1043	TAAENEFVTLK		0.00019965	0	1	4	3	P02538	0	1222.63	365525082.5	2.12	0	0.0008176
SW480_cAMP	1044	NKLEGLEDALQK		0.000502389	0	1	3	1	P02538	1	1357.73	80643253	2.75	0	4.895e-05
SW480_cAMP	1046	AIGGGLSSVGGGSSTIK		3.2298e-06	0	1	2	1	P02538	0	1447.78	58658451	4.03	0	7.05e-08
SW480_cAMP	1047	ISIGGGSCAISGGYGSR	1xCarbamidomethyl [C8]	5.68422e-06	0	1	3	1	P02538	0	1598.76	90371678	3.89	0	1.46e-07
SW480_cAMP	1048	ADTLTDEINFLR		4.40516e-05	0	1	3	1	P02538	0	1407.71	108603908.3	3.23	0	2.079e-06
SW480_cAMP	1052	QEIAEINR		0.0162658	0	1	3	1	P02538	0	972.511	194866950.5	2.24	0	0.00449
SW480_cAMP	1058	SGFSSVSVSR		0.00187067	0	1	1	1	P02538	0	1012.51	60302498	2.45	0	0.0002691
SW480_cAMP	1067	SLYGLGGSK		0.0541929	0	1	3	1	P02538	0	881.473	54428933	1.96	0	0.02162
SW480_cAMP	1075	LLEGEDAHLSSSQFSSGSQSSR		3.85714e-10	0	1	1	1	P02533	0	2309.06	397467015	5.27	0	5.74e-13
SW480_cAMP	1076	GQVGGDVNVEMDAAPGVDLSR	1xOxidation [M11(100)]	4.27913e-10	0	1	1	2	P02533	0	2101.98	140540902	5.67	0	6.584e-13
SW480_cAMP	1078	DAEEWFFTK		0.00451701	0	1	1	3	P02533	0	1172.53	244674710	1.91	0	0.001279
SW480_cAMP	1079	ILTATVDNANVLLQIDNAR		0.000147915	0	1	1	1	P02533	0	2054.12	99722544.5	3.04	0	1e-05
SW480_cAMP	1080	ADLEMQIESLKEELAYLK		1.10983e-05	0	1	1	1	P02533	1	2123.09		3.95	0	3.485e-07
SW480_cAMP	1086	APSTYGGGLSVSSSR		3.01043e-05	0	1	1	3	P02533	0	1425.7	492415753	3.66	0	1.271e-06
SW480_cAMP	1088	TKYETELNLR		0.00456933	0	1	1	1	P02533	1	1266.67	189493184	2.02	0	0.000862
SW480_cAMP	1101	MNGQLDLSGK	1xAcetyl [N-Term]	0.000485302	0	1	1	1	Q92734	0	1104.54	175741048	2.43	0	4.679e-05
SW480_cAMP	1102	QSTQVMAASMSAFDPLK		1.33158e-08	0	1	1	3	Q92734	0	1811.87	689478832	4.74	0	1.367e-10
SW480_cAMP	1103	QSTQVMAASMSAFDPLK	1xOxidation [M10(100)]	1.20317e-05	0	1	1	2	Q92734	0	1827.86	235917339	3.74	0	3.882e-07
SW480_cAMP	1104	QSTQVMAASMSAFDPLK	2xOxidation [M6(100); M10(100)]	4.51303e-06	0	1	1	1	Q92734	0	1843.86	114916949	3.16	0	1.085e-07
SW480_cAMP	1105	LLDSLEPPGEPGPSTNIPENDTVDGREEK		1.90867e-05	0	1	1	2	Q92734	1	3105.49	258260044	4.44	0	7.019e-07
SW480_cAMP	1106	LLSNDEVTIK		0.000829727	0	1	1	5	Q92734	0	1131.63	3980294841	1.91	0	9.376e-05
SW480_cAMP	1107	NRPPFGQGYTQPGPGYR		5.0301e-05	0	1	1	1	Q92734	0	1891.92	383631664	2.54	0	2.475e-06
SW480_cAMP	1108	NVMSAFGLTDDQVSGPPSAPAEDR		1.80739e-13	0	1	1	5	Q92734	0	2461.13	374519032	7.38	0	2.77e-17
SW480_cAMP	1109	NVMSAFGLTDDQVSGPPSAPAEDR	1xOxidation [M3(100)]	1.33158e-08	0	1	1	2	Q92734	0	2477.12	196989014	5.41	0	4.415e-10
SW480_cAMP	1110	LLDSLEPPGEPGPSTNIPENDTVDGR		1.48084e-05	0	1	1	3	Q92734	0	2719.31	282260640	3.83	0	2.821e-06
SW480_cAMP	1111	IPIHNEDITYDELVLMMQR	1xOxidation [M16(99.7)]	1.45192e-08	0	1	1	3	Q92734	0	2346.15	143425863	6.21	0	6.362e-11
SW480_cAMP	1112	IPIHNEDITYDELVLMMQR		7.26668e-09	0	1	1	4	Q92734	0	2330.15	586689222	6.04	0	2.596e-11
SW480_cAMP	1113	QSTQVMAASMSAFDPLKNQDEINK		4.46127e-06	0	1	1	2	Q92734	1	2653.26	172281960.5	4.87	0	1.067e-07
SW480_cAMP	1114	AQLGEDIR		0.0640814	0	1	1	3	Q92734	0	901.474	2528140156	1.79	0	0.03608
SW480_cAMP	1115	RELIELR		0.05389	0	1	2	6	Q92734	1	928.557	170477217	2.47	0	0.0215
SW480_cAMP	1116	ELLELR		0.173308	0	1	4	6	Q92734	0	772.456	2385651808	1.37	0	0.1011
SW480_cAMP	1118	LTPYEVDELR		0.00467579	0	1	1	1	Q92841	0	1234.63	46488454	1.85	0	0.0008883
SW480_cAMP	1123	FVINYDYPNSSEDYVHR		1.43207e-06	0	1	1	1	Q92841	0	2117.96	155414440	4.08	0	2.455e-08
SW480_cAMP	1124	LTPYEVDELRR		4.43064e-05	0	1	1	2	Q92841	1	1390.73	217520068	3.33	0	2.097e-06
SW480_cAMP	1125	DWVLNEFR		0.0147569	0	1	1	1	Q92841	0	1078.53	152030472	1.93	0	0.003951
SW480_cAMP	1126	LIQLMEEIMAEK		0.000251458	0	1	1	1	Q92841	0	1447.75	23389208.06	2.97	0	1.997e-05
SW480_cAMP	1127	QLAEDFLR		0.00895726	0	1	1	2	Q92841	0	991.521	186716311	2.72	0	0.002312
SW480_cAMP	1128	ELAQQVQQVADDYGK		2.04775e-06	0	1	1	2	Q92841	0	1691.82	190290198	4.26	0	3.898e-08
SW480_cAMP	1131	GTAYTFFTPGNLK		0.000108329	0	1	1	2	Q92841	0	1416.72	221639290.5	2.6	0	6.701e-06
SW480_cAMP	1134	DMVGIAQTGSGK	1xOxidation [M2(100)]	0.000455471	0	1	1	1	Q92841	0	1179.57	76307815.5	2.32	0	4.311e-05
SW480_cAMP	1135	DMVGIAQTGSGK		0.000931156	0	1	1	1	Q92841	0	1163.57	153376368	2.23	0	0.0001093
SW480_cAMP	1136	LMQLVDHR		0.0140957	0	1	1	2	Q92841	0	1011.54	172545338	2.31	0	0.003718
SW480_cAMP	1137	SSQSSSQQFSGIGR		2.91129e-06	0	1	1	2	Q92841	0	1455.68	247225526	3.63	0	6.132e-08
SW480_cAMP	1138	VLEEANQAINPK		0.000873926	0	1	1	2	Q92841	0	1325.71	240998410	2.37	0	0.0001001
SW480_cAMP	1139	NFYVEHPEVAR		0.000179962	0	1	1	4	Q92841	0	1360.66	136672809	3.18	0	1.29e-05
SW480_cAMP	1140	TIIFVETK		0.0573131	0	1	1	3	Q92841	0	950.556	260102912.5	1.86	0	0.02317
SW480_cAMP	1149	INVYYNEATGGK		2.8913e-05	0	1	1	2	P68371	0	1328.65	260496015.5	2.41	0	2.531e-06
SW480_cAMP	1150	ALTVPELTQQMFDAK		3.76986e-05	0	1	3	1	P68371	0	1691.87	147363766	2.33	0	1.705e-06
SW480_cAMP	1172	ISVYYNEATGGK		0.000275768	0	1	1	1	P07437	0	1301.64	242339651	1.99	0	2.244e-05
SW480_cAMP	1173	ALTVPELTQQVFDAK		5.42788e-06	0	1	1	4	P07437	0	1659.9	239031443	3.04	0	4.761e-06
SW480_cAMP	1175	MAVTFIGNSTAIQELFK	1xOxidation [M1(100)]	1.20451e-06	0	1	1	2	P07437	0	1885.97	48246522.5	3.53	0	1.962e-08
SW480_cAMP	1188	YSSDYFQAPSDYR		1.36749e-06	0	1	1	3	Q08380	0	1598.68	481334622	3.76	0	1.684e-07
SW480_cAMP	1189	IDITLSSVK		0.00660435	0	1	1	2	Q08380	0	975.572	336068888	2.55	0	0.001391
SW480_cAMP	1190	SDLAVPSELALLK		0.000272605	0	1	1	3	Q08380	0	1355.78	942315135	2.34	0	2.221e-05
SW480_cAMP	1191	ELSEALGQIFDSQR		1.24693e-06	0	1	1	2	Q08380	0	1592.79	370345162	3.77	0	2.044e-08
SW480_cAMP	1192	GQWGTVCDNLWDLTDASVVCR	2xCarbamidomethyl [C7; C20]	1.43367e-07	0	1	1	4	Q08380	0	2452.1	128681233.9	4.69	0	1.24e-09
SW480_cAMP	1193	TLQALEFHTVPFQLLAR		7.30057e-08	0	1	1	5	Q08380	0	1984.1	508466600	4.18	0	5.71e-09
SW480_cAMP	1194	IYTSPTWSAFVTDSSWSAR		8.43302e-08	0	1	1	3	Q08380	0	2162.02	72130259.5	4.34	0	6.219e-10
SW480_cAMP	1195	AVDTWSWGER		0.0048962	0	1	1	3	Q08380	0	1206.55	720259146	2.2	0	0.004152
SW480_cAMP	1196	YYPYQSFQTPQHPSFLFQDK		1.43874e-05	0	1	1	1	Q08380	0	2521.18	105517894	4.02	0	4.898e-07
SW480_cAMP	1197	AAFGQGSGPIMLDEVQCTGTEASLADCK	2xCarbamidomethyl [C17; C27]	5.3596e-05	0	1	1	1	Q08380	0	2913.31	76592402	4.12	0	2.697e-06
SW480_cAMP	1198	ASHEEVEGLVEK		0.000242905	0	1	1	3	Q08380	0	1326.65	816046166	3.54	0	1.911e-05
SW480_cAMP	1199	KSQLVYQSR		0.00165738	0	1	1	5	Q08380	1	1108.61	144333452.5	2.8	0	0.0002297
SW480_cAMP	1200	STHTLDLSR		0.0104001	0	1	1	4	Q08380	0	1029.53	1167412920	2.58	0	0.0057
SW480_cAMP	1201	LADGGATNQGR		0.000658805	0	1	1	4	Q08380	0	1059.52	343880643.4	2.78	0	0.0001463
SW480_cAMP	1202	LASAYGAR		0.0416026	0	1	1	3	Q08380	0	808.431	1041034097	2.3	0	0.02201
SW480_cAMP	1203	RIDITLSSVK		0.0357116	0	1	1	2	Q08380	1	1131.67	531825327	2.62	0	0.01246
SW480_cAMP	1204	SQLVYQSR		0.0361185	0	1	1	1	Q08380	0	980.516	261436520	2	0	0.01271
SW480_cAMP	1205	TIAYENK		0.0769559	0	1	1	2	Q08380	0	838.431	395124960	1.94	0	0.05162
SW480_cAMP	1206	VEIFYR		0.140505	0	1	1	1	Q08380	0	826.446	499508958.5	1.77	0	0.07611
SW480_cAMP	1207	AVIFEDCAVPVANR	1xCarbamidomethyl [C7]	8.7707e-07	0	1	1	4	Q9UKU7	0	1560.78	930988748	4.07	0	3.976e-08
SW480_cAMP	1208	DAVALCSMAK	1xCarbamidomethyl [C6]	0.00472995	0	1	1	2	Q9UKU7	0	1065.51	237694661	2.12	0	0.0008971
SW480_cAMP	1209	DYAVQQYVR		0.00340631	0	1	1	2	Q9UKU7	0	1141.56	1123056628	1.81	0	0.001476
SW480_cAMP	1210	IGSEGQGFLIAVR		8.81159e-06	0	1	1	4	Q9UKU7	0	1346.74	484247352	3.75	0	6.109e-06
SW480_cAMP	1211	ELFPVDVMR		0.00602351	0	1	1	5	Q9UKU7	0	1105.57	422232588	1.75	0	0.002257
SW480_cAMP	1212	AAQLGFGGVYIQTDVGGSGLSR		2.01487e-07	0	1	1	2	Q9UKU7	0	2153.1	73281354	5.78	0	1.929e-09
SW480_cAMP	1213	FASYCLTEPGSGSDAASLLTSAK	1xCarbamidomethyl [C5]	2.86773e-08	0	1	1	4	Q9UKU7	0	2333.1	294851020.5	5.7	0	1.533e-10
SW480_cAMP	1214	NAAVALQEER		0.000213958	0	1	1	3	Q9UKU7	0	1100.57	884712136	3.37	0	1.621e-05
SW480_cAMP	1215	VGWNSQPTR		0.00426425	0	1	1	2	Q9UKU7	0	1044.52	879267956	2.14	0	0.00151
SW480_cAMP	1216	VHQILEGSNEVMR		1.34253e-05	0	1	1	6	Q9UKU7	0	1511.76	510426416	3.97	0	1.874e-05
SW480_cAMP	1217	KQGDHYILNGSK		0.00166696	0	1	1	1	Q9UKU7	1	1359.7	138029800	3.97	0	0.0002321
SW480_cAMP	1218	KVGWNSQPTR		0.0074095	0	1	1	4	Q9UKU7	1	1172.62	271905904	3.17	0	0.006965
SW480_cAMP	1219	KDAVALCSMAK	1xCarbamidomethyl [C7]	0.0111418	0	1	1	2	Q9UKU7	1	1193.6	257560004	2.93	0	0.002743
SW480_cAMP	1220	KDAVALCSMAK	1xCarbamidomethyl [C7]; 1xOxidation [M9(100)]	5.1179e-05	0	1	1	1	Q9UKU7	1	1209.6	41643516.5	2.53	0	2.524e-06
SW480_cAMP	1221	EMAPNMAEWDQK		0.000113444	0	1	1	2	Q9UKU7	0	1449.61	94354185	3.36	0	1.595e-05
SW480_cAMP	1222	EMAPNMAEWDQK	1xOxidation [M6(100)]	0.0011134	0	1	1	1	Q9UKU7	0	1465.61	31232622	2.33	0	0.0001373
SW480_cAMP	1223	GISCIVVEK	1xCarbamidomethyl [C4]	0.0244027	0	1	1	4	Q9UKU7	0	1004.54	907584753	2.42	0	0.01063
SW480_cAMP	1224	VHQILEGSNEVMR	1xOxidation [M12(100)]	0.0180305	0	1	1	1	Q9UKU7	0	1527.76	40997405	2.63	0	0.005137
SW480_cAMP	1225	QGDHYILNGSK		0.0190914	0	1	1	2	Q9UKU7	0	1231.61	146935259.5	2.45	0	0.005532
SW480_cAMP	1226	VAFDFAAR		0.0411354	0	1	1	3	Q9UKU7	0	896.462	1358705117	2.25	0	0.01502
SW480_cAMP	1227	FCPPLCTMEK	2xCarbamidomethyl [C2; C6]	0.106304	0	1	1	4	Q9UKU7	0	1282.56	666377444	1.5	0	0.07956
SW480_cAMP	1228	IYPVTEIQEAHK		8.26054e-05	0	1	1	16	Q53FA7	0	1427.75	4345503724	3.21	0	7.745e-06
SW480_cAMP	1229	NVNCLALDGR	1xCarbamidomethyl [C4]	0.0020514	0	1	1	5	Q53FA7	0	1131.56	2716402932	2.36	0	0.0004456
SW480_cAMP	1230	EDFSEATLK		0.0076696	0	1	1	4	Q53FA7	0	1039.49	655096452.5	2.38	0	0.001949
SW480_cAMP	1231	LGAAAGFNYK		0.00200464	0	1	1	2	Q53FA7	0	1011.53	4157506380	2.74	0	0.0003294
SW480_cAMP	1232	MAGAIPLVTAGSQK		0.000300688	0	1	1	3	Q53FA7	0	1343.74	794662044.5	3.13	0	0.001033
SW480_cAMP	1233	MAGAIPLVTAGSQK	1xOxidation [M1(100)]	3.15613e-06	0	1	1	5	Q53FA7	0	1359.73	1849952871	3.44	0	6.825e-08
SW480_cAMP	1234	QMLVNAFTEQILPHFSTEGPQR		4.91448e-10	0	1	1	6	Q53FA7	0	2543.27	736334285.6	5.94	0	1.98e-11
SW480_cAMP	1235	QMLVNAFTEQILPHFSTEGPQR	1xOxidation [M2(100)]	1.80135e-10	0	1	1	3	Q53FA7	0	2559.27	527262798.5	5.99	0	2.135e-13
SW480_cAMP	1236	GSLITSLLR		0.0138554	0	1	1	4	Q53FA7	0	959.588	2377470136	2.51	0	0.003644
SW480_cAMP	1237	GAGVNLILDCIGGSYWEK	1xCarbamidomethyl [C10]	3.10545e-07	0	1	1	6	Q53FA7	0	1951.96	467873930	4.81	0	3.372e-09
SW480_cAMP	1238	MLAVHFDKPGGPENLYVK	1xAcetyl [N-Term]	6.99471e-11	0	1	1	3	Q53FA7	0	2057.05	1887170988	5.25	0	6.291e-14
SW480_cAMP	1239	EVAKPSPGEGEVLLK		2.40399e-05	0	1	1	11	Q53FA7	0	1552.86	2958735072	3.94	0	1.014e-06
SW480_cAMP	1240	KEDFSEATLK		2.50304e-05	0	1	1	4	Q53FA7	1	1167.59	1719981832	3.68	0	9.984e-07
SW480_cAMP	1241	KLQMAEK		0.0361185	0	1	1	1	Q53FA7	1	847.471	87540928.56	2.98	0	0.01265
SW480_cAMP	1242	VAASALNR		0.044017	0	1	1	3	Q53FA7	0	801.458	4425538430	2.24	0	0.02653
SW480_cAMP	1243	LLPVLDR		0.0963896	0	1	1	3	Q53FA7	0	825.519	5661207478	1.4	0	0.04614
SW480_cAMP	1244	RGSLITSLLR		0.172411	0	1	1	1	Q53FA7	1	1115.69	75529057.5	2.06	0	0.1002
SW480_cAMP	1245	SGPNIYELR		0.00771382	0	1	1	4	O75323	0	1048.54	21504464549	2.56	0	0.0017
SW480_cAMP	1246	ENKEFLEFR		0.0117999	0	1	1	5	O75323	1	1211.61	345201835.5	2.26	0	0.006135
SW480_cAMP	1247	LQFHNVKPECLEAYNK	1xCarbamidomethyl [C10]	2.0428e-09	0	1	1	12	O75323	0	1989.99	9978210448	5.88	0	5.012e-12
SW480_cAMP	1248	YEGGYPALTEVMNK		9.3348e-06	0	1	1	9	O75323	0	1571.74	2500756864	3.8	0	1.353e-06
SW480_cAMP	1249	YEGGYPALTEVMNK	1xOxidation [M12(100)]	1.46386e-05	0	1	1	14	O75323	0	1587.74	2732360990	3.33	0	3.595e-05
SW480_cAMP	1250	HGWEELVYYTVPLIQEMESR	1xOxidation [M17(100)]	6.0984e-07	0	1	1	1	O75323	0	2495.19	281467352	4.87	0	8.121e-09
SW480_cAMP	1251	SYQLRPGTMIEWGNYWAR		1.5849e-09	0	1	1	6	O75323	0	2228.07	709354267	6.21	0	2.433e-11
SW480_cAMP	1252	SYQLRPGTMIEWGNYWAR	1xOxidation [M9(100)]	6.54276e-08	0	1	1	2	O75323	0	2244.07	704420874.5	5.38	0	4.493e-10
SW480_cAMP	1253	KDAHSNLLAK		9.59707e-05	0	1	1	12	O75323	1	1096.61	11868930762	3.55	0	7.27e-05
SW480_cAMP	1254	DAHSNLLAK		0.00641708	0	1	1	6	O75323	0	968.516	4571729689	3.13	0	0.001331
SW480_cAMP	1256	ICQEVLPK	1xCarbamidomethyl [C2]	0.0150989	0	1	1	5	O75323	0	986.534	21664525803	2.59	0	0.00661
SW480_cAMP	1257	SREDSWLK		0.0195329	0	1	1	2	O75323	1	1020.51	959023954	2.18	0	0.005703
SW480_cAMP	1258	SDMLLSR	1xOxidation [M3(100)]	0.044017	0	1	1	6	O75323	0	837.413	1719534256	2.22	0	0.02086
SW480_cAMP	1259	SDMLLSR		0.0363236	0	1	1	8	O75323	0	821.419	5687838336	2.42	0	0.0128
SW480_cAMP	1262	EFLEFR		0.139762	0	1	1	4	O75323	0	840.425	10191821601	1.52	0	0.105
SW480_cAMP	1263	FVGVNASDINYSAGR		1.23976e-06	0	1	1	5	Q8N4Q0	0	1569.77	4459978148	3.98	0	5.306e-08
SW480_cAMP	1264	HFLDFQGSAIPQAMQK		4.73144e-07	0	1	1	6	Q8N4Q0	0	1817.9	787181093	4.59	0	5.828e-09
SW480_cAMP	1265	HFLDFQGSAIPQAMQK	1xOxidation [M14(100)]	8.26987e-06	0	1	1	2	Q8N4Q0	0	1833.9	386515862.5	3.43	0	2.388e-07
SW480_cAMP	1266	IVVELPHSVNSK		5.42178e-05	0	1	1	9	Q8N4Q0	0	1321.75	3036855590	3.18	0	1.246e-05
SW480_cAMP	1267	FTGLESIFR		0.00234219	0	1	1	5	Q8N4Q0	0	1069.57	2182152070	2.22	0	0.0003603
SW480_cAMP	1268	LIVIGFISGYQTPTGLSPVK		1.67901e-09	0	1	1	7	Q8N4Q0	0	2090.19	145446465.8	5.17	0	3.275e-10
SW480_cAMP	1269	SASVQGFFLNHYLSK		4.978e-06	0	1	1	2	Q8N4Q0	0	1697.86	673347773	4.08	0	1.232e-07
SW480_cAMP	1270	DCPVPLPGDGDLLVR	1xCarbamidomethyl [C2]	0.000104644	0	1	1	7	Q8N4Q0	0	1622.82	2419947307	3.42	0	0.0001997
SW480_cAMP	1271	SLGCDRPINYK	1xCarbamidomethyl [C4]	0.00664245	0	1	1	8	Q8N4Q0	0	1322.65	2537829838	2.64	0	0.005619
SW480_cAMP	1272	CHVIGTCSSDEK	2xCarbamidomethyl [C1; C7]	1.84374e-05	0	1	1	7	Q8N4Q0	0	1392.59	1129885194	3.48	0	2.562e-05
SW480_cAMP	1273	ELGGLSEGKK		0.0150989	0	1	1	3	Q8N4Q0	1	1017.56	376758461.3	2.27	0	0.004065
SW480_cAMP	1274	AVNYMYMGK	2xOxidation [M5(100); M7(100)]	0.0075819	0	1	1	4	Q8N4Q0	0	1108.48	178417230.5	2	0	0.008651
SW480_cAMP	1275	AVNYMYMGK	1xOxidation [M7(100)]	0.0120048	0	1	1	4	Q8N4Q0	0	1092.49	376220086	1.98	0	0.003007
SW480_cAMP	1276	AVNYMYMGK		0.0108266	0	1	1	3	Q8N4Q0	0	1076.49	1082699471	2.08	0	0.002635
SW480_cAMP	1277	ELGGLSEGK		0.039096	0	1	1	1	Q8N4Q0	0	889.463	774284477.5	2.03	0	0.01407
SW480_cAMP	1278	TEPVGTVLK		0.0427932	0	1	1	4	Q8N4Q0	0	943.546	3801917074	2.01	0	0.01726
SW480_cAMP	1279	LSPNFR		0.188226	0	1	1	3	Q8N4Q0	0	733.399	2907896560	1.58	0	0.1589
SW480_cAMP	1283	YMNSGPVVAMVWEGLNVVK		2.69143e-08	0	1	2	4	P22392	0	2093.06	36122114	4.31	0	1.011e-07
SW480_cAMP	1284	YMNSGPVVAMVWEGLNVVK	1xOxidation [M10(100)]	4.80866e-06	0	1	2	8	P22392	0	2109.05	62857288.25	3.64	0	2.047e-06
SW480_cAMP	1285	YMNSGPVVAMVWEGLNVVK	2xOxidation [M2(100); M10(100)]	1.16484e-07	0	1	2	3	P22392	0	2125.05	64743517	5.17	0	1.065e-09
SW480_cAMP	1286	EISLWFKPEELVDYK		4.67196e-06	0	1	1	10	P22392	0	1895.98	964940316	3.91	0	1.131e-07
SW480_cAMP	1288	NIIHGSDSVK		0.00501026	0	1	2	8	P22392	0	1069.56	5222725296	2.72	0	0.001428
SW480_cAMP	1290	DRPFFPGLVK		0.0333634	0	1	2	5	P22392	0	1175.66	3808125009	2.23	0	0.01195
SW480_cAMP	1291	QHYIDLK		0.0651607	0	1	2	5	P22392	0	916.489	2914745001	2.28	0	0.02759
SW480_cAMP	1293	NEVDSTLTFR		0.00127865	0	1	1	2	P21912	0	1181.58	472174614	2.48	0	0.0001643
SW480_cAMP	1294	IYPLPHMYVIK		0.000305936	0	1	1	5	P21912	0	1373.76	353622987.5	2.59	0	5.526e-05
SW480_cAMP	1295	IYPLPHMYVIK	1xOxidation [M7(100)]	0.000544635	0	1	1	5	P21912	0	1389.76	471216192	2.71	0	8.452e-05
SW480_cAMP	1296	IKNEVDSTLTFR		2.2562e-05	0	1	1	4	P21912	1	1422.76	842325542	3.2	0	8.751e-07
SW480_cAMP	1297	QQYLQSIEER		0.000238738	0	1	1	3	P21912	0	1293.64	1883135576	2.67	0	1.859e-05
SW480_cAMP	1298	DLVPDLSNFYAQYK		6.67303e-05	0	1	1	2	P21912	0	1672.82	91806830.75	3.02	0	3.57e-06
SW480_cAMP	1299	YLGPAVLMQAYR		6.7895e-05	0	1	1	3	P21912	0	1381.73	1680410300	2.81	0	8.713e-06
SW480_cAMP	1300	YLGPAVLMQAYR	1xOxidation [M8(100)]	5.08847e-05	0	1	1	4	P21912	0	1397.72	511080416	2.72	0	2.264e-05
SW480_cAMP	1301	LQDPFSLYR		0.00298356	0	1	1	5	P21912	0	1138.59	2101286459	2.32	0	0.0006516
SW480_cAMP	1302	CGPMVLDALIK	1xCarbamidomethyl [C1]	0.000560568	0	1	1	1	P21912	0	1216.64	1077689772	2.5	0	5.658e-05
SW480_cAMP	1303	CGPMVLDALIK	1xCarbamidomethyl [C1]; 1xOxidation [M4(100)]	0.0114662	0	1	1	2	P21912	0	1232.64	428402719.6	2.05	0	0.002842
SW480_cAMP	1304	AGDKPHMQTYEVDLNK	1xOxidation [M7(100)]	0.000142062	0	1	1	2	P21912	0	1861.87	304123357	3.34	0	9.504e-06
SW480_cAMP	1305	AGDKPHMQTYEVDLNK		7.77013e-07	0	1	1	6	P21912	0	1845.88	1281157500	5.02	0	5.199e-06
SW480_cAMP	1306	RIDTNLNK		0.00671931	0	1	1	6	P21912	1	973.543	1916973658	2.8	0	0.003523
SW480_cAMP	1307	CHTIMNCTR	2xCarbamidomethyl [C1; C7]; 1xOxidation [M5(100)]	0.0164531	0	1	1	3	P21912	0	1208.5	70624254.06	2.98	0	0.006413
SW480_cAMP	1308	CHTIMNCTR	2xCarbamidomethyl [C1; C7]	0.00728276	0	1	1	5	P21912	0	1192.5	591921352	2.69	0	0.01024
SW480_cAMP	1309	DDFTEER		0.0548035	0	1	1	4	P21912	0	911.374	1355426888	2	0	0.02187
SW480_cAMP	1310	IDTNLNK		0.0883109	0	1	1	4	P21912	0	817.441	852992774	2.13	0	0.04123
SW480_cAMP	1311	SIEPYLK		0.113434	0	1	1	3	P21912	0	849.472	2396564033	1.51	0	0.15
SW480_cAMP	1312	WMIDSR		0.139022	0	1	1	4	P21912	0	807.382	421951644	1.84	0	0.1174
SW480_cAMP	1313	AIAEIKK		0.182505	0	1	2	2	P21912	1	772.493	193579225	1.83	0	0.1085
SW480_cAMP	1314	TTPSYVAFTDTER		0.000221492	0	1	6	2	P11142	0	1487.7	400868779.8	3	0	1.697e-05
SW480_cAMP	1315	NQVAMNPTNTVFDAK		1.23263e-06	0	1	1	2	P11142	0	1649.8	279518704.5	3.51	0	2.307e-08
SW480_cAMP	1316	NQVAMNPTNTVFDAK	1xOxidation [M5(100)]	3.50144e-06	0	1	1	1	P11142	0	1665.79	114870340.5	3.82	0	7.796e-08
SW480_cAMP	1317	CNEIINWLDK	1xCarbamidomethyl [C1]	0.000212727	0	1	1	1	P11142	0	1304.63	78012418	2.61	0	1.605e-05
SW480_cAMP	1318	SINPDEAVAYGAAVQAAILSGDK		2.63592e-10	0	1	1	2	P11142	0	2260.15	142363211.3	5.71	0	3.507e-13
SW480_cAMP	1319	NSLESYAFNMK		0.000157604	0	1	1	1	P11142	0	1303.6	124585316	2.98	0	1.086e-05
SW480_cAMP	1320	TVTNAVVTVPAYFNDSQR		2.4206e-06	0	1	1	1	P11142	0	1982	88763306	3.21	0	4.849e-08
SW480_cAMP	1321	FEELNADLFR		0.000380902	0	1	2	1	P11142	0	1253.62	87023794.5	2.28	0	3.407e-05
SW480_cAMP	1322	SFYPEEVSSMVLTK		0.00019965	0	1	1	1	P11142	0	1616.79	85269218.5	2.12	0	1.477e-05
SW480_cAMP	1324	NQTAEKEEFEHQQK		7.32644e-06	0	1	1	1	P11142	1	1745.81	98349166	2.82	0	2.033e-07
SW480_cAMP	1326	STAGDTHLGGEDFDNR		1.0671e-06	0	1	2	2	P11142	0	1691.73	295954902	4.46	0	1.672e-08
SW480_cAMP	1327	DAGTIAGLNVLR		0.0205635	0	1	1	1	P11142	0	1199.67	262265892	2.06	0	0.006094
SW480_cAMP	1328	VCNPIITK	1xCarbamidomethyl [C2]	0.0170279	0	1	1	3	P11142	0	944.523	343102757	2.4	0	0.004734
SW480_cAMP	1329	EIAEAYLGK		0.0623206	0	1	1	1	P11142	0	993.525	223748850	2.19	0	0.02604
SW480_cAMP	1330	ITITNDK		0.150496	0	1	5	2	P11142	0	804.446	340774870	1.84	0	0.08338
SW480_cAMP	1332	GTLDPVEK		0.168865	0	1	1	2	P11142	0	858.457	296229260	2.05	0	0.0973
SW480_cAMP	1333	YVDIAIPCNNK	1xCarbamidomethyl [C8]	0.000222773	0	1	1	5	P08865	0	1306.65	2117919550	2.76	0	3.457e-05
SW480_cAMP	1334	MSGALDVLQMKEEDVLK	1xMet-loss+Acetyl [N-Term]	3.71763e-08	0	1	1	2	P08865	1	1816.94	379357621	3.83	0	2.156e-10
SW480_cAMP	1335	MSGALDVLQMKEEDVLK	1xMet-loss+Acetyl [N-Term]; 1xOxidation [M10(100)]	3.91135e-07	0	1	1	2	P08865	1	1832.93	99500864	3.53	0	4.541e-09
SW480_cAMP	1336	ADHQPLTEASYVNLPTIALCNTDSPLR	1xCarbamidomethyl [C20]	2.9445e-11	0	1	1	4	P08865	0	2996.48	1077022774	7.5	0	2.044e-14
SW480_cAMP	1337	FTPGTFTNQIQAAFR		1.3754e-06	0	1	1	7	P08865	0	1698.86	2118200870	4	0	9.289e-08
SW480_cAMP	1338	EHPWEVMPDLYFYR		0.00018205	0	1	1	3	P08865	0	1881.86	125732901.3	2.79	0	1.308e-05
SW480_cAMP	1339	AIVAIENPADVSVISSR		4.8194e-08	0	1	1	5	P08865	0	1740.95	1590200494	4.27	0	8.579e-10
SW480_cAMP	1340	MSGALDVLQMK	1xMet-loss+Acetyl [N-Term]	0.00249548	0	1	1	3	P08865	0	1103.58	887770324	2.27	0	0.0003925
SW480_cAMP	1341	MSGALDVLQMK	1xMet-loss+Acetyl [N-Term]; 1xOxidation [M10(100)]	0.00323419	0	1	1	3	P08865	0	1119.57	362110776	2.26	0	0.03857
SW480_cAMP	1342	KSDGIYIINLK		0.000187377	0	1	1	4	P08865	1	1263.73	434208353	3.56	0	1.424e-05
SW480_cAMP	1343	SDGIYIINLK		0.00826477	0	1	1	3	P08865	0	1135.64	440425860	2.26	0	0.001856
SW480_cAMP	1344	FAAATGATPIAGR		0.00421541	0	1	1	4	P08865	0	1203.65	4882669270	2.44	0	0.0007737
SW480_cAMP	1345	DPEEIEKEEQAAAEK		1.24253e-08	0	1	1	4	P08865	1	1715.8	233932712	4.78	0	2.535e-08
SW480_cAMP	1346	LLVVTDPR		0.0182379	0	1	1	4	P08865	0	912.551	5311738120	2.14	0	0.01293
SW480_cAMP	1347	DPEEIEK		0.072412	0	1	1	2	P08865	0	859.404	168257059	2.34	0	0.03647
SW480_cAMP	1348	LLLAAR		0.184395	0	1	3	3	P08865	0	656.445	1517062000	1.33	0	0.1098
SW480_cAMP	1349	ENYSHHTQDDRR		0.00395664	0	1	1	2	Q92804	1	1557.68	23092922.19	2.76	0	0.0007131
SW480_cAMP	1351	TDADSESDNSDNNTIFVQGLGEGVSTDQVGEFFK		1.59407e-09	0	1	1	1	Q92804	0	3622.59	155399703.5	6.02	0	3.608e-12
SW480_cAMP	1353	SGDWVCPNPSCGNMNFAR	2xCarbamidomethyl [C6; C11]	4.93189e-08	0	1	1	3	Q92804	0	2068.84	166948802	4.57	0	1.267e-08
SW480_cAMP	1354	TGKPMINLYTDKDTGKPK	1xOxidation [M5(100)]	2.78932e-09	0	1	1	5	Q92804	1	2023.05	342383182	4.56	0	6.871e-05
SW480_cAMP	1355	TGKPMINLYTDKDTGKPK		6.64827e-12	0	1	1	5	Q92804	1	2007.06	669898272	5.84	0	6.639e-09
SW480_cAMP	1356	QSSYSQQPYNNQGQQQNMESSGSQGGR		1.0671e-06	0	1	1	1	Q92804	0	2975.26	79879380	4.89	0	1.673e-08
SW480_cAMP	1357	TGKPMINLYTDK	1xOxidation [M5(100)]	0.000468796	0	1	1	1	Q92804	0	1396.71		3.89	0	4.48e-05
SW480_cAMP	1358	TGKPMINLYTDK		8.95527e-05	0	1	1	3	Q92804	0	1380.72	277257952	4.68	0	5.231e-06
SW480_cAMP	1359	ENYSHHTQDDR		0.00195895	0	1	1	1	Q92804	0	1401.58	1252469.359	2.24	0	0.0002857
SW480_cAMP	1360	AGFPLAVHSGAAR		0.00156453	0	1	1	6	Q9BY49	0	1253.67	2179135195	3.18	0	0.0003441
SW480_cAMP	1361	VIPIQCNIR	1xCarbamidomethyl [C6]	0.0118679	0	1	1	1	Q9BY49	0	1112.62	2143098664	1.66	0	0.002959
SW480_cAMP	1362	SAADELQANLPPTK		1.2614e-06	0	1	1	10	Q9BY49	0	1454.75	627407121	4.61	0	1.424e-07
SW480_cAMP	1363	SLYTHSYEVPDHDNWPK		8.41262e-11	0	1	1	5	Q9BY49	0	2087.95	973435526	6.43	0	7.964e-14
SW480_cAMP	1364	EHGGSIVNIIVPTK		9.99249e-05	0	1	1	4	Q9BY49	0	1463.82	926579144	4.51	0	6.018e-06
SW480_cAMP	1365	SYLAPGLLQGQVAIVTGGATGIGK		4.7526e-11	0	1	1	5	Q9BY49	0	2271.27	591177747	5.95	0	1.103e-12
SW480_cAMP	1366	SLALEWACSGIR	1xCarbamidomethyl [C8]	8.11883e-05	0	1	1	2	Q9BY49	0	1362.68	463752684	2.86	0	4.613e-06
SW480_cAMP	1367	ELLELGSNVVIASR		1.15556e-05	0	1	1	2	Q9BY49	0	1499.84	185610594	3.58	0	1.191e-06
SW480_cAMP	1368	INFLVNNGGGQFLSPAEHISSK		4.00711e-08	0	1	1	3	Q9BY49	0	2329.19	573794222.5	5.31	0	2.373e-10
SW480_cAMP	1369	NEEEVNNLVK		0.000894318	0	1	1	2	Q9BY49	0	1187.59	804987470	2.53	0	0.0001033
SW480_cAMP	1370	AGVYNLTK		0.0256868	0	1	1	3	Q9BY49	0	865.478	1540144634	2.63	0	0.01091
SW480_cAMP	1371	GAGDLSVVK		0.0351098	0	1	1	3	Q9BY49	0	845.473	1395399501	2.35	0	0.01223
SW480_cAMP	1372	STLDTFGK		0.0335532	0	1	1	4	Q9BY49	0	868.441	1392362777	1.94	0	0.01155
SW480_cAMP	1373	AVYSSWMK		0.0404443	0	1	1	1	Q9BY49	0	971.466	534278127	1.75	0	0.01475
SW480_cAMP	1375	INEMVHFDLPGQEER	1xOxidation [M4(100)]	0.00223665	0	1	1	1	Q9NVI7	0	1829.85	172999936	2.21	0	0.0003391
SW480_cAMP	1380	ATLNAFLYR		0.0014684	0	1	2	2	Q9NVI7	0	1068.58	561633428	2.87	0	0.0001974
SW480_cAMP	1382	LLSRPQDALEGVVLSPSLEAR		1.37847e-08	0	1	1	1	Q9NVI7	0	2250.25	319606302.5	6.41	0	5.95e-11
SW480_cAMP	1383	DALNLAQMQEQTLQLEQQSK		1.75634e-08	0	1	2	2	Q9NVI7	0	2316.15	316079239.5	5.8	0	8.138e-11
SW480_cAMP	1384	YVLKPATEGK		0.00156453	0	1	1	6	Q9NVI7	0	1105.63	851489934	2.14	0	0.00245
SW480_cAMP	1385	VQDAVQQHQQK		9.2173e-05	0	1	1	4	Q9NVI7	0	1308.67	79866423.81	3.97	0	7.443e-06
SW480_cAMP	1386	MSWLFGINK	1xMet-loss+Acetyl [N-Term]	0.0225302	0	1	1	1	Q9NVI7	0	1006.54		1.56	0	0.00685
SW480_cAMP	1388	NATLVAGR		0.0268839	0	1	1	2	Q9NVI7	0	801.458	641235924	2.2	0	0.008604
SW480_cAMP	1392	AFVTDWDK		0.0209189	0	1	1	2	Q9NVI7	0	981.468	363792460	2.12	0	0.006204
SW480_cAMP	1393	NILMYGPPGTGK		0.0168341	0	1	1	3	Q9NVI7	0	1247.65	551939080	2.45	0	0.006916
SW480_cAMP	1407	YLTVAAIFR		0.00327167	0	1	2	1	Q13885	0	1053.61	39148509	1.88	0	0.0005572
SW480_cAMP	1423	VAPEEHPVLLTEAPLNPK		0.000233293	0	1	2	3	P60709	0	1954.06	968329872.5	3.1	0	2.249e-05
SW480_cAMP	1425	MDDDIAALVVDNGSGMCK	1xCarbamidomethyl [C17]; 1xMet-loss+Acetyl [N-Term]	1.62401e-05	0	1	1	1	P60709	0	1821.8	54080570.25	3.09	0	5.731e-07
SW480_cAMP	1427	DLYANTVLSGGTTMYPGIADR		5.94489e-10	0	1	2	1	P60709	0	2215.07	43382015	4.83	0	1.009e-12
SW480_cAMP	1437	GYSFTTTAER		0.00373518	0	1	2	4	P60709	0	1132.53	620071252	2.23	0	0.0008023
SW480_cAMP	1438	CDVDIRK	1xCarbamidomethyl [C1]	0.0206813	0	1	3	1	P60709	1	905.451	48582720	2.5	0	0.006132
SW480_cAMP	1444	DYQAMLGVK		0.0154489	0	1	1	2	Q7Z794	0	1024.51	127915356	2.35	0	0.008211
SW480_cAMP	1445	LQDLEEALQQSK		0.001107	0	1	1	1	Q7Z794	0	1401.72	321396973	2.81	0	0.0001363
SW480_cAMP	1446	TQYELIAQR		0.0144225	0	1	1	2	Q7Z794	0	1121.59	344180422	1.66	0	0.04707
SW480_cAMP	1448	GEQALQDAWQK		0.00113938	0	1	1	2	Q7Z794	0	1273.62	200264144.5	2.81	0	0.0002247
SW480_cAMP	1449	QVDLLSAEQMR	1xOxidation [M10(100)]	0.000345328	0	1	1	2	Q7Z794	0	1305.65	256371652	2.52	0	0.001403
SW480_cAMP	1450	STSGFCQGGGVGGFGGGR	1xCarbamidomethyl [C6]	1.66378e-06	0	1	1	1	Q7Z794	0	1644.72	36567957	4.63	0	2.977e-08
SW480_cAMP	1451	SLDLDSIIDAVR		1.81211e-05	0	1	1	3	Q7Z794	0	1316.71	203575041	2.76	0	6.605e-07
SW480_cAMP	1452	VDTLTGEVNFLK		8.02571e-05	0	1	1	2	Q7Z794	0	1335.72	217782656	2.93	0	8.731e-06
SW480_cAMP	1453	SKDEAEALYQTK		1.89769e-05	0	1	1	2	Q7Z794	1	1382.68	136767174	3.79	0	4.668e-06
SW480_cAMP	1454	QLLEGEESR		0.00278423	0	1	1	2	Q7Z794	0	1060.53	223681650	2.8	0	0.0004528
SW480_cAMP	1455	SKYEDEINKR		1.36596e-05	0	1	1	2	Q7Z794	2	1281.64	84130201.25	3.51	0	4.578e-07
SW480_cAMP	1456	SMQDVVEDYK		0.00699539	0	1	1	1	Q7Z794	0	1213.54	156779618	1.6	0	0.001493
SW480_cAMP	1457	SMQDVVEDYK	1xOxidation [M2(100)]	0.00230204	0	1	1	1	Q7Z794	0	1229.54	97242315	1.87	0	0.0003538
SW480_cAMP	1458	LQAEISNVKK		0.00549363	0	1	1	1	Q7Z794	1	1129.66	75215450	2.6	0	0.001095
SW480_cAMP	1459	EQIMVLNNK		0.0155376	0	1	1	1	Q7Z794	0	1088.58	55168477	1.91	0	0.004218
SW480_cAMP	1461	YQELQITAGR		0.0249654	0	1	1	1	Q7Z794	0	1178.62	206228282	1.46	0	0.007847
SW480_cAMP	1462	EQIMVLNNK	1xOxidation [M4(100)]	0.0194216	0	1	1	1	Q7Z794	0	1104.57	214959358	2.07	0	0.005625
SW480_cAMP	1463	LQAEISNVK		0.0176226	0	1	1	1	Q7Z794	0	1001.56	272702928	2.22	0	0.004987
SW480_cAMP	1464	QVDLLSAEQMR		0.0173227	0	1	1	1	Q7Z794	0	1289.65	83141992	1.87	0	0.004868
SW480_cAMP	1465	MEIAELNR	1xOxidation [M1(100)]	0.0194216	0	1	1	1	Q7Z794	0	991.488	259098413	2.3	0	0.005641
SW480_cAMP	1466	DVDAAYVSK		0.0282965	0	1	1	1	Q7Z794	0	967.473	262061782.8	2.4	0	0.009222
SW480_cAMP	1469	VDLESR		0.19811	0	1	1	2	Q7Z794	0	718.373	253663696	1.67	0	0.121
SW480_cAMP	1470	FGASLGSLSSGR		0.000125132	0	1	1	2	O15254	0	1138.59	180260959	3.07	0	8.253e-05
SW480_cAMP	1471	MGDVTPEGTYVSPFK	1xOxidation [M1(100)]	1.09201e-06	0	1	1	1	O15254	0	1643.76	124857362	3.91	0	1.727e-08
SW480_cAMP	1472	EIHALASASKPLASWTTQQGIQECR	1xCarbamidomethyl [C24]	0.011078	0	1	1	1	O15254	0	2782.39	45273386.75	3.02	0	0.002725
SW480_cAMP	1473	ASWWPEFSVNKPVIGSLK		0.00130848	0	1	1	2	O15254	0	2045.09	71428413.25	2.75	0	0.0001698
SW480_cAMP	1474	MASTVEGGDTALLPEFPR	1xMet-loss+Acetyl [N-Term]	4.781e-06	0	1	1	1	O15254	0	1801.9	49800733	3.87	0	1.171e-07
SW480_cAMP	1475	ELALFTEGEGMLR		8.80164e-05	0	1	1	1	O15254	0	1465.74	34253996	3.38	0	5.096e-06
SW480_cAMP	1476	TLLPMPGVMVGDIGK		5.0592e-05	0	1	1	2	O15254	0	1527.83	93090116	3.18	0	2.493e-06
SW480_cAMP	1477	FEVSSVADCLDSAVALAAYK	1xCarbamidomethyl [C9]	1.43367e-07	0	1	1	2	O15254	0	2116.03	29277365.75	4.89	0	1.239e-09
SW480_cAMP	1478	TIFSALENDPLFAR		2.23032e-05	0	1	1	1	O15254	0	1593.83	50832589	3.95	0	8.648e-07
SW480_cAMP	1479	VPALIQCLGMYDSSLAAK	1xCarbamidomethyl [C7]	8.41422e-06	0	1	1	2	O15254	0	1936.99	348093942.5	2.37	0	2.433e-07
SW480_cAMP	1480	SVDFLDAYPGILDQK		1.23263e-06	0	1	1	2	O15254	0	1680.85	180269181.5	4	0	2.016e-08
SW480_cAMP	1481	NLWGAVLQESK		0.000339404	0	1	1	2	O15254	0	1244.66	131500552	2.37	0	2.934e-05
SW480_cAMP	1482	SGSSDFEAR		0.00549363	0	1	1	2	O15254	0	955.412	116527276	2.83	0	0.002089
SW480_cAMP	1483	TATHAVVFAK		0.000119489	0	1	1	3	O15254	0	1044.58	188139093	3.73	0	7.609e-06
SW480_cAMP	1484	SPGADLSLEK		0.00350585	0	1	1	2	O15254	0	1016.53	189749254	2.98	0	0.0009046
SW480_cAMP	1485	FWVGNMGK		0.042313	0	1	1	1	O15254	0	938.455	89235664	1.97	0	0.01555
SW480_cAMP	1486	HAALLYR		0.0335532	0	1	1	2	O15254	0	843.484	181357672	2.33	0	0.01154
SW480_cAMP	1487	ADGELYK		0.0740339	0	1	1	1	O15254	0	795.388	79627332	2.17	0	0.03259
SW480_cAMP	1488	SGVGNIFIK		0.00436361	0	1	3	2	P11940	0	934.536	392814620	3.01	0	0.00133
SW480_cAMP	1489	IVATKPLYVALAQR		6.30611e-06	0	1	2	5	P11940	0	1542.94	395149296	3.87	0	1.672e-07
SW480_cAMP	1492	GYGFVHFETQEAAER		0.0145888	0	1	1	1	P11940	0	1740.8	159361360.5	2.02	0	0.003873
SW480_cAMP	1493	KEFSPFGTITSAK		0.00719948	0	1	1	1	P11940	1	1412.74	101661122.8	2.93	0	0.00155
SW480_cAMP	1494	VDEAVAVLQAHQAK		3.17439e-06	0	1	2	1	P11940	0	1478.8	104509778	4.56	0	6.88e-08
SW480_cAMP	1495	SKVDEAVAVLQAHQAK		0.000666447	0	1	2	2	P11940	1	1693.92	461127176	2.96	0	0.0001353
SW480_cAMP	1496	LFPLIQAMHPTLAGK		0.00592042	0	1	2	1	P11940	0	1636.92	91458251.5	2.1	0	0.001206
SW480_cAMP	1499	EFSPFGTITSAK		0.000980755	0	1	1	1	P11940	0	1284.65	182226723	2.25	0	0.0001162
SW480_cAMP	1500	FSPAGPILSIR		0.0155376	0	1	4	2	P11940	0	1157.67	240521112	2.07	0	0.00503
SW480_cAMP	1501	GFGFVSFER		0.00715819	0	1	2	2	P11940	0	1045.51	176915521	2.2	0	0.001541
SW480_cAMP	1503	QAHLTNQYMQR		0.000730866	0	1	1	2	P11940	0	1389.67	287038616	3.71	0	0.0002285
SW480_cAMP	1504	QAHLTNQYMQR	1xOxidation [M9(100)]	0.00199312	0	1	1	1	P11940	0	1405.66	89501166	3.24	0	0.0002933
SW480_cAMP	1505	NFGEDMDDER		0.00113283	0	1	2	1	P11940	0	1227.46	85217002.5	2.26	0	0.0001405
SW480_cAMP	1507	NLDDGIDDER		0.0411354	0	1	2	2	P11940	0	1161.5	240742081.5	1.87	0	0.01682
SW480_cAMP	1508	FGPALSVK		0.0849811	0	1	2	2	P11940	0	818.477	531506501.3	1.66	0	0.0392
SW480_cAMP	1509	QVLNQDLTFQHIK		4.04457e-06	0	1	1	2	Q5VWZ2	0	1583.85	1405959686	4.32	0	9.392e-08
SW480_cAMP	1510	HSASLIFLHGSGDSGQGLR		1.4503e-07	0	1	1	6	Q5VWZ2	0	1938.98	1222128872	5.81	0	2.365e-08
SW480_cAMP	1511	FHSFPNVYHELSK		1.20317e-05	0	1	1	8	Q5VWZ2	0	1604.79	869977927.5	3.53	0	3.881e-07
SW480_cAMP	1512	IIYPTAPPR		0.00467579	0	1	1	8	Q5VWZ2	0	1027.59	2171934491	2.02	0	0.0008852
SW480_cAMP	1513	NHQDVAGVFALSSFLNK		2.25075e-08	0	1	1	6	Q5VWZ2	0	1846.94	736043347	5.87	0	1.125e-10
SW480_cAMP	1514	GGISNVWFDR		0.00209924	0	1	1	2	Q5VWZ2	0	1150.56	251585886	3.02	0	0.000694
SW480_cAMP	1515	ASAVYQALQK		0.00595459	0	1	1	4	Q5VWZ2	0	1078.59	788299818	2.23	0	0.001216
SW480_cAMP	1516	MAAASGSVLQR	1xMet-loss+Acetyl [N-Term]	0.000765374	0	1	1	8	Q5VWZ2	0	1001.54	1085256264	3.41	0	0.000113
SW480_cAMP	1517	CIVSPAGR	1xCarbamidomethyl [C1]	0.0318828	0	1	1	1	Q5VWZ2	0	859.445	998839868	2.19	0	0.01078
SW480_cAMP	1518	TELDILK		0.052695	0	1	1	3	Q5VWZ2	0	831.482	1194530868	2.26	0	0.02549
SW480_cAMP	1519	LWILTK		0.138286	0	1	1	3	Q5VWZ2	0	773.492	492369632.5	1.78	0	0.09214
SW480_cAMP	1520	LPGEMEK	1xOxidation [M5(100)]	0.163666	0	1	1	2	Q5VWZ2	0	819.392	137693870.5	1.28	0	0.09352
SW480_cAMP	1521	SLGVTTK		0.173308	0	1	1	2	Q5VWZ2	0	705.414	672894754.3	1.65	0	0.1013
SW480_cAMP	1522	LPGEMEK		0.187262	0	1	1	2	Q5VWZ2	0	803.397	546985146.8	1.71	0	0.112
SW480_cAMP	1523	IEVIEIMTDR		0.00276823	0	1	2	3	P09651	0	1218.64	478343878	2.28	0	0.0004483
SW480_cAMP	1524	IEVIEIMTDR	1xOxidation [M7(100)]	0.000365831	0	1	2	2	P09651	0	1234.63	200773877	1.9	0	3.233e-05
SW480_cAMP	1525	LFIGGLSFETTDESLR		1.49274e-07	0	1	2	3	P09651	0	1784.91	215552058	3.54	0	4.166e-07
SW480_cAMP	1526	SHFEQWGTLTDCVVMR	1xCarbamidomethyl [C12]; 1xOxidation [M15(100)]	0.000179962	0	1	2	1	P09651	0	1981.89	103931003	3.38	0	1.296e-05
SW480_cAMP	1527	NQGGYGGSSSSSSYGSGR		1.75438e-07	0	1	1	3	P09651	0	1694.7	386419442	4.81	0	1.605e-09
SW480_cAMP	1528	YHTVNGHNCEVR	1xCarbamidomethyl [C9]	6.82878e-05	0	1	1	3	P09651	0	1485.67	140303636	4	0	3.675e-06
SW480_cAMP	1529	SSGPYGGGGQYFAKPR		5.5867e-06	0	1	1	2	P09651	0	1628.78	337958993	3.84	0	1.434e-07
SW480_cAMP	1533	EDSQRPGAHLTVK		0.0174221	0	1	2	6	P09651	0	1437.74	752867025.5	3.1	0	0.007567
SW480_cAMP	1534	DYFEQYGK		0.0427932	0	1	2	3	P09651	0	1049.46	739137820	1.69	0	0.0159
SW480_cAMP	1537	NTDEMVELR		0.00152887	0	1	1	1	P61978	0	1106.51	288883386	2.91	0	0.0002067
SW480_cAMP	1538	IITITGTQDQIQNAQYLLQNSVK		2.22741e-09	0	1	1	4	P61978	0	2589.39	739845803	5.5	0	5.575e-12
SW480_cAMP	1539	IILDLISESPIK		4.13434e-05	0	1	1	4	P61978	0	1340.8	556144152	3.11	0	2.977e-06
SW480_cAMP	1540	LLIHQSLAGGIIGVK		4.187e-06	0	1	1	2	P61978	0	1518.94	295777720	5.09	0	2.471e-07
SW480_cAMP	1541	GSYGDLGGPIITTQVTIPK		1.55771e-09	0	1	1	2	P61978	0	1917.03	379800968	4.79	0	3.512e-12
SW480_cAMP	1542	GSDFDCELR	1xCarbamidomethyl [C6]	0.00470279	0	1	1	3	P61978	0	1098.45	319325066	2.32	0	0.0008926
SW480_cAMP	1543	VVLIGGKPDR		0.0127867	0	1	1	6	P61978	0	1053.64	938671531	2.49	0	0.003272
SW480_cAMP	1544	RPAEDMEEEQAFKR	1xOxidation [M6(100)]	0.00865367	0	1	1	1	P61978	1	1751.8	45343355	1.96	0	0.001965
SW480_cAMP	1545	LFQECCPHSTDR	2xCarbamidomethyl [C5; C6]	7.15933e-06	0	1	1	3	P61978	0	1549.65	450762434	3.71	0	7.193e-07
SW480_cAMP	1546	TDYNASVSVPDSSGPER		2.60909e-06	0	1	1	2	P61978	0	1780.8	213563073.5	4.14	0	5.325e-08
SW480_cAMP	1547	IDEPLEGSEDR		0.000425015	0	1	1	3	P61978	0	1259.58	339423304	2.09	0	3.937e-05
SW480_cAMP	1548	RPAEDMEEEQAFK		0.000643782	0	1	1	1	P61978	0	1579.71	58789630	3.26	0	6.763e-05
SW480_cAMP	1549	NLPLPPPPPPR		0.0278177	0	1	1	5	P61978	0	1194.7	76427009.5	2.04	0	0.05782
SW480_cAMP	1550	DLAGSIIGK		0.0495395	0	1	1	2	P61978	0	873.504	595278640.5	2	0	0.01922
SW480_cAMP	1551	DYDDMSPR		0.0395405	0	1	1	1	P61978	0	998.388	72994523.75	2.23	0	0.01427
SW480_cAMP	1552	QPAEHLQLLEEAAK		0.0099903	0	1	1	1	P33992	0	1576.83	107610224	2.19	0	0.002377
SW480_cAMP	1553	FAIGSQVSEHSIIK		2.33826e-06	0	1	1	3	P33992	0	1515.82	128051676	3.97	0	9.456e-08
SW480_cAMP	1554	VLGIQVDTDGSGR		0.000787763	0	1	1	2	P33992	0	1316.68	137021402	2.9	0	8.768e-05
SW480_cAMP	1555	GEDNIDFMPTILSR		9.70842e-05	0	1	1	1	P33992	0	1607.77	34434739	3.25	0	5.794e-06
SW480_cAMP	1556	LAALPNVYEVISK		2.94177e-05	0	1	1	2	P33992	0	1416.81	224130639	2.52	0	1.233e-06
SW480_cAMP	1557	CPLDPYFIMPDK	1xCarbamidomethyl [C1]	0.000251458	0	1	1	1	P33992	0	1495.7	36435860	3.05	0	1.998e-05
SW480_cAMP	1558	LQPFATEADVEEALR		9.3888e-06	0	1	1	2	P33992	0	1688.85	90927833.75	2.97	0	2.8e-07
SW480_cAMP	1559	CSVLAAANSVFGR	1xCarbamidomethyl [C1]	0.000109586	0	1	1	1	P33992	0	1351.68	82466823	2.31	0	6.791e-06
SW480_cAMP	1560	IPGIIIAASAVR		0.00181752	0	1	1	2	P33992	0	1180.74	147471247	2.55	0	0.00026
SW480_cAMP	1561	SDASPSSIR		0.0049815	0	1	1	1	P33992	0	919.448	209155085	2.57	0	0.0009626
SW480_cAMP	1562	HMQLYCDR	1xCarbamidomethyl [C6]; 1xOxidation [M2(100)]	0.00533778	0	1	1	1	P33992	0	1138.48	23095856	1.42	0	0.00105
SW480_cAMP	1563	VAIHEAMEQQTISIAK	1xOxidation [M7(100)]	0.0122132	0	1	1	1	P33992	0	1784.92		1.53	0	0.00308
SW480_cAMP	1564	QKYPEHAIHK		0.00414321	0	1	1	2	P33992	1	1250.66	37678894.25	2.8	0	0.0014
SW480_cAMP	1565	AGITTTLNSR		0.00218567	0	1	1	2	P33992	0	1033.56	208718056	2.49	0	0.0003291
SW480_cAMP	1566	CVDFQTLK	1xCarbamidomethyl [C1]	0.0168341	0	1	1	1	P33992	0	1010.5	268968382	2.23	0	0.004692
SW480_cAMP	1567	GSSAAGLTASVMR		0.0282965	0	1	1	2	P33992	0	1207.61		1.86	0	0.09696
SW480_cAMP	1568	YPEHAIHK		0.0335532	0	1	1	1	P33992	0	994.51	48335160.31	1.26	0	0.01156
SW480_cAMP	1569	LQELPDAVPHGEMPR		0.062669	0	1	1	1	P33992	0	1688.84	31131667	2.11	0	0.02612
SW480_cAMP	1570	VLQLMLR		0.0599335	0	1	1	1	P33992	0	872.539	83954698.5	1.95	0	0.02461
SW480_cAMP	1571	IAEALSK		0.104588	0	1	1	1	P33992	0	731.43	120841121.5	2.01	0	0.05154
SW480_cAMP	1572	FGLTTSR		0.108047	0	1	1	1	P33992	0	781.42	131472164	1.93	0	0.05367
SW480_cAMP	1573	LSAEAAEK		0.142756	0	1	1	2	P33992	0	818.425	82164664	1.62	0	0.07799
SW480_cAMP	1574	VLQLMLR	1xOxidation [M5(100)]	0.148918	0	1	1	1	P33992	0	888.534	48126437	1.91	0	0.08263
SW480_cAMP	1575	SFAGAVSPQEEEEFRR		0.150496	0	1	1	1	P33992	1	1838.87	188744606.5	1.25	0	0.08348
SW480_cAMP	1576	YRDELKR		0.184395	0	1	1	1	P33992	2	979.532	106459432.5	1.62	0	0.1097
SW480_cAMP	1579	FMQASEDLLK		0.00310635	0	1	1	2	P15531	0	1181.59	2000654502	1.92	0	0.0005192
SW480_cAMP	1580	FMQASEDLLK	1xOxidation [M2(100)]	0.00246688	0	1	1	3	P15531	0	1197.58	859198416	2.06	0	0.0003845
SW480_cAMP	1582	YMHSGPVVAMVWEGLNVVK		1.234e-07	0	1	1	1	P15531	0	2116.07		5.84	0	1.022e-09
SW480_cAMP	1583	YMHSGPVVAMVWEGLNVVK	1xOxidation [M2(100)]	0.000824957	0	1	1	2	P15531	0	2132.07	10940774.75	3.57	0	9.35e-05
SW480_cAMP	1585	NIIHGSDSVESAEK		7.09303e-08	0	1	1	6	P15531	0	1485.72	2911328304	4.6	0	3.99e-08
SW480_cAMP	1587	DRPFFAGLVK		0.0388755	0	1	1	3	P15531	0	1149.64	1320213005	2.23	0	0.02104
SW480_cAMP	1588	EHYVDLK		0.12231	0	1	1	2	P15531	0	903.457	1476531096	2.52	0	0.06354
SW480_cAMP	1590	LLQLGQQPR		0.00301814	0	1	1	1	Q9Y446	0	1052.62	283011753	2.5	0	0.0005019
SW480_cAMP	1591	HTTEAAAGALQNITAGDR		0.00241066	0	1	1	1	Q9Y446	0	1796.89	139132488.5	2.8	0	0.0003757
SW480_cAMP	1592	SVENAVCVLR	1xCarbamidomethyl [C7]	0.00249548	0	1	1	1	Q9Y446	0	1146.59	158579780	1.95	0	0.0003927
SW480_cAMP	1593	ADYDTLSLR		0.00630727	0	1	1	1	Q9Y446	0	1053.52	135585483	2.28	0	0.001304
SW480_cAMP	1594	AASSLLANLWQYNK		2.29815e-06	0	1	1	3	Q9Y446	0	1578.83	137137258.8	4.43	0	4.512e-08
SW480_cAMP	1595	ELPLAADALTFAEVSK		3.93398e-07	0	1	1	2	Q9Y446	0	1674.89	60863113.44	3.38	0	4.596e-09
SW480_cAMP	1596	LSSGFDDIDLPSAVK		1.57961e-06	0	1	1	1	Q9Y446	0	1563.79	67833894	4.53	0	2.783e-08
SW480_cAMP	1597	LFNHANQEVQR		3.59986e-05	0	1	1	2	Q9Y446	0	1355.68	276766113	3.84	0	7.109e-05
SW480_cAMP	1598	VVSHLIEK		0.0101057	0	1	1	3	Q9Y446	0	924.551	215820951	2.75	0	0.002407
SW480_cAMP	1599	SAVDLSCSR	1xCarbamidomethyl [C7]	0.0145888	0	1	1	1	Q9Y446	0	994.462	175360542	2.68	0	0.003897
SW480_cAMP	1600	NLIYDNADNK		0.00255367	0	1	1	2	Q9Y446	0	1179.56	216467126	1.93	0	0.0008451
SW480_cAMP	1601	GQYHTLQAGFSSR		0.000590432	0	1	1	3	Q9Y446	0	1451.7	201029215.8	3.86	0	0.0001228
SW480_cAMP	1602	NLSSASQATR		0.00177609	0	1	1	3	Q9Y446	0	1034.52	226499866	2.8	0	0.0002527
SW480_cAMP	1603	ILNPLLDR		0.0214021	0	1	1	2	Q9Y446	0	953.578	338135740.3	2	0	0.006382
SW480_cAMP	1604	DLLYFDGLR		0.0230502	0	1	1	2	Q9Y446	0	1111.58	153533037	1.97	0	0.007052
SW480_cAMP	1605	LGPGGLDDR		0.0309904	0	1	1	2	Q9Y446	0	899.458	254058728	2.45	0	0.01036
SW480_cAMP	1606	LALEQER		0.0826757	0	1	1	1	Q9Y446	0	858.468	122182122	1.72	0	0.03761
SW480_cAMP	1607	NVTGILWNLSSSDHLK		0.129036	0	1	1	1	Q9Y446	0	1783.93	75283394	1.31	0	0.06791
SW480_cAMP	1608	WAGVLSR		0.145039	0	1	1	1	Q9Y446	0	788.441	39484729	1.86	0	0.07937
SW480_cAMP	1609	LPGSVGEK		0.165383	0	1	1	1	Q9Y446	0	786.436	173077009.8	1.77	0	0.09482
SW480_cAMP	1610	LTEADYLSSHLTEGPHR		1.09201e-06	0	1	1	2	Q9BRJ7	0	1925.94	344529795.5	4.65	0	1.721e-08
SW480_cAMP	1611	FSVLMQMR		0.0133104	0	1	1	1	Q9BRJ7	0	1011.51	202557676	2.31	0	0.00346
SW480_cAMP	1612	FSVLMQMR	1xOxidation [M5(100)]	0.0144225	0	1	1	1	Q9BRJ7	0	1027.51	95755376.25	2.13	0	0.00383
SW480_cAMP	1613	LVEALAAATEK		0.000166961	0	1	1	4	Q9BRJ7	0	1115.63	1245208916	2.81	0	5.39e-05
SW480_cAMP	1614	FDGLLGFPGGFVDR		6.9158e-06	0	1	1	5	Q9BRJ7	0	1496.75	644799068	3.85	0	1.887e-07
SW480_cAMP	1615	VGGFPNFLSNAFVSTAK		9.61867e-07	0	1	1	5	Q9BRJ7	0	1755.91	558248634	3.89	0	1.461e-08
SW480_cAMP	1616	QLTLEQLHAVEISAVHSR		1.17158e-07	0	1	1	3	Q9BRJ7	0	2031.1	407035222.5	5.2	0	9.54e-10
SW480_cAMP	1617	FWSLEDGLNR		0.00970748	0	1	1	1	Q9BRJ7	0	1236.6	274340773	1.73	0	0.002291
SW480_cAMP	1618	CQLLFALK	1xCarbamidomethyl [C1]	0.00475726	0	1	1	2	Q9BRJ7	0	992.56	300724253	2.87	0	0.0009108
SW480_cAMP	1619	DHGLEVLGLVR		0.000155796	0	1	2	2	Q9BRJ7	0	1207.68	233870478	2.9	0	1.076e-05
SW480_cAMP	1620	VLGLGLGCLR	1xCarbamidomethyl [C8]	0.000439979	0	1	1	3	Q9BRJ7	0	1057.62	643762580.5	2.76	0	4.122e-05
SW480_cAMP	1621	VVAHLYAR		0.00627108	0	1	1	4	Q9BRJ7	0	928.536	997425979	2.25	0	0.00453
SW480_cAMP	1622	VLNMMPEEK		0.00288217	0	1	1	3	Q9BRJ7	0	1090.53	282147136	2.22	0	0.0008295
SW480_cAMP	1623	VPLYTQK		0.0979796	0	1	1	3	Q9BRJ7	0	848.488	1244718691	2	0	0.04714
SW480_cAMP	1624	VLNMMPEEK	1xOxidation [M5(99.6)]	0.134659	0	1	1	1	Q9BRJ7	0	1106.52	28275954	1.67	0	0.072
SW480_cAMP	1629	IIAATIENAQPILQIDNAR		1.93945e-09	0	1	1	2	P08779	0	2064.14	47629008	5.15	0	4.682e-12
SW480_cAMP	1631	EVASNSELVQSSR		0.000250012	0	1	1	1	P08779	0	1405.69	109913720.3	3.45	0	1.975e-05
SW480_cAMP	1633	APSTYGGGLSVSSR		0.000958393	0	1	1	1	P08779	0	1338.66	108042105	2.84	0	0.000113
SW480_cAMP	1642	GQPIYIQFSNHK		0.00031854	0	1	1	3	P26599	0	1431.74	182376759.5	3.14	0	3.333e-05
SW480_cAMP	1643	VLFSSNGGVVK		0.00242459	0	1	1	2	P26599	0	1106.62	193572468	2.17	0	0.0003769
SW480_cAMP	1644	MDGIVPDIAVGTK	1xAcetyl [N-Term]	7.76146e-06	0	1	1	2	P26599	0	1357.7	144264519	3.52	0	2.195e-07
SW480_cAMP	1645	NNQFQALLQYADPVSAQHAK		9.6294e-08	0	1	1	1	P26599	0	2243.12	200729590.8	6.12	0	7.398e-10
SW480_cAMP	1646	KLPIDVTEGEVISLGLPFGK		0.00428887	0	1	1	1	P26599	1	2112.2	29062379.75	2.76	0	0.0007907
SW480_cAMP	1647	IAIPGLAGAGNSVLLVSNLNPER		1.04743e-10	0	1	1	6	P26599	0	2275.28	248865875.5	6.16	0	4.062e-12
SW480_cAMP	1648	LSLDGQNIYNACCTLR	2xCarbamidomethyl [C12; C13]	2.71659e-06	0	1	1	2	P26599	0	1897.89	233931009.8	3.99	0	1.902e-07
SW480_cAMP	1649	HQNVQLPR		0.0121434	0	1	1	5	P26599	0	991.543	431439246	2.82	0	0.003634
SW480_cAMP	1650	EGQEDQGLTK		0.000947404	0	1	2	2	P26599	0	1104.52	189861733.5	2.35	0	0.0001119
SW480_cAMP	1651	VTNLLMLK	1xOxidation [M6(100)]	0.0271917	0	1	3	2	P26599	0	947.559	103369967.3	2.5	0	0.008772
SW480_cAMP	1652	VTNLLMLK		0.0353093	0	1	3	4	P26599	0	931.564	378240538	2.23	0	0.02119
SW480_cAMP	1653	NFQNIFPPSATLHLSNIPPSVSEEDLK		0.0769559	0	1	1	1	P26599	0	2994.52	97398671	2.65	0	0.03421
SW480_cAMP	1655	LKEYEAAVEQLK		1.91971e-05	0	1	1	4	Q5T9A4	1	1420.77	474653230	3.91	0	7.086e-07
SW480_cAMP	1657	EYEAAVEQLK		0.00683628	0	1	1	2	Q5T9A4	0	1179.59	155187358	1.87	0	0.001448
SW480_cAMP	1659	LLSRPQDVLEGVVLSPSLEAR		1.52049e-08	0	1	2	1	Q5T9A4	0	2278.28	110629449	6.12	0	6.743e-11
SW480_cAMP	1667	MSWLFGVNK	1xMet-loss+Acetyl [N-Term]	0.0294455	0	1	1	1	Q5T9A4	0	992.52	31444830	1.75	0	0.009731
SW480_cAMP	1671	LHFDNCVLKPATEGK	1xCarbamidomethyl [C6]	0.0506651	0	1	1	2	Q5T9A4	0	1728.87	162480816	1.96	0	0.01979
SW480_cAMP	1675	AFVTDRDK		0.0826757	0	1	2	1	Q5T9A4	1	951.489	37760665	1.26	0	0.03761
SW480_cAMP	1678	DEILPTTPISEQK		7.88803e-05	0	1	1	3	P23396	0	1470.77	628895186	2.81	0	0.0008177
SW480_cAMP	1679	KFVADGIFK		0.000322236	0	1	1	1	P23396	1	1024.58	137556720	3.46	0	2.762e-05
SW480_cAMP	1680	GLCAIAQAESLR	1xCarbamidomethyl [C3]	0.000511157	0	1	1	2	P23396	0	1288.67	383015946	2.63	0	7.68e-05
SW480_cAMP	1681	ELAEDGYSGVEVR		9.54187e-05	0	1	1	2	P23396	0	1423.67	515558082	3.1	0	5.662e-06
SW480_cAMP	1682	AELNEFLTR		0.00258327	0	1	1	2	P23396	0	1092.57	570604047.5	2.32	0	0.001684
SW480_cAMP	1683	TEIIILATR		0.000557345	0	1	1	3	P23396	0	1029.63	410434411.5	2.77	0	0.0001472
SW480_cAMP	1684	FVDGLMIHSGDPVNYYVDTAVR		8.6701e-07	0	1	1	1	P23396	0	2468.19	85798903	4.36	0	1.279e-08
SW480_cAMP	1685	FVDGLMIHSGDPVNYYVDTAVR	1xOxidation [M6(100)]	1.29372e-08	0	1	1	1	P23396	0	2484.19	85925939	4.63	0	5.472e-11
SW480_cAMP	1686	GGKPEPPAMPQPVPTA		0.00870355	0	1	1	3	P23396	0	1573.8	645123296	3.51	0	0.001985
SW480_cAMP	1687	TQNVLGEK		0.0157166	0	1	1	3	P23396	0	888.479	529454784	2.39	0	0.01152
SW480_cAMP	1688	KPLPDHVSIVEPK		4.39943e-09	0	1	1	5	P23396	0	1458.83	739845753	6.37	0	1.353e-11
SW480_cAMP	1689	GCEVVVSGK	1xCarbamidomethyl [C2]	0.0182379	0	1	1	3	P23396	0	934.466	369646440	2.68	0	0.01003
SW480_cAMP	1690	FIMESGAK	1xOxidation [M3(100)]	0.0416026	0	1	1	2	P23396	0	898.434	108649637.3	2.22	0	0.01528
SW480_cAMP	1691	IMLPWDPTGK		0.0498186	0	1	1	2	P23396	0	1157.6	270100603.5	1.68	0	0.0194
SW480_cAMP	1692	LLGGLAVR		0.0406734	0	1	1	2	P23396	0	798.52	711194048.5	1.88	0	0.01482
SW480_cAMP	1693	FVADGIFK		0.0326149	0	1	1	3	P23396	0	896.488	492098072.8	2.3	0	0.01252
SW480_cAMP	1694	QGVLGIK		0.0943072	0	1	1	2	P23396	0	714.451	178428948	1.43	0	0.04497
SW480_cAMP	1695	ELTAVVQK		0.0953431	0	1	1	1	P23396	0	887.52	694641548	1.88	0	0.04554
SW480_cAMP	1696	GGKPEPPAMPQPVPTA	1xOxidation [M9(100)]	0.169745	0	1	1	1	P23396	0	1589.8	234180168.5	2.74	0	0.09802
SW480_cAMP	1697	DVNAAIATIK		0.00753843	0	1	5	3	P68363	0	1015.58	538252024	2.85	0	0.001853
SW480_cAMP	1699	AVFVDLEPTVIDEVR		3.03462e-07	0	1	3	4	P68363	0	1701.91	395829064	3.6	0	3.285e-09
SW480_cAMP	1700	EIIDLVLDR		0.0119361	0	1	3	2	P68363	0	1085.62	400808624.5	1.71	0	0.002987
SW480_cAMP	1707	TIGGGDDSFNTFFSETGAGK		9.57402e-08	0	1	5	2	P68363	0	2007.89	243881779	4.52	0	7.343e-10
SW480_cAMP	1712	ATGEADVEFVTHEDAVAAMSK		4.00265e-07	0	1	1	2	P31942	0	2178	228247580	5.59	0	2.972e-08
SW480_cAMP	1713	ATGEADVEFVTHEDAVAAMSK	1xOxidation [M19(100)]	7.89693e-06	0	1	1	1	P31942	0	2194	110851446	3.57	0	2.241e-07
SW480_cAMP	1714	STGEAFVQFASK		0.000267929	0	1	1	2	P31942	0	1271.63	875960649.3	2.74	0	2.164e-05
SW480_cAMP	1715	ATENDIANFFSPLNPIR		2.11237e-08	0	1	1	5	P31942	0	1918.97	396259851.5	4.74	0	1.032e-10
SW480_cAMP	1716	DGMDNQGGYGSVGR	1xOxidation [M3(100)]	3.32058e-05	0	1	1	2	P31942	0	1428.58	169266386.5	3.94	0	1.449e-06
SW480_cAMP	1717	DGMDNQGGYGSVGR		2.54673e-05	0	1	1	3	P31942	0	1412.59	376943888	3.82	0	2.544e-06
SW480_cAMP	1718	HNGPNDASDGTVR		6.30611e-06	0	1	1	5	P31942	0	1339.6	161564314.4	4.34	0	9.994e-06
SW480_cAMP	1719	VHIDIGADGR		0.000560568	0	1	1	5	P31942	0	1052.55	741789749	2.63	0	5.645e-05
SW480_cAMP	1720	EIAENALGK		0.0203299	0	1	1	3	P31942	0	944.505	635809224	2.39	0	0.005999
SW480_cAMP	1721	MDWVMK	1xAcetyl [N-Term]	0.102898	0	1	1	2	P31942	0	851.379	61364529.5	1.92	0	0.05168
SW480_cAMP	1723	YIEIFR		0.146579	0	1	3	4	P31942	0	840.461	806329152	1.62	0	0.08076
SW480_cAMP	1724	QFIQGPPEVIR		0.00236934	0	1	1	3	Q9NTX5	0	1283.71	568840918	2.56	0	0.0003661
SW480_cAMP	1725	TLQQFPGGSIDLQK		8.11883e-05	0	1	1	2	Q9NTX5	0	1531.81		3.09	0	0.000304
SW480_cAMP	1726	LLHQTGLSLYSTSHGFYEEEVKK		1.0416e-05	0	1	1	2	Q9NTX5	1	2666.35	161703172	3.53	0	3.212e-07
SW480_cAMP	1727	DLLGTVWGGPANLEAIAK		1.51006e-07	0	1	1	3	Q9NTX5	0	1824.99	323025210	4.63	0	1.329e-09
SW480_cAMP	1728	NALNIGMVEEVLQSSDETK		1.9283e-09	0	1	1	4	Q9NTX5	0	2077.01	128389190	5.36	0	8.676e-12
SW480_cAMP	1729	VIELENWTEGK		0.00166696	0	1	1	2	Q9NTX5	0	1317.67	321925106	2	0	0.0002325
SW480_cAMP	1730	SLEEAQEWLK		0.0030885	0	1	1	2	Q9NTX5	0	1232.62	172702792	1.8	0	0.0005152
SW480_cAMP	1731	EDNGIGILTLNNPSR		7.46264e-07	0	1	1	2	Q9NTX5	0	1612.83	215029872	3.69	0	1.051e-08
SW480_cAMP	1732	EMGIIPSWGGTTR		0.00110064	0	1	1	2	Q9NTX5	0	1404.69	235681796.5	2.86	0	0.0001349
SW480_cAMP	1733	LMTPESK	1xOxidation [M2(100)]	0.102898	0	1	1	1	Q9NTX5	0	821.407	32002604.5	1.79	0	0.05022
SW480_cAMP	1734	MNAFSGVMMLQLLEK	2xOxidation [M1(100); M]	0.183448	0	1	1	1	Q9NTX5	0	1743.85	9559288.125	1.38	0	0.1086
SW480_cAMP	1735	VLSGALK		0.192127	0	1	1	1	Q9NTX5	0	687.44	616998872	1.35	0	0.1157
SW480_cAMP	1737	LKYENELALR		0.000476978	0	1	2	4	P13646	1	1248.69	586572210	3.19	0	4.588e-05
SW480_cAMP	1740	VILEIDNAR		0.00310635	0	1	2	4	P13646	0	1042.59	221933222	2.63	0	0.0005196
SW480_cAMP	1742	EVSTNTAMIQTSK	1xOxidation [M8(100)]	0.00298356	0	1	1	1	P13646	0	1425.69	65713476	1.58	0	0.0004944
SW480_cAMP	1743	EVSTNTAMIQTSK		0.000269478	0	1	1	1	P13646	0	1409.69	94714863	3.17	0	2.177e-05
SW480_cAMP	1747	AGLENTVAETECR	1xCarbamidomethyl [C12]	0.000100503	0	1	1	1	P13646	0	1449.66	54505089	3.15	0	6.091e-06
SW480_cAMP	1748	YENELALR		0.0259811	0	1	3	2	P13646	0	1007.52	427269290	2.05	0	0.008252
SW480_cAMP	1749	SLLEGQDAK		0.0199845	0	1	2	1	P13646	0	960.5	121508072	1.86	0	0.00587
SW480_cAMP	1750	EQYEAMAER	1xOxidation [M6(100)]	0.0286202	0	1	1	1	P13646	0	1142.48	20359643.13	1.33	0	0.009344
SW480_cAMP	1751	TEITELR		0.0435234	0	1	1	1	P13646	0	861.468	78127870	2.28	0	0.01614
SW480_cAMP	1752	TIEELRDK		0.0404443	0	1	2	1	P13646	1	1003.54	58260220	2.07	0	0.01468
SW480_cAMP	1757	TIAQDYGVLK		0.0106417	0	1	1	2	Q06830	0	1107.6	2173582881	2.07	0	0.002569
SW480_cAMP	1758	LVQAFQFTDK		0.000311276	0	1	1	3	Q06830	0	1196.63	2052176935	2.41	0	6.573e-05
SW480_cAMP	1759	QGGLGPMNIPLVSDPK		1.61467e-05	0	1	1	4	Q06830	0	1622.86	692099556	3.76	0	1.041e-05
SW480_cAMP	1760	QGGLGPMNIPLVSDPK	1xOxidation [M7(100)]	1.83314e-05	0	1	1	3	Q06830	0	1638.85	125199650	3.12	0	1.395e-05
SW480_cAMP	1761	ATAVMPDGQFK	1xOxidation [M5(100)]	0.00342599	0	1	1	2	Q06830	0	1180.57	355148364	2.56	0	0.0005896
SW480_cAMP	1762	IGHPAPNFK		0.0101639	0	1	1	4	Q06830	0	980.531	2545813968	2.53	0	0.002421
SW480_cAMP	1763	HGEVCPAGWKPGSDTIKPDVQK	1xCarbamidomethyl [C5]	3.5335e-09	0	1	1	6	Q06830	0	2406.19	2353603468	6	0	1.015e-11
SW480_cAMP	1764	ADEGISFR		0.0184476	0	1	1	9	Q06830	0	894.432	889061324	2.52	0	0.01264
SW480_cAMP	1765	KQGGLGPMNIPLVSDPK		0.0287835	0	1	1	1	Q06830	1	1750.95	148016370.5	2.51	0	0.009411
SW480_cAMP	1766	ATAVMPDGQFK		0.0176226	0	1	1	1	Q06830	0	1164.57	1130294110	2.09	0	0.004952
SW480_cAMP	1767	GLFIIDDK		0.0712179	0	1	2	3	Q06830	0	920.509	758242333	2.16	0	0.031
SW480_cAMP	1768	SVDETLR		0.0644393	0	1	2	2	Q06830	0	819.421	1741568789	1.59	0	0.02718
SW480_cAMP	1769	DISLSDYK		0.0995942	0	1	1	4	Q06830	0	940.462	1243406484	2.04	0	0.04834
SW480_cAMP	1771	ALEEANTELEVK		0.000783234	0	1	1	1	Q04695	0	1345.68	41756862	2.44	0	8.729e-05
SW480_cAMP	1789	VNQIGSVTESIQACK	1xCarbamidomethyl [C14]	1.96671e-06	0	1	2	6	P06733	0	1633.82	411521461	4.46	0	4.375e-08
SW480_cAMP	1790	SCNCLLLK	2xCarbamidomethyl [C2; C4]	0.00937859	0	1	1	4	P06733	0	1007.5	354052177	2.42	0	0.002193
SW480_cAMP	1791	LMIEMDGTENK		0.000255847	0	1	1	1	P06733	0	1280.59	116153143	2.32	0	2.034e-05
SW480_cAMP	1792	AAVPSGASTGIYEALELR		2.14685e-07	0	1	3	4	P06733	0	1804.94	252050311	3.82	0	1.202e-07
SW480_cAMP	1793	LAMQEFMILPVGAANFR	1xOxidation [M3(100)]	9.05917e-05	0	1	1	2	P06733	0	1923.98	44553339.75	3.55	0	5.291e-06
SW480_cAMP	1794	DATNVGDEGGFAPNILENK		5.20723e-05	0	1	1	1	P06733	0	1960.92	88651727	3.66	0	2.581e-06
SW480_cAMP	1795	GNPTVEVDLFTSK		0.000980755	0	1	1	1	P06733	0	1406.72	246316941.3	2.22	0	0.0001166
SW480_cAMP	1796	YISPDQLADLYK		4.2065e-05	0	1	1	2	P06733	0	1425.73	441685619.1	3.11	0	1.957e-06
SW480_cAMP	1797	KLNVTEQEK		0.00029553	0	1	1	2	P06733	1	1088.59	243867569.5	3.05	0	0.0001051
SW480_cAMP	1798	IGAEVYHNLK		0.000739345	0	1	1	2	P06733	0	1143.62	277738096.8	2.69	0	8.084e-05
SW480_cAMP	1799	LNVTEQEK		0.0273469	0	1	1	2	P06733	0	960.5	144583694	2.48	0	0.008791
SW480_cAMP	1800	TIAPALVSK		0.0395405	0	1	1	1	P06733	0	899.556	416148348	1.89	0	0.01427
SW480_cAMP	1801	EGLELLK		0.112216	0	1	1	2	P06733	0	801.472	371525156	1.65	0	0.05658
SW480_cAMP	1802	GDLGIEIPAEK		0.00375676	0	1	2	2	P14618	0	1141.61	264846492	2.29	0	0.0006663
SW480_cAMP	1803	NTGIICTIGPASR	1xCarbamidomethyl [C6]	0.000502389	0	1	1	3	P14618	0	1359.7	368656821	3.12	0	0.0001616
SW480_cAMP	1804	ITLDNAYMEK		0.00198166	0	1	1	1	P14618	0	1197.58	198609864	1.94	0	0.0002914
SW480_cAMP	1805	TATESFASDPILYRPVAVALDTK		1.46549e-06	0	1	1	2	P14618	0	2465.29	175489810	5.24	0	2.528e-08
SW480_cAMP	1806	LAPITSDPTEATAVGAVEASFK		2.20967e-07	0	1	1	3	P14618	0	2175.12	135069747.8	4.61	0	2.166e-09
SW480_cAMP	1807	GVNLPGAAVDLPAVSEK		0.000131799	0	1	1	1	P14618	0	1636.89	148857660	3.8	0	8.614e-06
SW480_cAMP	1808	IYVDDGLISLQVK		0.000153124	0	1	1	2	P14618	0	1462.82	94097127	3.14	0	1.05e-05
SW480_cAMP	1809	GSGTAEVELKK		0.0133869	0	1	1	1	P14618	1	1118.61	62428066	2.28	0	0.003482
SW480_cAMP	1810	LNFSHGTHEYHAETIK		1.32861e-06	0	1	1	2	P14618	0	1883.9	245748685	5.52	0	3.161e-08
SW480_cAMP	1811	VNFAMNVGK	1xOxidation [M5(100)]	0.0158976	0	1	1	1	P14618	0	995.498	72180420	2.59	0	0.004332
SW480_cAMP	1812	VNFAMNVGK		0.00484015	0	1	1	1	P14618	0	979.503		2.94	0	0.0009235
SW480_cAMP	1813	GDYPLEAVR		0.0279764	0	1	1	2	P14618	0	1019.52	284585750.5	1.87	0	0.01108
SW480_cAMP	1814	LDIDSPPITAR		0.0231821	0	1	1	2	P14618	0	1197.65	237873357	2.28	0	0.007093
SW480_cAMP	1815	GSGTAEVELK		0.0212803	0	1	1	1	P14618	0	990.51	84891368.5	3.08	0	0.006343
SW480_cAMP	1816	TVTSFYNQSAIDAAAEKPSVR		2.72874e-10	0	1	1	2	O14874	0	2255.13	664938607	5.95	0	3.683e-13
SW480_cAMP	1817	VMDYHFTTAEASTQDPR		0.000292141	0	1	1	2	O14874	0	1968.88	359495989	3.08	0	2.428e-05
SW480_cAMP	1818	DQADEAQYCQLVR	1xCarbamidomethyl [C9]	1.81414e-06	0	1	1	1	O14874	0	1595.71	87454504	4.45	0	3.327e-08
SW480_cAMP	1819	QLLDDHKDVVTLLAEGLR		0.000412933	0	1	1	4	O14874	1	2035.12	122681246.1	3.59	0	3.793e-05
SW480_cAMP	1820	DVVTLLAEGLR		0.00367119	0	1	1	2	O14874	0	1185.68	47796513	1.59	0	0.0006445
SW480_cAMP	1821	SQDGSHLLK		0.00515657	0	1	1	6	O14874	0	984.511	369770406.8	2.39	0	0.005981
SW480_cAMP	1822	STSATDTHHVEMAR	1xOxidation [M12(100)]; 1xPhospho [S/T]	0.00267415	0	1	1	5	O14874	0	1638.66	54919066.5	2.41	0	0.0004291
SW480_cAMP	1823	STSATDTHHVEMAR	1xPhospho [S/T]	0.00255367	0	1	1	2	O14874	0	1622.66	236574642	3.18	0	0.0004044
SW480_cAMP	1824	STSATDTHHVEMAR	1xOxidation [M12(100)]	0.00506828	0	1	1	2	O14874	0	1558.69	11970228.25	2.63	0	0.0009796
SW480_cAMP	1825	STSATDTHHVEMAR		2.06919e-05	0	1	1	2	O14874	0	1542.7	98238943	4.52	0	7.838e-07
SW480_cAMP	1826	YLQQELPVR		0.0221478	0	1	1	2	O14874	0	1145.63	580008270	1.77	0	0.006698
SW480_cAMP	1827	LTPTMMLYAGR		0.0292786	0	1	1	2	O14874	0	1253.64	118910232	2.02	0	0.009633
SW480_cAMP	1828	LTPTMMLYAGR	1xOxidation [M6(100)]	0.0786745	0	1	1	1	O14874	0	1269.63	59259332.5	1.37	0	0.03517
SW480_cAMP	1829	WVDFAR		0.115284	0	1	1	3	O14874	0	793.399	215075616	1.52	0	0.05868
SW480_cAMP	1830	GVQLLLSER		0.00970748	0	1	1	3	Q9BRQ8	0	1014.59	174683048	2.71	0	0.002288
SW480_cAMP	1831	VNEHLQVEGHSNVYAIGDCADVR	1xCarbamidomethyl [C19]	0.000520078	0	1	1	1	Q9BRQ8	0	2582.21	104562909.5	3.25	0	5.125e-05
SW480_cAMP	1832	KGVQLLLSER		0.000625484	0	1	1	2	Q9BRQ8	1	1142.69	95987227	2.9	0	0.005429
SW480_cAMP	1833	EVTLIHSQVALADK		4.90352e-08	0	1	1	2	Q9BRQ8	0	1523.84	257694201.8	5.14	0	3.071e-10
SW480_cAMP	1834	VSNLEELPLNEYR		2.16934e-06	0	1	1	1	Q9BRQ8	0	1575.8	113982086	4.17	0	4.196e-08
SW480_cAMP	1835	QGLVVGIDLK		0.0035261	0	1	1	1	Q9BRQ8	0	1041.63	82378413	2.63	0	0.0006147
SW480_cAMP	1836	NDGVGQISGFYVGR		3.26728e-06	0	1	1	2	Q9BRQ8	0	1468.72	361728130	3.96	0	5.659e-07
SW480_cAMP	1837	GTEVATNLVILCTGIK	1xCarbamidomethyl [C12]	1.8226e-05	0	1	1	1	Q9BRQ8	0	1688.93	59670079	4.33	0	6.625e-07
SW480_cAMP	1838	ASVETGFAK		0.0151857	0	1	1	2	Q9BRQ8	0	909.468	344112924	2.55	0	0.005671
SW480_cAMP	1839	DSFHHNVAALR		1.47232e-05	0	1	1	2	Q9BRQ8	0	1266.63	597179455	4.45	0	5.036e-07
SW480_cAMP	1840	LASSGALR		0.0688858	0	1	1	1	Q9BRQ8	0	774.447	470012976	1.79	0	0.02969
SW480_cAMP	1841	INSSAYR		0.0902686	0	1	1	3	Q9BRQ8	0	810.41	221016506	2.18	0	0.04233
SW480_cAMP	1842	NDQDTWDYTNPNLSGQGDPGSNPNKR		1.18782e-09	0	1	1	1	P14866	1	2890.26	115173669.5	5.23	0	2.471e-12
SW480_cAMP	1843	VFNVFCLYGNVEK	1xCarbamidomethyl [C6]	3.8136e-05	0	1	1	1	P14866	0	1588.78	33859428	3.38	0	1.731e-06
SW480_cAMP	1844	SSSGLLEWESK		0.00286561	0	1	1	1	P14866	0	1222.6	124603350	1.87	0	0.0004694
SW480_cAMP	1845	IEYAKPTR		0.00327167	0	1	1	3	P14866	0	977.541	96149567	2.2	0	0.004474
SW480_cAMP	1846	YYGGGSEGGR		0.00641708	0	1	1	1	P14866	0	1002.43	58846600	2.26	0	0.001339
SW480_cAMP	1847	TDNAGDQHGGGGGGGGGAGAAGGGGGGENYDDPHK		3.15613e-06	0	1	1	1	P14866	0	2981.2	74843827.5	8.42	0	6.849e-08
SW480_cAMP	1848	TPASPVVHIR		0.000526111	0	1	1	5	P14866	0	1076.62	372928162	3.19	0	5.191e-05
SW480_cAMP	1849	ISRPGDSDDSR		0.000200805	0	1	1	5	P14866	0	1204.56	97313387.75	2.97	0	1.49e-05
SW480_cAMP	1850	ASLNGADIYSGCCTLK	2xCarbamidomethyl [C12; C13]	0.0349114	0	1	1	1	P14866	0	1729.79	16509285	2.15	0	0.01211
SW480_cAMP	1851	FSTPEQAAK		0.0318828	0	1	1	2	P14866	0	978.489	298395338	1.98	0	0.0108
SW480_cAMP	1852	LCFSTAQHAS	1xCarbamidomethyl [C2]	0.0476277	0	1	1	1	P14866	0	1121.5	221915362	1.54	0	0.01818
SW480_cAMP	1854	MGPPVGGHR	1xOxidation [M1(100)]	0.0917636	0	1	1	1	P14866	0	923.452	19340063.5	1.42	0	0.04327
SW480_cAMP	1855	NPNGPYPYTLK		0.15129	0	1	1	1	P14866	0	1263.64	107359571	1.7	0	0.08386
SW480_cAMP	1856	TGAIIPELER		0.000455471	0	1	1	3	Q9H857	0	1098.62	292885269	2.85	0	4.309e-05
SW480_cAMP	1857	GDETFAVLSR		0.00409576	0	1	1	3	Q9H857	0	1094.55	396206502.9	2.25	0	0.0008695
SW480_cAMP	1858	TPFLGDMAHIR	1xOxidation [M7(100)]	6.30611e-06	0	1	1	2	Q9H857	0	1273.64	140939143.8	3.44	0	1.67e-07
SW480_cAMP	1859	KYDYNPSFAIR		4.91538e-05	0	1	1	2	Q9H857	1	1373.68	185873015	3.47	0	8.364e-06
SW480_cAMP	1860	ALFNAQFGSIFR		0.000150497	0	1	1	2	Q9H857	0	1370.72	180633230.5	2.87	0	1.023e-05
SW480_cAMP	1861	IDAFHYVQLGTAYR		1.59794e-06	0	1	1	3	Q9H857	0	1653.84	216852767.8	3.11	0	2.83e-08
SW480_cAMP	1862	VDFTFYPR		0.00906079	0	1	1	2	Q9H857	0	1044.51	231420936	2.19	0	0.002602
SW480_cAMP	1863	MQTYQDAESR		0.000547785	0	1	1	1	Q9H857	0	1228.53	47699120	2.69	0	5.47e-05
SW480_cAMP	1864	MQTYQDAESR	1xOxidation [M1(100)]	0.00307076	0	1	1	2	Q9H857	0	1244.52	67198745.75	2.2	0	0.001388
SW480_cAMP	1865	TFHNPTYFSR		0.0062351	0	1	1	2	Q9H857	0	1269.6	262609908	2.98	0	0.001824
SW480_cAMP	1866	QLFLITNSPFSFVDK		0.0230502	0	1	1	1	Q9H857	0	1755.93		2.21	0	0.007035
SW480_cAMP	1867	DILIEHYK		0.027503	0	1	1	5	Q9H857	0	1030.56	701835336	2.05	0	0.01737
SW480_cAMP	1868	GLHYDIQK		0.0363236	0	1	1	2	Q9H857	0	973.51	168362316	2.99	0	0.01278
SW480_cAMP	1869	QVLAAWMK		0.0386563	0	1	1	1	Q9H857	0	946.518	182360597.5	2.39	0	0.01386
SW480_cAMP	1870	HMVGPDWR		0.0854494	0	1	1	2	Q9H857	0	997.467	166199255	2.32	0	0.03942
SW480_cAMP	1871	IETIEVMEDR		0.000353388	0	1	1	2	P51991	0	1234.6	361729384	2.96	0	7.455e-05
SW480_cAMP	1872	IFVGGIKEDTEEYNLR		0.000104042	0	1	1	2	P51991	1	1882.95	238235713	3.26	0	6.353e-06
SW480_cAMP	1873	GEEGHDPKEPEQLR		0.000447658	0	1	1	2	P51991	1	1620.76	49057274.5	3.19	0	4.23e-05
SW480_cAMP	1874	YHTINGHNCEVK	1xCarbamidomethyl [C9]	2.4346e-06	0	1	1	3	P51991	0	1471.67	105968551.5	4.82	0	4.876e-08
SW480_cAMP	1875	SSGSPYGGGYGSGGGSGGYGSR		3.39367e-09	0	1	1	1	P51991	0	1910.79	240403210	4.99	0	9.643e-12
SW480_cAMP	1876	MEVKPPPGRPQPDSGR	1xAcetyl [N-Term]	0.00319714	0	1	1	1	P51991	0	1789.9	394838144	2.1	0	0.000542
SW480_cAMP	1877	EDSVKPGAHLTVK		3.83566e-05	0	1	1	5	P51991	0	1380.75	572521283.5	4.13	0	3.489e-06
SW480_cAMP	1878	EDTEEYNLR		0.00362914	0	1	1	1	P51991	0	1168.51	183953523	1.86	0	0.0006383
SW480_cAMP	1882	YPIEHGIITNWDDMEK		0.000693901	0	1	4	1	P68032	0	1960.91	156151321	2.06	0	7.435e-05
SW480_cAMP	1883	YPIEHGIITNWDDMEK	1xOxidation [M14(100)]	0.00652879	0	1	4	2	P68032	0	1976.91	181740602	1.91	0	0.001368
SW480_cAMP	1898	NWADVQSQLR		0.0019033	0	1	1	2	Q15437	0	1216.61	120120743	2.17	0	0.0002748
SW480_cAMP	1899	IAGAIGPCVSLNVK	1xCarbamidomethyl [C8]	2.8417e-05	0	1	1	1	Q15437	0	1398.78	119593900	2.61	0	1.182e-06
SW480_cAMP	1900	GAIQFVTHYQHSSTQR		1.7606e-05	0	1	1	2	Q15437	0	1859.91	64346858	4.04	0	6.364e-07
SW480_cAMP	1902	MVVPLACLLTPLK	1xCarbamidomethyl [C7]; 1xOxidation [M1(100)]	0.000432432	0	1	1	2	Q15437	0	1470.84	55653149.25	2.85	0	4.045e-05
SW480_cAMP	1903	MATYLEFIQQNEER	1xMet-loss+Acetyl [N-Term]	4.66672e-05	0	1	1	2	Q15437	0	1682.8	41371347.63	3.16	0	2.249e-06
SW480_cAMP	1906	SWHDIEK		0.0103405	0	1	1	1	Q15437	0	914.437	44416164.25	2.02	0	0.002476
SW480_cAMP	1907	SWHDIEKDNAR		0.000103444	0	1	1	1	Q15437	1	1370.64	64840426	3.77	0	6.307e-06
SW480_cAMP	1908	YINTEHGGSQAR		4.69371e-05	0	1	1	2	Q15437	0	1332.63	118984162	2.91	0	2.267e-06
SW480_cAMP	1909	FDENYAFLHR		0.000266388	0	1	1	2	Q9UH17	0	1311.61	697092858.3	3.44	0	2.156e-05
SW480_cAMP	1910	QTYLCYEVER	1xCarbamidomethyl [C5]	0.000196225	0	1	1	2	Q9UH17	0	1360.62	232428640	2.66	0	1.449e-05
SW480_cAMP	1911	LDNGTWVLMDQHMGFLCNEAK	1xCarbamidomethyl [C17]	3.17084e-05	0	1	1	1	Q9UH17	0	2479.12	42089639.75	4.03	0	1.36e-06
SW480_cAMP	1912	SNLLWDTGVFR		0.000102257	0	1	2	3	Q9UH17	0	1307.67	337182399.1	2.85	0	6.231e-06
SW480_cAMP	1913	DTFYDNFENEPILYGR		1.40253e-08	0	1	2	1	Q9UH17	0	1992.9	113809645	4.54	0	6.07e-11
SW480_cAMP	1914	FLDLVPSLQLDPAQIYR		3.51775e-05	0	1	2	1	Q9UH17	0	1988.09		3.27	0	1.559e-06
SW480_cAMP	1915	NLLCGFYGR	1xCarbamidomethyl [C4]	0.00358757	0	1	2	2	Q9UH17	0	1099.54	330825647.8	1.97	0	0.0006282
SW480_cAMP	1916	SYTWLCYEVK	1xCarbamidomethyl [C6]	0.00221101	0	1	2	1	Q9UH17	0	1348.62	150763012	1.93	0	0.0003346
SW480_cAMP	1917	AFLQENTHVR		0.0016196	0	1	2	2	Q9UH17	0	1214.63	472373362	2.12	0	0.0002236
SW480_cAMP	1918	LYYYWER		0.0229191	0	1	2	1	Q9UH17	0	1092.51	128230312	1.73	0	0.006977
SW480_cAMP	1919	EALQMLR		0.0897754	0	1	2	2	Q9UH17	0	860.466	313903773	2.1	0	0.05104
SW480_cAMP	1920	YYVTIIDAPGHR		3.49752e-05	0	1	2	5	P68104	0	1404.73	913904264	3.17	0	1.544e-06
SW480_cAMP	1921	IGGIGTVPVGR		0.000726664	0	1	3	4	P68104	0	1025.61	2177543910	3.03	0	0.0001477
SW480_cAMP	1922	LPLQDVYK		0.0155376	0	1	3	3	P68104	0	975.551	1623640163	2.57	0	0.01239
SW480_cAMP	1923	DGNASGTTLLEALDCILPPTRPTDKPLR	1xCarbamidomethyl [C15]	1.62583e-06	0	1	2	2	P68104	0	3021.57	157328979.8	4.9	0	4.069e-08
SW480_cAMP	1924	EHALLAYTLGVK		5.27357e-06	0	1	3	4	P68104	0	1314.74	329789826	3.67	0	0.0009386
SW480_cAMP	1925	VETGVLKPGMVVTFAPVNVTTEVK		5.0762e-08	0	1	2	2	P68104	0	2515.38	602156967	6.35	0	4.082e-10
SW480_cAMP	1926	STTTGHLIYK		0.00267415	0	1	3	4	P68104	0	1120.6	881135243	2.69	0	0.001406
SW480_cAMP	1927	QTVAVGVIK		0.0154489	0	1	3	1	P68104	0	914.567	806336912	2.58	0	0.004177
SW480_cAMP	1928	EVSTYIK		0.125632	0	1	2	3	P68104	0	839.451	686475432	1.93	0	0.09335
SW480_cAMP	1929	QLIVGVNK		0.139022	0	1	3	1	P68104	0	870.541	644175832	1.43	0	0.07488
SW480_cAMP	1930	TVIIEQSWGSPK		0.000125132	0	1	1	2	P10809	0	1344.72	237727882	2.58	0	8.084e-06
SW480_cAMP	1931	NAGVEGSLIVEK		9.05917e-05	0	1	1	2	P10809	0	1215.66	215204675	2.63	0	5.322e-06
SW480_cAMP	1932	LSDGVAVLK		0.016173	0	1	1	3	P10809	0	901.535	328534729	2.55	0	0.006891
SW480_cAMP	1933	LVQDVANNTNEEAGDGTTTATVLAR		4.59181e-06	0	1	1	1	P10809	0	2560.25	180470283	4.04	0	1.107e-07
SW480_cAMP	1934	TLNDELEIIEGMK		5.98036e-05	0	1	1	1	P10809	0	1504.76	99328502	3.37	0	3.096e-06
SW480_cAMP	1935	CIPALDSLTPANEDQK	1xCarbamidomethyl [C1]	0.00475726	0	1	1	1	P10809	0	1771.85	105395805.5	2.45	0	0.0009044
SW480_cAMP	1936	CEFQDAYVLLSEK	1xCarbamidomethyl [C1]	1.61648e-06	0	1	1	1	P10809	0	1601.75	94087602	3.54	0	2.857e-08
SW480_cAMP	1937	APGFGDNRK		0.00192537	0	1	1	2	P10809	1	961.485	43204062.5	2.12	0	0.0003899
SW480_cAMP	1938	VGGTSDVEVNEK		0.000493772	0	1	1	3	P10809	0	1233.6	428280736	2.67	0	4.784e-05
SW480_cAMP	1939	VTDALNATR		0.00664245	0	1	1	1	P10809	0	960.511	504766098.8	3.09	0	0.001395
SW480_cAMP	1940	APGFGDNR		0.0406734	0	1	1	2	P10809	0	833.39	148707618	2.14	0	0.01917
SW480_cAMP	1941	VGEVIVTK		0.0345179	0	1	1	1	P10809	0	844.514		2.63	0	0.01196
SW480_cAMP	1942	IGIEIIK		0.0720118	0	1	1	2	P10809	0	785.513	362780166	2.1	0	0.03151
SW480_cAMP	1943	DDAMLLK		0.0795475	0	1	1	2	P10809	0	805.412	101725339	2.05	0	0.04689
SW480_cAMP	1944	GANPVEIR		0.142002	0	1	1	2	P10809	0	855.468	246827131	2.07	0	0.07729
SW480_cAMP	1945	IPAMTIAK	1xOxidation [M4(100)]	0.158611	0	1	1	1	P10809	0	860.491	119700190	1.41	0	0.08961
SW480_cAMP	1949	AVFVDLEPTVIDEIR		3.70519e-05	0	1	1	6	P68366	0	1715.92	89712593.5	3.05	0	2.775e-06
SW480_cAMP	1958	LQIVEMPLAHK		0.000607705	0	1	1	2	P50454	0	1278.72	66056297.5	3	0	6.251e-05
SW480_cAMP	1959	HLAGLGLTEAIDK		5.91177e-05	0	1	1	2	P50454	0	1337.74	77902504	4.06	0	3.063e-06
SW480_cAMP	1960	TGLYNYYDDEKEK		7.19264e-05	0	1	1	1	P50454	1	1637.73		2.5	0	3.95e-06
SW480_cAMP	1961	TGLYNYYDDEK		0.0021983	0	1	1	1	P50454	0	1380.6	30412391	2.33	0	0.0003311
SW480_cAMP	1962	LYGPSSVSFADDFVR		3.68801e-06	0	1	1	2	P50454	0	1659.8	126694474.5	4	0	1.554e-07
SW480_cAMP	1963	DEEVHAGLGELLR		0.000236	0	1	1	1	P50454	0	1437.73	37377549.38	3.43	0	1.84e-05
SW480_cAMP	1964	DTQSGSLLFIGR		0.000187377	0	1	1	2	P50454	0	1293.68	81539631.5	2.8	0	1.359e-05
SW480_cAMP	1965	KPAAAAAPGTAEK		0.00119317	0	1	1	1	P50454	0	1182.65	12597420.13	2.48	0	0.0001503
SW480_cAMP	1966	GVVEVTHDLQK		0.000662615	0	1	1	3	P50454	0	1224.66	146562378	2.97	0	7.036e-05
SW480_cAMP	1967	AVAISLPK		0.178776	0	1	1	1	P50454	0	798.508	107441934.3	1.5	0	0.1053
SW480_cAMP	1968	VELDNMPLR		0.00317877	0	1	1	2	Q15233	0	1086.56	275581216	2.35	0	0.0005382
SW480_cAMP	1969	FAQPGSFEYEYAMR	1xOxidation [M13(100)]	3.4574e-05	0	1	1	1	Q15233	0	1711.74	68136427	2.58	0	1.518e-06
SW480_cAMP	1970	FGQAATMEGIGAIGGTPPAFNR		4.9209e-06	0	1	1	1	Q15233	0	2163.07	95415722.5	4.46	0	1.213e-07
SW480_cAMP	1971	AAPGAEFAPNK		0.0080769	0	1	1	2	Q15233	0	1072.54	177060022	2.54	0	0.001802
SW480_cAMP	1972	FACHSASLTVR	1xCarbamidomethyl [C3]	3.85785e-05	0	1	1	2	Q15233	0	1248.62	427141728	3.57	0	1.76e-06
SW480_cAMP	1973	HEHQVMLMR		0.00176588	0	1	1	1	Q15233	0	1180.57	73682940	3.1	0	0.0002502
SW480_cAMP	1974	HEHQVMLMR	1xOxidation [M6(100)]	0.00451701	0	1	1	1	Q15233	0	1196.57	67003481	2.73	0	0.0008434
SW480_cAMP	1975	AAPGAEFAPNKR		0.000149631	0	1	1	3	Q15233	1	1228.64	498710065	3.36	0	1.02e-05
SW480_cAMP	1976	RMEELHNQEVQK		5.45315e-05	0	1	1	2	Q15233	1	1540.75	170828626.3	4.53	0	2.755e-06
SW480_cAMP	1977	MEELHNQEVQK	1xOxidation [M1(100)]	0.000752247	0	1	1	1	Q15233	0	1400.65	68664457	3.05	0	8.245e-05
SW480_cAMP	1978	AGEVFIHK		0.0301225	0	1	1	3	Q15233	0	900.494	301809640	2.39	0	0.009996
SW480_cAMP	1980	LKPPPQASFTSNAFR		0.000112792	0	1	1	3	Q9BVC5	0	1660.88	153212568	2.6	0	0.0001998
SW480_cAMP	1981	KRPLIVFDGSSTSTSIK		0.000952883	0	1	1	4	Q9BVC5	1	1836.02	655404947	3.17	0	0.0001121
SW480_cAMP	1982	KLSNSSSSVSPLILSSNLPVNNK		5.2491e-07	0	1	1	2	Q9BVC5	1	2385.3	226680268	4.7	0	6.677e-09
SW480_cAMP	1983	DSLTDLYVQHAIPLPQR		1.56323e-07	0	1	1	3	Q9BVC5	0	1966.04	284838054	5.09	0	1.385e-09
SW480_cAMP	1984	NIAVETDVR		0.0145054	0	1	1	2	Q9BVC5	0	1016.54	776469112	2.6	0	0.004027
SW480_cAMP	1985	KSPSGPVKSPPLSPVGTTPVK	1xPhospho [S9(100)]	7.98856e-06	0	1	1	2	Q9BVC5	2	2140.14	162601326	6.58	0	2.271e-07
SW480_cAMP	1986	SSTVDGLR		0.0326149	0	1	1	4	Q9BVC5	0	834.432	821895991	2.39	0	0.0118
SW480_cAMP	1987	SPPLSPVGTTPVK		0.0317023	0	1	1	3	Q9BVC5	0	1279.73	486320404	2.41	0	0.04594
SW480_cAMP	1988	KSPSGPVKSPPLSPVGTTPVK	2xPhospho [S2(100); S9(100)]	0.0990532	0	1	1	1	Q9BVC5	2	2220.11	30814228.5	3.71	0	0.0479
SW480_cAMP	1989	GPYESGSGHSSGLGHR		9.67431e-07	0	1	1	5	Q86YZ3	0	1584.71	120537457	4.54	0	9.889e-06
SW480_cAMP	1990	HGSGSGHSSSYGQHGSGSGWSSSSGR		1.00598e-10	0	1	1	2	Q86YZ3	0	2477.02	68250594.25	6.08	0	1.005e-13
SW480_cAMP	1991	GPYESGSGHSSGLGHQESR		2.16934e-06	0	1	1	1	Q86YZ3	0	1928.85	22075411	4.75	0	4.182e-08
SW480_cAMP	1992	QSSSYGQHESASR		0.00181752	0	1	1	1	Q86YZ3	0	1423.62	4281480.625	2.48	0	0.0002597
SW480_cAMP	1993	QSLGHGQHGSGSGQSPSPSR		0.000710094	0	1	1	4	Q86YZ3	0	1947.9	51040491.19	3.96	0	0.004676
SW480_cAMP	1994	GSGSGQSPSSGQHGTGFGR		0.0198706	0	1	1	1	Q86YZ3	0	1747.77	33407168.5	2.27	0	0.005813
SW480_cAMP	1995	IFTSIGEDYDER		7.97955e-05	0	1	1	2	P35232	0	1444.66	181299358	3.26	0	4.513e-06
SW480_cAMP	1996	FDAGELITQR		0.000172841	0	1	1	2	P35232	0	1149.59	213094342	3.19	0	1.226e-05
SW480_cAMP	1997	ILFRPVASQLPR		4.40516e-05	0	1	1	3	P35232	0	1396.84	237160415.3	3.94	0	2.083e-06
SW480_cAMP	1998	DLQNVNITLR		0.00212358	0	1	1	2	P35232	0	1185.66	192720971.3	2.05	0	0.0003173
SW480_cAMP	1999	AAELIANSLATAGDGLIELR		6.58061e-08	0	1	1	3	P35232	0	1998.09	69637226	4.66	0	4.505e-10
SW480_cAMP	2000	EFTEAVEAK		0.0119361	0	1	1	2	P35232	0	1023.5	161334588	2.21	0	0.002995
SW480_cAMP	2001	QVSDDLTER		0.0024527	0	1	1	2	P35232	0	1062.51	182937821	2.09	0	0.0003822
SW480_cAMP	2002	QVAQQEAER		0.00164785	0	1	1	1	P35232	0	1058.52	12010616	2.21	0	0.0002287
SW480_cAMP	2003	NITYLPAGQSVLLQLPQ		0.0463063	0	1	1	1	P35232	0	1855.03	99105091.5	1.74	0	0.01758
SW480_cAMP	2004	NVPVITGSK		0.062669	0	1	1	2	P35232	0	914.531	306181694	1.7	0	0.02608
SW480_cAMP	2005	VFESIGK		0.145039	0	1	1	1	P35232	0	779.43	163360430.3	1.59	0	0.07943
SW480_cAMP	2008	YQGVNLYIK		0.00436361	0	1	1	1	Q13310	0	1097.6	113304848	2.38	0	0.0008104
SW480_cAMP	2011	EFSPFGSITSAK		0.001033	0	1	1	1	Q13310	0	1270.63	70090983.63	2.36	0	0.0001248
SW480_cAMP	2013	NLDDTIDDEK		0.00224957	0	1	2	1	Q13310	0	1177.52	43132224	1.9	0	0.0003423
SW480_cAMP	2014	GFGFVSYEK		0.0282965	0	1	1	1	Q13310	0	1033.5	61744842	2.29	0	0.009236
SW480_cAMP	2015	SGVGNVFIK		0.0195329	0	1	2	1	Q13310	0	920.52	159778682.3	1.99	0	0.005692
SW480_cAMP	2017	IFPGLAADQSR		0.0147569	0	1	1	3	Q13425	0	1174.62	324620673	1.73	0	0.008064
SW480_cAMP	2018	QGIEMHLFR		0.00145996	0	1	1	1	Q13425	0	1130.58	48193543	2.38	0	0.0001959
SW480_cAMP	2019	ILVQGCHAAAELIK	1xCarbamidomethyl [C6]	1.31191e-05	0	1	1	1	Q13425	0	1522.84	120381353.1	4.04	0	4.336e-07
SW480_cAMP	2020	QEAGGLGISIK		0.000975116	0	1	1	2	Q13425	0	1072.6	122915195.5	3.26	0	0.0001158
SW480_cAMP	2021	DLLLYDCMPWTR	1xCarbamidomethyl [C7]	1.1423e-05	0	1	1	2	Q13425	0	1582.74	40865678.5	2.72	0	3.627e-07
SW480_cAMP	2022	AGLVELLLR		0.00203961	0	1	1	3	Q13425	0	983.625	131046503	2.84	0	0.0006348
SW480_cAMP	2023	SPSLGSDLTFATR		6.55855e-05	0	1	1	2	Q13425	0	1351.69	161857434	3.4	0	3.481e-06
SW480_cAMP	2024	QATHDQAVQALK		1.26728e-05	0	1	1	3	Q13425	0	1309.69	144123352	4.27	0	7.766e-07
SW480_cAMP	2025	LIELHSPDSR		0.00283278	0	1	1	2	Q13425	0	1166.62	177716564	2.73	0	0.000463
SW480_cAMP	2026	WEKPDDFIPHTSDLPSSK		0.00207518	0	1	1	2	O75554	0	2099.01	112974516.5	2.34	0	0.0003075
SW480_cAMP	2027	EFAAMEAAALK		0.00262832	0	1	1	2	O75554	0	1151.58	276495612	2.16	0	0.0009044
SW480_cAMP	2028	SNPYGEWQEIK		0.000783234	0	1	1	2	O75554	0	1350.63	367193486	2.34	0	0.0001486
SW480_cAMP	2029	CWIADNRPSVEFHER	1xCarbamidomethyl [C1]	2.44869e-06	0	1	1	2	O75554	0	1915.89	167032018.5	4.16	0	4.899e-08
SW480_cAMP	2030	LGLESEILEPSITPVTSTIPPTSTSNQQK		0.00890593	0	1	1	1	O75554	0	3067.6	71704112	3.55	0	0.002046
SW480_cAMP	2031	TVTSLGVMADGVAPVFK		7.73406e-08	0	1	1	2	O75554	0	1691.9	233443284	4.39	0	1.015e-09
SW480_cAMP	2032	KFCDYCK	2xCarbamidomethyl [C3; C6]	0.0132343	0	1	1	3	O75554	1	1020.43	123590722.8	2.8	0	0.003428
SW480_cAMP	2033	QNSLGSNEEK		0.0024527	0	1	1	1	O75554	0	1105.51	19881731.5	1.85	0	0.0003827
SW480_cAMP	2034	AYQEDLKR		0.0347141	0	1	1	2	O75554	1	1022.53	180438833.8	1.91	0	0.0179
SW480_cAMP	2035	SLIEPISMIVPR		0.000154009	0	1	1	3	Q92828	0	1354.78	172948264	2.9	0	1.055e-05
SW480_cAMP	2036	WNPFDDFEIASCSEDATIK	1xCarbamidomethyl [C12]	3.62879e-07	0	1	1	1	Q92828	0	2244.98	12957032	2.74	0	4.127e-09
SW480_cAMP	2037	TENELLQMFYR		3.02785e-05	0	1	1	1	Q92828	0	1443.69	111500387	3.48	0	1.283e-06
SW480_cAMP	2038	GLDVSSCEIFR	1xCarbamidomethyl [C7]	0.00063274	0	1	1	1	Q92828	0	1282.61	102824876	1.76	0	6.586e-05
SW480_cAMP	2039	VMIWNLDTK		0.00431364	0	1	1	2	Q92828	0	1119.59	117592688	1.72	0	0.0007996
SW480_cAMP	2040	AGTVLQEASYK		0.000904692	0	1	1	2	Q92828	0	1166.61	284770270	2.68	0	0.0001054
SW480_cAMP	2041	ENCYDSVPITR	1xCarbamidomethyl [C3]	0.000437449	0	1	1	2	Q92828	0	1353.61	158710316	2.66	0	4.088e-05
SW480_cAMP	2042	SSSLLEEK		0.0207998	0	1	1	2	Q92828	0	892.462	212619709	2.41	0	0.006163
SW480_cAMP	2043	VLFLGNLK		0.0270374	0	1	1	3	Q92828	0	903.566	284179116	2.24	0	0.0087
SW480_cAMP	2044	LMSTGTSR		0.0425524	0	1	1	2	Q92828	0	852.424	119402664.8	2.46	0	0.02189
SW480_cAMP	2045	LAAEDGWR		0.0331747	0	1	1	1	Q92828	0	917.448	219426938	2.13	0	0.01131
SW480_cAMP	2046	HVFGKPASK		0.0748578	0	1	1	2	Q92828	0	970.547	38048139.38	1.87	0	0.04772
SW480_cAMP	2047	MSWHPQYR	1xMet-loss+Acetyl [N-Term]	0.0840517	0	1	1	1	Q92828	0	1015.47	269252839	1.44	0	0.0385
SW480_cAMP	2048	LLNQTEK		0.11843	0	1	1	2	Q92828	0	845.473	198010303.5	1.79	0	0.06071
SW480_cAMP	2049	GAIQFVTQYQHSSGQR		3.85785e-05	0	1	1	1	Q15436	0	1806.89	88504130	3.05	0	1.751e-06
SW480_cAMP	2050	ISGAIGPCVSLNSK	1xCarbamidomethyl [C8]	3.68801e-06	0	1	1	1	Q15436	0	1402.74	89414172	3.88	0	8.381e-08
SW480_cAMP	2054	GPQVQQPPPSNR		0.000396595	0	1	1	2	Q15436	0	1304.67	98627615.5	2.89	0	3.6e-05
SW480_cAMP	2055	HFEALANR		0.00467579	0	1	1	1	Q15436	0	957.49	188924244	2.36	0	0.0008819
SW480_cAMP	2056	YIDTEHGGSQAR		2.74504e-05	0	1	1	3	Q15436	0	1333.61	121215457	3.05	0	1.132e-06
SW480_cAMP	2057	DPWPVPQGK		0.066627	0	1	1	1	Q15436	0	1023.53	120643232	1.63	0	0.02837
SW480_cAMP	2058	FLQPVQK		0.106882	0	1	1	2	Q15436	0	859.504	123921252	1.81	0	0.07885
SW480_cAMP	2059	VWSISQEPDPVQR		5.87777e-05	0	1	1	1	Q14142	0	1540.78	192837528	3.57	0	3.03e-06
SW480_cAMP	2060	ESINCQLSDPSSTKPGTLLK	1xCarbamidomethyl [C5]	1.73039e-05	0	1	1	2	Q14142	0	2175.1	207802351.5	4.7	0	6.205e-07
SW480_cAMP	2061	CGLLGSLGPVPVLR	1xCarbamidomethyl [C1]	0.000689911	0	1	1	1	Q14142	0	1437.82	118994744	3.17	0	7.378e-05
SW480_cAMP	2062	FDALWQVLAR		0.000146219	0	1	1	3	Q14142	0	1218.66	126700816	2.06	0	9.892e-06
SW480_cAMP	2063	LWEGAISIPR		0.00070601	0	1	1	2	Q14142	0	1141.64	133668564	1.94	0	7.592e-05
SW480_cAMP	2064	LLLDEEEALAK		0.00174564	0	1	1	1	Q14142	0	1243.68	209153524	1.97	0	0.0002466
SW480_cAMP	2065	TPTLDPDTMHAR		2.70097e-06	0	1	1	3	Q14142	0	1354.64	248003584	4.37	0	6.239e-08
SW480_cAMP	2066	ATFQEPLYPALR		0.0222746	0	1	1	1	Q14142	0	1405.75	110049997	1.93	0	0.006765
SW480_cAMP	2067	VAELFCR	1xCarbamidomethyl [C6]	0.0773822	0	1	1	1	Q14142	0	894.45	149428423.5	2.24	0	0.03458
SW480_cAMP	2068	NTQLTLQVYR		0.100138	0	1	1	1	Q14142	0	1235.67	126149588.8	1.43	0	0.0485
SW480_cAMP	2069	LSQECLK	1xCarbamidomethyl [C5]	0.177854	0	1	1	1	Q14142	0	877.445	180168262.3	1.97	0	0.1048
SW480_cAMP	2070	AALEALGSCLNNK	1xCarbamidomethyl [C9]	5.0592e-05	0	1	1	1	P34897	0	1360.69	125559096	3.28	0	2.49e-06
SW480_cAMP	2071	VLELVSITANK		0.00148543	0	1	1	1	P34897	0	1186.7	82662081.75	2.26	0	0.0002001
SW480_cAMP	2072	ISATSIFFESMPYK		5.03576e-06	0	1	2	1	P34897	0	1620.8	86560590	3.96	0	1.25e-07
SW480_cAMP	2073	TGLIDYNQLALTAR		1.65236e-05	0	1	1	1	P34897	0	1548.84	144151254	3.63	0	5.835e-07
SW480_cAMP	2074	LGAPALTSR		0.0145054	0	1	1	2	P34897	0	885.515	292815974	2.06	0	0.003848
SW480_cAMP	2075	HADIVTTTTHK		0.00018846	0	1	1	4	P34897	0	1223.64	246969348.5	3.61	0	1.377e-05
SW480_cAMP	2076	ISATSIFFESMPYK	1xOxidation [M11(100)]	0.0238526	0	1	2	1	P34897	0	1636.79	27475854	2.15	0	0.007367
SW480_cAMP	2077	EYSLQVLK		0.022402	0	1	1	2	P34897	0	979.546	137714626	2.32	0	0.007816
SW480_cAMP	2078	SAITPGGLR		0.0244027	0	1	1	2	P34897	0	871.5	252456712.5	2.41	0	0.009687
SW480_cAMP	2079	LIIAGTSAYAR		0.0217718	0	1	1	2	P34897	0	1135.65	210174682	2.52	0	0.00655
SW480_cAMP	2080	YSEGYPGK		0.0487112	0	1	1	1	P34897	0	900.41	73679308	2.19	0	0.01879
SW480_cAMP	2081	QACTPMFR	1xCarbamidomethyl [C3]	0.0397646	0	1	1	1	P34897	0	1010.45	39584544.5	2.18	0	0.0144
SW480_cAMP	2082	SGLIFYR		0.0569934	0	1	1	2	P34897	0	855.472	144028480.5	2.11	0	0.02314
SW480_cAMP	2083	FQNALLVR		0.0140151	0	1	1	2	P02768	0	960.563	159310127.5	2.57	0	0.003686
SW480_cAMP	2084	LVNEVTEFAK		0.00113938	0	1	1	1	P02768	0	1149.62	114348956	1.96	0	0.0001416
SW480_cAMP	2085	QTALVELVK		0.00745223	0	1	1	2	P02768	0	1000.6	668716392	3.12	0	0.002153
SW480_cAMP	2086	VPQVSTPTLVEVSR		4.978e-06	0	1	1	2	P02768	0	1511.84	132942844	3.75	0	1.228e-07
SW480_cAMP	2087	KVPQVSTPTLVEVSR		4.67196e-06	0	1	1	7	P02768	1	1639.94	1237220180	3.09	0	1.133e-07
SW480_cAMP	2088	AAFTECCQAADK	2xCarbamidomethyl [C6; C7]	0.000412933	0	1	1	1	P02768	0	1371.57	50255886	2.82	0	3.808e-05
SW480_cAMP	2089	YICENQDSISSK	1xCarbamidomethyl [C3]	6.75046e-05	0	1	1	4	P02768	0	1443.64	1054796399	3.23	0	3.631e-06
SW480_cAMP	2090	CCTESLVNR	2xCarbamidomethyl [C1; C2]	0.000647505	0	1	1	3	P02768	0	1138.5	693892018	2.25	0	0.0002402
SW480_cAMP	2091	TYETTLEK		0.0244027	0	1	1	1	P02768	0	984.488	62002307.5	2.32	0	0.007621
SW480_cAMP	2092	AEFAEVSK		0.0589376	0	1	1	1	P02768	0	880.441	95062291	2.1	0	0.02415
SW480_cAMP	2093	YLYEIAR		0.062669	0	1	1	2	P02768	0	927.493	694757882	1.74	0	0.02611
SW480_cAMP	2094	YPGGESYQDLVQR		2.9621e-06	0	1	1	2	O60825	0	1511.71	112604127.5	3.6	0	6.275e-08
SW480_cAMP	2095	YPEEFALR		0.0131586	0	1	1	1	O60825	0	1024.51	84966237	2.1	0	0.003404
SW480_cAMP	2096	NSFTPLSSSNTIR		8.11883e-05	0	1	1	1	O60825	0	1423.72	89017794	2.9	0	4.604e-06
SW480_cAMP	2098	QCALVALEDVK	1xCarbamidomethyl [C2]	0.00836034	0	1	1	1	O60825	0	1245.65	67240286	1.95	0	0.001883
SW480_cAMP	2099	LTPVAYGCK	1xCarbamidomethyl [C8]	0.0117999	0	1	3	1	O60825	0	1008.52	154444752	2.34	0	0.00295
SW480_cAMP	2100	LNVEAVNTHR		0.000174846	0	1	1	1	O60825	0	1152.61	67120591.5	2.83	0	1.242e-05
SW480_cAMP	2101	IGGDSGLSVR		0.00159183	0	1	2	2	O60825	0	960.511	265232672	3.1	0	0.000406
SW480_cAMP	2102	VSSPDYPER		0.0194216	0	1	1	1	O60825	0	1049.49	154530191.5	1.84	0	0.005654
SW480_cAMP	2103	VFNLGVYR		0.0230502	0	1	1	1	O60825	0	967.536	174830256	2.25	0	0.007038
SW480_cAMP	2104	CPLHTIFK	1xCarbamidomethyl [C1]	0.0268839	0	1	1	1	O60825	0	1015.54	98253208	2.09	0	0.008609
SW480_cAMP	2106	HGESEFNLLGK		0.0692694	0	1	1	1	O60825	0	1230.61	100211548	2.05	0	0.02991
SW480_cAMP	2108	VINVGQR		0.164523	0	1	1	1	O60825	0	785.463	190851177	1.82	0	0.09387
SW480_cAMP	2109	SYDFFR		0.164523	0	1	1	2	O60825	0	834.378	101714468.5	1.68	0	0.1097
SW480_cAMP	2110	QFAQALR		0.195099	0	1	1	2	O60825	0	833.463	113607963.8	1.67	0	0.1303
SW480_cAMP	2111	DMGGYSTTTDFIK		7.06925e-05	0	1	1	1	O43837	0	1435.64	108111252.8	3.2	0	3.845e-06
SW480_cAMP	2112	DMGGYSTTTDFIK	1xOxidation [M2(100)]	0.00375676	0	1	1	1	O43837	0	1451.64		1.8	0	0.000668
SW480_cAMP	2113	HNNLDLVIIR		2.77689e-05	0	1	1	3	O43837	0	1206.7	92870837.25	3.37	0	0.0004993
SW480_cAMP	2114	LEQVLSSMK		0.0075819	0	1	1	2	O43837	0	1034.56	127588867	2.45	0	0.00181
SW480_cAMP	2115	VEGSFPVTMLPGDGVGPELMHAVK		0.000372215	0	1	1	1	O43837	0	2467.24		3.22	0	3.318e-05
SW480_cAMP	2116	KLDLFANVVHVK		5.74371e-05	0	1	1	2	O43837	1	1382.82	107620970.5	4.5	0	2.933e-06
SW480_cAMP	2117	EQTEGEYSSLEHESAR		0.000439979	0	1	1	1	O43837	0	1851.8	165801567	2.09	0	4.127e-05
SW480_cAMP	2118	HPFAQAVGR		0.0116653	0	1	1	2	O43837	0	982.522	361027676	2.35	0	0.002901
SW480_cAMP	2119	SVIGHLQTK		0.0132343	0	1	1	1	O43837	0	982.568	233916706.5	1.75	0	0.003424
SW480_cAMP	2120	GELASYDMR		0.0255409	0	1	1	1	O43837	0	1041.47	62530924	2.09	0	0.008076
SW480_cAMP	2121	FAFDYATK		0.0341288	0	1	1	1	O43837	0	962.462	264881194	1.82	0	0.01175
SW480_cAMP	2122	SLPGYMTR		0.0826757	0	1	1	2	O43837	0	924.461	134883994.5	1.78	0	0.03779
SW480_cAMP	2123	LLTQDEGPALVPGGR		2.57916e-06	0	1	1	3	Q5T440	0	1522.82	206988550	3.8	0	5.263e-08
SW480_cAMP	2124	LGDLWDYHQHR		0.000593847	0	1	1	1	Q5T440	0	1439.68	61670466	2.72	0	6.096e-05
SW480_cAMP	2125	AGAAAILIR		0.00283278	0	1	1	3	Q5T440	0	855.541	246440331	3.44	0	0.0004625
SW480_cAMP	2126	AGYAHFLNVQGR		1.42224e-05	0	1	1	2	Q5T440	0	1332.68	143712059.5	4.34	0	4.792e-07
SW480_cAMP	2127	GCYIGQELTAR	1xCarbamidomethyl [C2]	0.00605827	0	1	1	1	Q5T440	0	1267.61		2.36	0	0.001235
SW480_cAMP	2128	AGQGNVGLALLWSEK		1.1423e-05	0	1	1	1	Q5T440	0	1542.83	50499474.5	3.89	0	3.629e-07
SW480_cAMP	2129	FLDPLPTSGITPGATVLTASGQTVGK		0.000445084	0	1	1	2	Q5T440	0	2528.36	145059796.5	3.77	0	4.192e-05
SW480_cAMP	2130	THHMGVIR		0.0049815	0	1	1	1	Q5T440	0	950.499	121047696.5	2.43	0	0.0009578
SW480_cAMP	2131	KVTVEPHPELR		0.0115322	0	1	1	1	Q5T440	1	1304.73	45457236	2.65	0	0.002858
SW480_cAMP	2132	AEAGDNLGALVR		0.00031854	0	1	1	2	P49411	0	1185.62	144196158	2.71	0	3.446e-05
SW480_cAMP	2133	TVVTGIEMFHK		0.0003241	0	1	1	1	P49411	0	1261.66	87540056	2.59	0	2.782e-05
SW480_cAMP	2134	GITINAAHVEYSTAAR		2.40399e-05	0	1	1	1	P49411	0	1673.86	95548250.5	4.07	0	9.499e-07
SW480_cAMP	2135	HYAHTDCPGHADYVK	1xCarbamidomethyl [C7]	4.04004e-05	0	1	1	1	P49411	0	1770.77	34910186.38	3.48	0	1.86e-06
SW480_cAMP	2136	KGDECELLGHSK	1xCarbamidomethyl [C5]	2.56433e-06	0	1	1	1	P49411	1	1372.65	99796609.5	4.03	0	5.233e-08
SW480_cAMP	2137	GTVVTGTLER		0.00252441	0	1	1	2	P49411	0	1032.57	206174773	3.07	0	0.000399
SW480_cAMP	2138	DKPHVNVGTIGHVDHGK		0.0214021	0	1	1	1	P49411	0	1809.94	78138844	1.35	0	0.006383
SW480_cAMP	2139	TTLTAAITK		0.0225302	0	1	1	1	P49411	0	919.546	161783333	2.68	0	0.006868
SW480_cAMP	2140	ELLTEFGYK		0.0179276	0	1	1	1	P49411	0	1099.57	50714876	1.57	0	0.005063
SW480_cAMP	2141	GEETPVIVGSALCALEGR	1xCarbamidomethyl [C13]	0.0168341	0	1	1	1	P49411	0	1857.94	21801999.75	1.72	0	0.004695
SW480_cAMP	2142	ILAEGGGAK		0.066627	0	1	1	2	P49411	0	815.462	62188700	2.08	0	0.02835
SW480_cAMP	2143	EHLLLAR		0.0769559	0	1	1	1	P49411	0	851.51	65435066	2.2	0	0.03424
SW480_cAMP	2144	FNLILR		0.15289	0	1	1	2	P49411	0	775.482	133977281	1.89	0	0.0851
SW480_cAMP	2145	ASNLLYGQLK		0.00261322	0	1	1	1	Q8IXB1	0	1106.62	195235581	2.47	0	0.0004159
SW480_cAMP	2146	NSILFLNSLDAK		2.34916e-05	0	1	1	1	Q8IXB1	0	1334.73	76452796.5	3.39	0	9.247e-07
SW480_cAMP	2147	ILYDILAFAK		0.00117271	0	1	1	2	Q8IXB1	0	1166.68	124963975.8	2.32	0	0.0001474
SW480_cAMP	2148	GVNSYPSLFIFR		6.11995e-05	0	1	1	2	Q8IXB1	0	1399.74	122192597	2.89	0	3.198e-06
SW480_cAMP	2149	GGDCLTSQTR	1xCarbamidomethyl [C4]	0.00249548	0	1	1	2	Q8IXB1	0	1094.49	140387206	2.48	0	0.0003905
SW480_cAMP	2150	NDHIQVGR		0.0115322	0	1	1	3	Q8IXB1	0	938.48	154939063	2.8	0	0.00286
SW480_cAMP	2151	VDCQAYAQTCQK	2xCarbamidomethyl [C3; C10]	8.11883e-05	0	1	1	2	Q8IXB1	0	1471.63	95056431.75	2.92	0	4.622e-06
SW480_cAMP	2152	NENSNDPELKK		6.22677e-05	0	1	1	1	Q8IXB1	1	1287.62	24428291.25	3.82	0	3.272e-06
SW480_cAMP	2153	NFQEEQINTR		0.00329057	0	1	1	1	Q8IXB1	0	1278.61	93979372	1.95	0	0.0005625
SW480_cAMP	2154	AIAALISEK		0.0640814	0	1	1	1	Q8IXB1	0	915.551	204744346	1.87	0	0.02691
SW480_cAMP	2155	FYFYER		0.105729	0	1	1	1	Q8IXB1	0	924.425	55405888	1.55	0	0.05204
SW480_cAMP	2156	EVDGLLR		0.150496	0	1	1	2	Q8IXB1	0	801.446	102175192	1.64	0	0.08985
SW480_cAMP	2157	LVDLEEALQK		0.00826477	0	1	1	3	O95678	0	1157.64	487402956	2	0	0.001858
SW480_cAMP	2170	LVCTDIADVSVK	1xCarbamidomethyl [C3]	0.000408198	0	1	1	2	O43148	0	1319.69	304575869	2.56	0	5.715e-05
SW480_cAMP	2171	NLEEGHSSTVAAHYNELQEVGLEK		2.03824e-07	0	1	1	2	O43148	0	2654.27	96154225	5.02	0	1.953e-09
SW480_cAMP	2172	LSPGGYFIGTTPNSFELIR		5.93826e-09	0	1	1	3	O43148	0	2069.07	107956953	4.3	0	1.989e-11
SW480_cAMP	2173	DITVLDLGCGK	1xCarbamidomethyl [C9]	0.00100944	0	1	1	2	O43148	0	1190.61	97023339	2.01	0	0.0001211
SW480_cAMP	2174	VDDYEHAAK		0.00509754	0	1	1	3	O43148	0	1047.47	92411364	2.36	0	0.0009937
SW480_cAMP	2175	EFEDDLVK		0.0341288	0	1	1	1	O43148	0	994.473	96623272	1.55	0	0.01181
SW480_cAMP	2176	LPLGTLSK		0.0509504	0	1	1	3	O43148	0	828.519	362145620	2.24	0	0.02079
SW480_cAMP	2177	LFVALQGCMDK	1xCarbamidomethyl [C8]; 1xOxidation [M9(100)]	0.0081703	0	1	1	1	P49748	0	1297.63	71488377	2.16	0	0.001828
SW480_cAMP	2178	ELSGLGSALK		0.0146726	0	1	1	1	P49748	0	974.552	94665270	2.33	0	0.003924
SW480_cAMP	2179	IHNFGLIQEK		0.0140151	0	1	1	1	P49748	0	1198.66	57086888	3.04	0	0.003693
SW480_cAMP	2180	GIVNEQFLLQR		0.000621887	0	1	1	1	P49748	0	1316.73	90827682	2.42	0	6.45e-05
SW480_cAMP	2181	NPFGNAGLLLGEAGK		1.74235e-06	0	1	1	2	P49748	0	1457.77	103138345	4.17	0	3.171e-08
SW480_cAMP	2182	AGLGSGLSLSGLVHPELSR		2.87467e-05	0	1	1	1	P49748	0	1850.01	98080358	3.42	0	1.196e-06
SW480_cAMP	2183	SDSHPSDALTR		0.00158268	0	1	1	1	P49748	0	1185.55	104956324.9	3	0	0.0002171
SW480_cAMP	2184	TPVTDPATGAVK		0.0133104	0	1	1	2	P49748	0	1156.62	233393987	2.4	0	0.003457
SW480_cAMP	2185	SLSEGHPTAQHEK		0.000383105	0	1	1	2	P49748	0	1420.68	21626722.31	2.78	0	3.448e-05
SW480_cAMP	2186	ELVEPVSR		0.0174221	0	1	1	2	P49748	0	928.51	88183840	2.56	0	0.007986
SW480_cAMP	2187	ITAFVVER		0.0343228	0	1	1	2	P49748	0	934.536	116479933	1.97	0	0.01186
SW480_cAMP	2188	GFGGITHGPPEK		0.0518156	0	1	1	2	P49748	0	1196.61	98528553.75	2.61	0	0.03735
SW480_cAMP	2189	SFAVGMFK		0.0637255	0	1	1	1	P49748	0	886.449	55258021	1.91	0	0.0267
SW480_cAMP	2190	LTAVCMECFR	2xCarbamidomethyl [C5; C8]	0.000618311	0	1	1	1	P04183	0	1286.57	156361046	2.43	0	6.408e-05
SW480_cAMP	2191	GQIQVILGPMFSGK		7.2424e-06	0	1	1	2	P04183	0	1474.81	95108958	3.48	0	3.113e-06
SW480_cAMP	2192	KLFAPQQILQCSPAN	1xCarbamidomethyl [C11]	0.000179962	0	1	1	1	P04183	1	1714.89	155158122.3	3.2	0	1.294e-05
SW480_cAMP	2193	TVIVAALDGTFQR		3.18918e-05	0	1	1	2	P04183	0	1390.77	133577470.8	3.52	0	1.367e-06
SW480_cAMP	2194	EVEVIGGADK		0.00124231	0	1	1	2	P04183	0	1016.53	250719238	2.51	0	0.000159
SW480_cAMP	2195	ENCPVPGKPGEAVAAR	1xCarbamidomethyl [C3]	0.000305936	0	1	1	3	P04183	0	1651.82	352050350	3.24	0	2.576e-05
SW480_cAMP	2196	ASGQPAGPDNKENCPVPGKPGEAVAAR	1xCarbamidomethyl [C14]	0.000493772	0	1	1	1	P04183	1	2674.3	98005080	3.86	0	4.789e-05
SW480_cAMP	2197	YSSSFCTHDR	1xCarbamidomethyl [C6]	0.000138822	0	1	1	2	P04183	0	1259.51	188493258	3.09	0	1.844e-05
SW480_cAMP	2198	LFAPQQILQCSPAN	1xCarbamidomethyl [C10]	0.0669985	0	1	1	1	P04183	0	1586.8	63172038	1.8	0	0.02861
SW480_cAMP	2199	FQIAQYK		0.107463	0	1	1	1	P04183	0	897.483	251019804	1.85	0	0.05336
SW480_cAMP	2200	RFQIAQYK		0.178776	0	1	1	1	P04183	1	1053.58	71932064	2.28	0	0.1055
SW480_cAMP	2202	VAPEEHPILLTEAPLNPK		0.000233293	0	1	4	6	Q6S8J3	0	1968.08	273760742	3.08	0	1.817e-05
SW480_cAMP	2209	QENVLVICHQAVLR	1xCarbamidomethyl [C8]	0.000834526	0	1	1	1	Q16875	0	1678.91	62652860.5	2.34	0	9.474e-05
SW480_cAMP	2210	YPTGESYQDLVQR		7.67244e-06	0	1	1	1	Q16875	0	1555.74	67056360	4.01	0	2.159e-07
SW480_cAMP	2211	EGGQIAVFDATNTTR		0.000122278	0	1	1	1	Q16875	0	1579.77	87458015	3.28	0	7.847e-06
SW480_cAMP	2212	VFNVGEYR		0.0145054	0	1	1	1	Q16875	0	983.495	112306467.5	2.38	0	0.003856
SW480_cAMP	2214	IGGDSGLSSR		0.00280032	0	1	1	2	Q16875	0	948.475	172788366.5	2.69	0	0.000454
SW480_cAMP	2215	HGENEHNLQGR		7.06925e-05	0	1	1	1	Q16875	0	1290.59	8773778.578	3.55	0	3.862e-06
SW480_cAMP	2216	NSVTPLASPEPTK		0.0109516	0	1	1	1	Q16875	0	1340.71	78774712	2.7	0	0.002681
SW480_cAMP	2217	VQDHIQSR		0.0204464	0	1	2	2	Q16875	0	982.506	16397622.25	1.51	0	0.006042
SW480_cAMP	2219	FVEEQNLK		0.0406734	0	1	1	1	Q16875	0	1006.52	95722172	1.91	0	0.01486
SW480_cAMP	2220	LTPVAYGCR	1xCarbamidomethyl [C8]	0.0728143	0	1	1	1	Q16875	0	1036.52	79936802	2.19	0	0.03191
SW480_cAMP	2222	MTDAAVSFAK	1xMet-loss+Acetyl [N-Term]	0.00518634	0	1	1	2	P05141	0	951.478	518172084	2.99	0	0.001011
SW480_cAMP	2224	QIFLGGVDKR		0.00400248	0	1	1	1	P05141	1	1132.65	485529804	2.46	0	0.0007224
SW480_cAMP	2227	AAYFGIYDTAK		0.00317877	0	1	1	3	P05141	0	1219.6	657154012.5	1.78	0	0.0005363
SW480_cAMP	2228	DFLAGGVAAAISK		9.32424e-05	0	1	1	3	P05141	0	1219.67	917649356	2.3	0	5.509e-06
SW480_cAMP	2229	GTDIMYTGTLDCWR	1xCarbamidomethyl [C12]	1.15556e-05	0	1	1	1	P05141	0	1688.74	92396681	3.63	0	3.683e-07
SW480_cAMP	2233	AGESVLVHGASGGVGLAACQIAR	1xCarbamidomethyl [C19]	5.15231e-11	0	1	1	2	Q08257	0	2180.12	126421547	5.65	0	4.232e-14
SW480_cAMP	2234	VHACGVNPVETYIR	1xCarbamidomethyl [C4]	0.000129538	0	1	1	2	Q08257	0	1614.81	173328086.5	3.91	0	4.555e-05
SW480_cAMP	2235	DLSLLSHGGR		0.00549363	0	1	1	2	Q08257	0	1054.56	141333994	2.58	0	0.001093
SW480_cAMP	2236	ILGTAGTEEGQK		0.000701951	0	1	1	2	Q08257	0	1203.62	211047907	2.4	0	7.576e-05
SW480_cAMP	2237	VAEAHENIIHGSGATGK		4.67196e-06	0	1	1	4	Q08257	0	1690.85	202526984	4.23	0	1.133e-07
SW480_cAMP	2238	GTIEINPR		0.188226	0	1	1	1	Q08257	0	899.495	209405384.5	2.02	0	0.1128
SW480_cAMP	2239	DHQVLIK		0.187262	0	1	1	1	Q08257	0	852.494	117743641	2.17	0	0.1121
SW480_cAMP	2240	APELLLGAR		0.00431364	0	1	2	3	P49336	0	939.562	327984804	2.5	0	0.0008947
SW480_cAMP	2241	QIEGTGISMSACR	1xCarbamidomethyl [C12]	3.57915e-05	0	1	2	1	P49336	0	1409.65	57979573	3.04	0	1.589e-06
SW480_cAMP	2242	LLTMDPIKR		0.00262832	0	1	1	1	P49336	1	1086.63	125111013	1.88	0	0.0004181
SW480_cAMP	2243	GTYGHVYK		0.00400248	0	1	2	2	P49336	0	924.457	120861106	2.26	0	0.00554
SW480_cAMP	2244	TSNPYHHDQLDR		7.19264e-05	0	1	1	4	P49336	0	1482.67	179262632	3.43	0	3.923e-06
SW480_cAMP	2245	HPNVISLQK		0.000305936	0	1	1	2	P49336	0	1035.59	208860330	3.58	0	2.58e-05
SW480_cAMP	2246	VFLSHADR		0.0320643	0	1	1	3	P49336	0	944.495	157436904	2.26	0	0.01087
SW480_cAMP	2247	IADMGFAR		0.0548035	0	1	2	1	P49336	0	880.435	219527710	2	0	0.02193
SW480_cAMP	2248	IADMGFAR	1xOxidation [M4(100)]	0.0535888	0	1	2	1	P49336	0	896.429	52173017.5	2.28	0	0.02127
SW480_cAMP	2249	KPVQLPR		0.0677474	0	1	1	2	P49336	0	837.53	130843360.3	2.32	0	0.02893
SW480_cAMP	2250	VFLSHADRK		0.127664	0	1	1	1	P49336	1	1072.59	22903132	1.61	0	0.06706
SW480_cAMP	2251	LCNDHEVLTFIK	1xCarbamidomethyl [C2]	2.57916e-06	0	1	1	1	Q8WVV9	0	1488.75	49013435	4.38	0	5.242e-08
SW480_cAMP	2252	TLSGLLEWECK	1xCarbamidomethyl [C10]	0.000517087	0	1	1	1	Q8WVV9	0	1335.66	20880876	2.17	0	5.083e-05
SW480_cAMP	2253	AVTHLNNVK		0.00533778	0	1	1	3	Q8WVV9	0	995.563	96439259	2.88	0	0.001054
SW480_cAMP	2254	ITRPGNTDDPSGGNK		1.41406e-05	0	1	1	2	Q8WVV9	0	1528.74	84684994	4.4	0	4.771e-07
SW480_cAMP	2255	SFSQPEAGGSHHK		2.06919e-05	0	1	1	1	Q8WVV9	0	1368.63	52605261	3.18	0	7.846e-07
SW480_cAMP	2256	VSVSPVVHVR		0.000643782	0	1	1	2	Q8WVV9	0	1078.64	140710209	2.45	0	6.77e-05
SW480_cAMP	2257	VFDAKPSAK		0.064799	0	1	1	1	Q8WVV9	0	962.531	23569441	1.51	0	0.02726
SW480_cAMP	2259	QAYLEAAYAAGVR		7.15127e-05	0	1	1	1	Q16831	0	1382.71	69169852	3.35	0	3.907e-06
SW480_cAMP	2260	LDGALCSYTEK	1xCarbamidomethyl [C6]	8.55143e-05	0	1	1	1	Q16831	0	1256.58	114675714	2.5	0	4.925e-06
SW480_cAMP	2261	CVGAELGLDCPGR	2xCarbamidomethyl [C1; C10]	4.74817e-05	0	1	1	2	Q16831	0	1403.64	151193412	3.4	0	2.302e-06
SW480_cAMP	2262	HNFPALFGDVK		0.000701951	0	1	1	2	Q16831	0	1244.64	184773234	2.8	0	7.558e-05
SW480_cAMP	2263	LEGDQISSPR		0.000730866	0	1	1	3	Q16831	0	1101.55	265973176	2.46	0	0.0001102
SW480_cAMP	2264	NVLSEYQQRPQR		0.00384432	0	1	1	3	Q16831	0	1517.78	263144793	2.31	0	0.00288
SW480_cAMP	2265	CSNVTIIR	1xCarbamidomethyl [C1]	0.0081703	0	1	1	2	Q16831	0	962.509	98189377	2.8	0	0.00183
SW480_cAMP	2266	FVCVGGSPSR	1xCarbamidomethyl [C3]	0.0246825	0	1	1	3	Q16831	0	1065.51	309278688.5	2.06	0	0.007691
SW480_cAMP	2267	DYPNICAGTDR	1xCarbamidomethyl [C6]	0.0728143	0	1	1	1	Q16831	0	1281.55	104591372	1.38	0	0.03196
SW480_cAMP	2268	LLNPNIAK		0.081321	0	1	1	2	Q16831	0	882.541	442279584	1.57	0	0.03682
SW480_cAMP	2269	LVSYFIK		0.143513	0	1	1	2	Q16831	0	869.513	293848898	1.22	0	0.1059
SW480_cAMP	2271	ITGEAFVQFASQELAEK		3.75657e-07	0	1	1	1	P52597	0	1867.94	26714740	3.63	0	4.328e-09
SW480_cAMP	2272	HSGPNSADSANDGFVR		4.37982e-05	0	1	1	1	P52597	0	1630.72	107024620.3	4.21	0	2.068e-06
SW480_cAMP	2274	SYSDPPLK		0.0795475	0	1	1	1	P52597	0	906.457	111567754	1.72	0	0.03575
SW480_cAMP	2275	YIEVFK		0.197102	0	1	1	1	P52597	0	798.44	235836210	1.34	0	0.1203
SW480_cAMP	2285	QLDSLLGER		0.116533	0	1	1	2	Q01546	0	1030.55	352685800	2.29	0	0.05928
SW480_cAMP	2287	DSLDPSFTHAMQLLTAEIEK	1xOxidation [M11(100)]	4.35463e-05	0	1	1	1	Q07666	0	2262.1	40045076.5	2.78	0	2.055e-06
SW480_cAMP	2288	KDDEENYLDLFSHK		7.88803e-05	0	1	1	1	Q07666	1	1752.81	175329246	2.94	0	4.45e-06
SW480_cAMP	2289	SGSMDPSGAHPSVR		5.54833e-05	0	1	1	4	Q07666	0	1384.63	465266811.5	4.47	0	1.191e-05
SW480_cAMP	2290	SGSMDPSGAHPSVR	1xOxidation [M4(100)]	0.000114101	0	1	1	4	Q07666	0	1400.62	286948531.4	4.4	0	2.547e-05
SW480_cAMP	2291	ILGPQGNTIK		0.00267415	0	1	1	4	Q07666	0	1040.61	683622791	2.47	0	0.0009873
SW480_cAMP	2292	YLPELMAEK		0.0230502	0	1	3	2	Q07666	0	1093.56	186510845.5	1.68	0	0.007053
SW480_cAMP	2293	VDVAVNCAGIAVASK	1xCarbamidomethyl [C7]	2.13212e-06	0	1	1	1	Q99714	0	1473.77	108093108.5	3.99	0	4.118e-08
SW480_cAMP	2294	GVIINTASVAAFEGQVGQAAYSASK		5.08847e-05	0	1	1	1	Q99714	0	2439.25	47179492.5	3.82	0	2.514e-06
SW480_cAMP	2295	GLVAVITGGASGLGLATAER		5.0301e-05	0	1	1	3	Q99714	0	1813.02	48598292.5	3.38	0	2.468e-06
SW480_cAMP	2296	VMTIAPGLFGTPLLTSLPEK	1xOxidation [M2(100)]	4.80327e-05	0	1	1	1	Q99714	0	2101.16	26825875.75	4.5	0	2.332e-06
SW480_cAMP	2297	GQTHTLEDFQR		0.000357487	0	1	1	1	Q99714	0	1331.63	52752134	2.87	0	3.139e-05
SW480_cAMP	2298	DVQTALALAK		0.0196448	0	1	1	2	Q99714	0	1029.59	243364286	2.28	0	0.006033
SW480_cAMP	2299	GGIVGMTLPIAR		0.0748578	0	1	1	2	Q99714	0	1184.68	121118455.6	1.87	0	0.0439
SW480_cAMP	2300	DLAPIGIR		0.0932819	0	1	1	2	Q99714	0	854.509	247735326	1.79	0	0.05988
SW480_cAMP	2301	LFVGGLDWSTTQETLR		7.30057e-08	0	1	1	3	Q96EP5	0	1822.93	325990362	4.25	0	5.18e-10
SW480_cAMP	2302	SYFSQYGEVVDCVIMK	1xCarbamidomethyl [C12]	6.15535e-05	0	1	1	1	Q96EP5	0	1924.88	57445009	2.83	0	3.215e-06
SW480_cAMP	2303	FGVVTEVVMIYDAEK	1xOxidation [M9(100)]	6.0916e-06	0	1	1	2	Q96EP5	0	1715.86	22109919	2.92	0	1.604e-07
SW480_cAMP	2304	SQAPGQPGASQWGSR		1.21013e-05	0	1	1	3	Q96EP5	0	1513.71	624201516	3.44	0	5.439e-07
SW480_cAMP	2305	NIDPKPCTPR	1xCarbamidomethyl [C7]	0.00367119	0	1	1	5	Q96EP5	0	1197.6	453308108	2.22	0	0.0008012
SW480_cAMP	2306	IFVGGIPHNCGETELR	1xCarbamidomethyl [C10]	0.0230502	0	1	1	1	Q96EP5	0	1798.89	30942416	1.79	0	0.007075
SW480_cAMP	2307	FKDPNCVGTVLASRPHTLDGR	1xCarbamidomethyl [C6]	0.0231821	0	1	1	1	Q96EP5	1	2340.19	83825292	1.71	0	0.007117
SW480_cAMP	2308	TVSPFLQLSDDRK		3.09852e-05	0	1	1	2	Q5W0U4	1	1505.8	146230342	4.07	0	1.322e-06
SW480_cAMP	2309	YVADVLPGK		0.0131586	0	1	1	3	Q5W0U4	0	961.535	213340625	2.27	0	0.003385
SW480_cAMP	2310	LQLQSAAITK		0.00147689	0	1	1	2	Q5W0U4	0	1072.64	247739322	2.23	0	0.0013
SW480_cAMP	2311	RPVCAACAGLGGR	2xCarbamidomethyl [C4; C7]	0.000311276	0	1	1	2	Q5W0U4	0	1344.66	156686105	4.59	0	3.29e-05
SW480_cAMP	2312	AHQSILTQR		0.0140957	0	1	1	1	Q5W0U4	0	1053.58	115827026.5	2.46	0	0.003716
SW480_cAMP	2313	LLEQVHGEEER		7.66379e-05	0	1	1	2	Q5W0U4	0	1338.66	170526361	3.02	0	2.549e-05
SW480_cAMP	2314	VGVASGHLPR		0.00319714	0	1	1	2	Q5W0U4	0	992.564	280603102.5	2.35	0	0.0005409
SW480_cAMP	2315	IVDQCER	1xCarbamidomethyl [C5]	0.0532893	0	1	1	1	Q5W0U4	0	919.43	20336085	2.04	0	0.02106
SW480_cAMP	2316	TLTFSTK		0.130422	0	1	1	1	Q5W0U4	0	797.44	155364609	1.69	0	0.06901
SW480_cAMP	2317	VHWAEALQK		0.19811	0	1	1	2	Q5W0U4	0	1081.58	94602540	1.78	0	0.144
SW480_cAMP	2318	TVIPGMPTVIPPGLTR		1.37386e-05	0	1	1	2	Q15637	0	1648.95	179953210	3.72	0	4.585e-07
SW480_cAMP	2319	HNLITEMVALNPDFKPPADYKPPATR		1.09955e-07	0	1	1	1	Q15637	0	2935.51	85260169	4.08	0	8.798e-10
SW480_cAMP	2320	FQRPGDPQSAQDK		4.2065e-05	0	1	1	4	Q15637	0	1473.71	413485936	4.15	0	7.687e-06
SW480_cAMP	2321	CGGAGHIASDCK	2xCarbamidomethyl [C1; C11]	5.58043e-05	0	1	1	3	Q15637	0	1232.51	33251946.56	4.01	0	2.831e-06
SW480_cAMP	2322	ILRPWQSSETR		0.0662575	0	1	1	2	Q15637	0	1372.73	126981368	2.06	0	0.02809
SW480_cAMP	2323	QGIETPEDQNDLRK		0.0937932	0	1	1	1	Q15637	1	1642.8	24046100	1.78	0	0.04444
SW480_cAMP	2324	GFSVVADTPELQR		0.000157604	0	1	1	3	Q14847	0	1418.73	215335968	2.92	0	1.086e-05
SW480_cAMP	2325	QSFTMVADTPENLR		3.52169e-06	0	1	1	2	Q14847	0	1608.77	107683772	3.51	0	7.86e-08
SW480_cAMP	2326	TQDQISNIK		0.0064541	0	1	1	1	Q14847	0	1046.55	250082623.3	2.66	0	0.001345
SW480_cAMP	2327	QQSELQSQVR		0.00113283	0	1	1	1	Q14847	0	1202.61	189428876	2.31	0	0.0001403
SW480_cAMP	2328	ACFHCETCK	3xCarbamidomethyl [C2; C5; C8]	0.00711714	0	1	1	1	Q14847	0	1212.46	80001661.75	2.43	0	0.001528
SW480_cAMP	2329	KPYCNAHYPK	1xCarbamidomethyl [C4]	5.14751e-05	0	1	1	2	Q14847	0	1277.61	104836877.4	3.65	0	2.542e-06
SW480_cAMP	2330	EPAAPVSIQR		0.0136975	0	1	1	1	Q14847	0	1067.58	99073600	2.24	0	0.003566
SW480_cAMP	2331	YKEEFEK		0.0773822	0	1	1	2	Q14847	1	972.467	82564727.5	1.59	0	0.03447
SW480_cAMP	2332	IVYPTEK		0.166247	0	1	1	1	Q14847	0	849.472	106583848.5	2.18	0	0.09523
SW480_cAMP	2333	YHEEFEK		0.195099	0	1	1	1	Q14847	0	981.431	63371978.75	1.59	0	0.1183
SW480_cAMP	2334	TYAICGAIR	1xCarbamidomethyl [C5]	0.00256843	0	1	1	2	P63220	0	1024.52	603635550	2.23	0	0.000406
SW480_cAMP	2335	DHASIQMNVAEVDK		1.93729e-08	0	1	1	3	P63220	0	1556.74	231365473	5.52	0	9.214e-11
SW480_cAMP	2336	MQNDAGEFVDLYVPR	1xAcetyl [N-Term]	4.76944e-09	0	1	1	3	P63220	0	1795.83	77172420.5	4.47	0	1.499e-11
SW480_cAMP	2337	MGESDDSILR	1xOxidation [M1(100)]	0.00234219	0	1	1	1	P63220	0	1138.5	183452210	2.32	0	0.0003617
SW480_cAMP	2338	MGESDDSILR		0.0579576	0	1	1	1	P63220	0	1122.51	35615003	1.61	0	0.02359
SW480_cAMP	2339	FVIGGPQGDAGLTGR		8.65065e-05	0	1	1	1	P31153	0	1444.75	192363792	3.59	0	5.006e-06
SW480_cAMP	2340	NFDLRPGVIVR		0.00124949	0	1	2	2	P31153	0	1285.74	119477237	3.11	0	0.0003523
SW480_cAMP	2341	TQVTVQYMQDR		0.000839352	0	1	1	1	P31153	0	1368.66		2.38	0	9.528e-05
SW480_cAMP	2342	ICDQISDAVLDAHLQQDPDAK	1xCarbamidomethyl [C2]	9.46421e-08	0	1	1	1	P31153	0	2352.11	68949432	4.7	0	7.21e-10
SW480_cAMP	2343	HIGYDDSSK		0.000614755	0	1	1	1	P31153	0	1021.46	63382878	2.88	0	6.386e-05
SW480_cAMP	2344	TAAYGHFGR		0.00719948	0	1	1	1	P31153	0	979.474	96435979.25	1.95	0	0.001547
SW480_cAMP	2345	YLDEDTIYHLQPSGR		0.0221478	0	1	1	1	P31153	0	1806.87	102621544	1.59	0	0.006713
SW480_cAMP	2346	VACETVAK	1xCarbamidomethyl [C3]	0.0301225	0	1	1	1	P31153	0	877.445	27433666.63	2.35	0	0.01001
SW480_cAMP	2347	VVVDALSGLK		0.00539959	0	1	1	2	P12532	0	1000.6	668716392	2.58	0	0.001157
SW480_cAMP	2348	LYPPSAEYPDLR		0.00169604	0	1	1	2	P12532	0	1420.71	210407632	2.13	0	0.00403
SW480_cAMP	2350	GTGGVDTAATGGVFDISNLDR		2.98589e-08	0	1	1	2	P12532	0	2022.97	123773904	5.16	0	2.322e-09
SW480_cAMP	2352	IPTPVIHTK		0.0115322	0	1	1	4	P12532	0	1005.61	411172208	2.29	0	0.003931
SW480_cAMP	2353	SGYFDER		0.0470948	0	1	1	2	P12532	0	873.374	184366283	1.9	0	0.01793
SW480_cAMP	2355	NLLSLGHNNIVR		5.23736e-05	0	1	1	2	Q05048	0	1349.76	134237745	4.19	0	2.617e-06
SW480_cAMP	2356	AHDGAEVCSAIFSK	1xCarbamidomethyl [C8]	3.10199e-06	0	1	1	2	Q05048	0	1491.69	212974790	4.24	0	6.658e-08
SW480_cAMP	2357	LGMENDDTAVQYAIGR		4.95489e-07	0	1	1	1	Q05048	0	1752.82	62072281	3.45	0	6.202e-09
SW480_cAMP	2358	LFDYSKPSAK		0.00289883	0	1	1	1	Q05048	0	1155.6	118435790	1.68	0	0.0004744
SW480_cAMP	2359	YTGAGLSGR		0.0322468	0	1	1	2	Q05048	0	881.448	181209680.5	2.49	0	0.02091
SW480_cAMP	2360	LWDGVSNR		0.0492619	0	1	1	1	Q05048	0	946.474		1.78	0	0.01907
SW480_cAMP	2361	CITTFEK	1xCarbamidomethyl [C1]	0.0599335	0	1	1	1	Q05048	0	898.434	87926156	2.06	0	0.02466
SW480_cAMP	2362	YILSSGK		0.179702	0	1	1	1	Q05048	0	767.43	100165284	1.62	0	0.1059
SW480_cAMP	2363	GYAEVVVASENSVHK		4.23558e-06	0	1	1	2	Q8N684	0	1588.8	130242162	4.23	0	1.003e-07
SW480_cAMP	2364	QNLSQFEAQAR		0.000156697	0	1	1	2	Q8N684	0	1291.64	147024510	3.24	0	1.082e-05
SW480_cAMP	2365	LLELLPGK		0.0164531	0	1	1	2	Q8N684	0	882.566	115354520	2.23	0	0.006113
SW480_cAMP	2366	TPAILYTYSGLR		0.000437449	0	1	1	1	Q8N684	0	1354.74	52537000	3.17	0	4.082e-05
SW480_cAMP	2367	AISSSAISK		0.0145054	0	1	1	1	Q8N684	0	863.483	197404737	2.72	0	0.003847
SW480_cAMP	2368	ATPSENLVPSSAR		0.0109516	0	1	1	2	Q8N684	0	1328.68	205489710	2.68	0	0.002681
SW480_cAMP	2369	SYSVGASGSSSR		0.0276599	0	1	1	2	Q8N684	0	1144.52	128311137.5	2.08	0	0.01816
SW480_cAMP	2370	SSSTEPPPPVR		0.0359145	0	1	1	3	Q8N684	0	1153.58	102615711	1.99	0	0.01255
SW480_cAMP	2371	VDVRPATR		0.0582825	0	1	1	1	Q8N684	0	913.521	155941960.8	1.88	0	0.02373
SW480_cAMP	2372	FDQLFDDESDPFEVLK		3.11993e-06	0	1	1	2	Q8NC51	0	1943.89	50765802.75	3.42	0	6.707e-08
SW480_cAMP	2373	GGSGSHNWGTVK		0.00449108	0	1	1	1	Q8NC51	0	1186.56	40204639.5	3.53	0	0.0008407
SW480_cAMP	2374	RPDQQLQGEGK		0.000261818	0	1	1	2	Q8NC51	0	1255.64	65890189.13	3.26	0	0.0009955
SW480_cAMP	2375	SAAQAAAQTNSNAAGK		3.32431e-06	0	1	1	2	Q8NC51	0	1460.71	72935450.25	4.67	0	7.506e-08
SW480_cAMP	2376	SSFSHYSGLK		0.0024527	0	1	1	1	Q8NC51	0	1112.54	48098508	1.66	0	0.0003844
SW480_cAMP	2377	EMTLDEWK		0.0384384	0	1	1	1	Q8NC51	0	1051.48	22657203	1.81	0	0.01375
SW480_cAMP	2378	KPNEGADGQWK		0.0599335	0	1	1	1	Q8NC51	0	1229.59	40652241.5	3.02	0	0.02464
SW480_cAMP	2379	VWQVTIGTR		0.0036924	0	1	1	2	P63244	0	1059.59	115535450.5	2.65	0	0.0006521
SW480_cAMP	2380	LWNTLGVCK	1xCarbamidomethyl [C8]	0.00745223	0	1	1	1	P63244	0	1090.57	55297787	2.09	0	0.001624
SW480_cAMP	2381	VWNLANCK	1xCarbamidomethyl [C7]	0.0124967	0	1	1	2	P63244	0	1004.5	72969168	2.43	0	0.003172
SW480_cAMP	2382	TNHIGHTGYLNTVTVSPDGSLCASGGK	1xCarbamidomethyl [C22]	9.91116e-08	0	1	1	1	P63244	0	2743.31	113476849	6.05	0	7.648e-10
SW480_cAMP	2383	YTVQDESHSEWVSCVR	1xCarbamidomethyl [C14]	1.52417e-05	0	1	1	1	P63244	0	1981.87	68936095	3.5	0	5.276e-07
SW480_cAMP	2384	DGQAMLWDLNEGK		0.000209078	0	1	1	1	P63244	0	1476.68	34523579	4.09	0	1.566e-05
SW480_cAMP	2385	LWDLTTGTTTR		0.0326149	0	1	1	1	P63244	0	1264.65	130426893.3	1.8	0	0.01109
SW480_cAMP	2386	IWDLEGK		0.128349	0	1	1	1	P63244	0	860.451		1.8	0	0.06775
SW480_cAMP	2387	AATGEEVSAEDLGGADLHCR	1xCarbamidomethyl [C19]	5.17728e-05	0	1	1	1	Q9HCC0	0	2057.92	102996798	2.47	0	2.573e-06
SW480_cAMP	2388	SGVSDHWALDDHHALHLTR		2.2562e-05	0	1	1	1	Q9HCC0	0	2167.04	68350014	4.69	0	8.756e-07
SW480_cAMP	2389	ISVMGGEQAANVLATITK		5.91177e-05	0	1	1	1	Q9HCC0	0	1802.97	51630360.5	2.55	0	3.043e-06
SW480_cAMP	2390	AFYGDTLVTGFAR		0.00414321	0	1	1	1	Q9HCC0	0	1417.71	82292540	2.59	0	0.0007546
SW480_cAMP	2391	QADVFPDRDHFGR		0.000625484	0	1	1	1	Q9HCC0	1	1559.73	62674536	2.83	0	6.495e-05
SW480_cAMP	2392	GGAYYPVTVK		0.0262786	0	1	1	3	Q9HCC0	0	1054.56	79408502	2.24	0	0.01233
SW480_cAMP	2393	QFSSADEAALKEPIIK		0.0306403	0	1	1	1	Q9HCC0	1	1746.93	102949460.5	2.17	0	0.01021
SW480_cAMP	2394	AQEIAMQNR	1xOxidation [M6(100)]	0.060269	0	1	1	1	Q9HCC0	0	1076.52	12698884.5	1.79	0	0.02484
SW480_cAMP	2395	TDFGIFR		0.0720118	0	1	1	1	Q9HCC0	0	855.436	89013777.25	1.91	0	0.03134
SW480_cAMP	2396	IMAISAGDAYASNK		0.000254375	0	1	1	1	Q99959	0	1411.69	56927171	3.06	0	2.021e-05
SW480_cAMP	2397	TVLGQQILGQLDSSSLALPSEAK		1.16224e-05	0	1	1	1	Q99959	0	2355.28	18490335	3.86	0	3.707e-07
SW480_cAMP	2398	SSWHQSSFHSTR		1.38181e-05	0	1	1	1	Q99959	0	1446.65	44654360.75	3.55	0	4.632e-07
SW480_cAMP	2399	EAGPSVAVDSSGR		0.00131604	0	1	1	1	Q99959	0	1231.59	87938699.25	2.34	0	0.0001703
SW480_cAMP	2400	IQEQVQQTLAR		0.000666447	0	1	1	1	Q99959	0	1313.72	54201020	2.42	0	7.083e-05
SW480_cAMP	2401	DLLNTGGIQK		0.0222746	0	1	1	1	Q99959	0	1058.58	128344934	2.13	0	0.006757
SW480_cAMP	2402	AHYTHSDYQYSQR		0.0506651	0	1	1	1	Q99959	0	1655.72	27860047	2.45	0	0.0198
SW480_cAMP	2403	TAISLLR		0.111009	0	1	1	1	Q99959	0	773.488	93733100.88	1.69	0	0.05578
SW480_cAMP	2405	INLPAPNPDHVGGYK		0.000117439	0	1	1	1	Q9UJS0	0	1591.82	133773990.5	2.5	0	7.422e-06
SW480_cAMP	2408	DLGFFGIYK		0.0150127	0	1	1	2	Q9UJS0	0	1059.55	100090777.9	1.94	0	0.004028
SW480_cAMP	2409	YLNIFGESQPNPK		0.000127316	0	1	1	1	Q9UJS0	0	1506.76	89982188	2.87	0	8.273e-06
SW480_cAMP	2412	GEVTFEDVK		0.028136	0	1	1	1	Q9UJS0	0	1023.5	91662038	1.98	0	0.009166
SW480_cAMP	2414	GQMQKPFEDASFALR		5.1831e-06	0	1	1	2	Q13526	0	1724.84	194818520.5	3.27	0	1.296e-07
SW480_cAMP	2415	GQMQKPFEDASFALR	1xOxidation [M3(100)]	0.0145888	0	1	1	1	Q13526	0	1740.84	123777520	1.31	0	0.003876
SW480_cAMP	2416	SGEEDFESLASQFSDCSSAK	1xCarbamidomethyl [C16]	1.27888e-08	0	1	1	1	Q13526	0	2180.89	46087997.5	5.04	0	5.407e-11
SW480_cAMP	2417	TGEMSGPVFTDSGIHIILR	1xOxidation [M4(100)]	3.18148e-08	0	1	1	1	Q13526	0	2046.03	94331663.5	6.11	0	1.757e-10
SW480_cAMP	2418	CSHLLVK	1xCarbamidomethyl [C1]	0.0644393	0	1	1	1	Q13526	0	856.471	94879001.5	2.49	0	0.02713
SW480_cAMP	2419	ATLDVFFVPLK		0.00272079	0	1	1	2	Q9NXV6	0	1249.72	39884232.5	2.12	0	0.0004394
SW480_cAMP	2420	SSSQTSTSQLPSK		4.859e-05	0	1	1	2	Q9NXV6	0	1337.65	68753687.5	2.86	0	2.37e-06
SW480_cAMP	2421	SSSSTNTSLLTSK		0.00206325	0	1	1	1	Q9NXV6	0	1312.66	55653475	2.17	0	0.0003061
SW480_cAMP	2422	SVSSQSSSSVSSQVTTAGSGK		8.83128e-08	0	1	1	1	Q9NXV6	0	1957.93	36105546	4.34	0	6.618e-10
SW480_cAMP	2423	SSVNSHMTQSTDSR		0.000247144	0	1	1	1	Q9NXV6	0	1536.67	25369298.25	3.07	0	1.956e-05
SW480_cAMP	2424	VTDAPTYTTR		0.0171256	0	1	1	2	Q9NXV6	0	1124.56	103565282	2.27	0	0.004778
SW480_cAMP	2425	STSLASVSQLASK		0.0318828	0	1	1	1	Q9NXV6	0	1278.69	43916072	2.3	0	0.01074
SW480_cAMP	2426	GYGFIEYEK		0.00916551	0	1	1	2	Q9UHX1	0	1105.52	96224788	1.95	0	0.002124
SW480_cAMP	2427	QGEEEDAEIIVK		0.00149402	0	1	1	1	Q9UHX1	0	1359.66	43833516.5	2.69	0	0.0002014
SW480_cAMP	2428	IYVASVHQDLSDDDIK		0.00195895	0	1	1	1	Q9UHX1	0	1817.89	164359056	2.99	0	0.0002857
SW480_cAMP	2429	AVTPPMPLLTPATPGGLPPAAAVAAAAATAK		0.00104498	0	1	1	2	Q9UHX1	0	2794.55	89127231.38	2.82	0	0.000127
SW480_cAMP	2430	AQSSQDAVSSMNLFDLGGQYLR		1.1502e-06	0	1	1	2	Q9UHX1	0	2387.13	35158095.5	4.05	0	3.043e-08
SW480_cAMP	2431	SVFEAFGK		0.115284	0	1	1	1	Q9UHX1	0	884.451	116780406	1.55	0	0.05856
SW480_cAMP	2432	LVQASEELLR		0.00409576	0	1	1	2	Q13232	0	1157.65	171447601	2.5	0	0.000744
SW480_cAMP	2433	TFLAVKPDGVQR		0.00307076	0	1	1	2	Q13232	0	1330.75	200233832	3.19	0	0.0005129
SW480_cAMP	2434	ALIGATNPADAPPGTIR		5.61271e-05	0	1	1	2	Q13232	0	1634.89	185573495.8	4.39	0	2.86e-06
SW480_cAMP	2435	NLIHGSDSVESAR		1.23838e-05	0	1	1	2	Q13232	0	1384.68	158431662	4.33	0	4.007e-07
SW480_cAMP	2436	EHYAELR		0.0932819	0	1	1	1	Q13232	0	917.448	70095889.5	1.64	0	0.04428
SW480_cAMP	2437	LVGEIVR		0.098515	0	1	2	2	Q13232	0	785.488	142857685.5	1.84	0	0.04765
SW480_cAMP	2438	IFVGGLSPDTPEEK		1.23125e-05	0	1	1	4	Q14103	0	1488.76	1154615259	3.76	0	3.976e-07
SW480_cAMP	2440	MFIGGLSWDTTK	1xOxidation [M1(100)]	0.000485302	0	1	1	1	Q14103	0	1371.66	41592854	2.44	0	4.671e-05
SW480_cAMP	2441	KYHNVGLSK		0.00183859	0	1	1	4	Q14103	1	1045.58	342408982.8	2.8	0	0.000263
SW480_cAMP	2442	ESESVDKVMDQK	1xOxidation [M9(100)]	0.000889176	0	1	1	1	Q14103	1	1410.64	20659744	2.72	0	0.0001027
SW480_cAMP	2443	GFCFITFK	1xCarbamidomethyl [C3]	0.0481665	0	1	1	1	Q14103	0	1019.5	132442165.5	1.85	0	0.01844
SW480_cAMP	2444	GFGFVLFK		0.0873472	0	1	2	4	Q14103	0	914.513	597212447	1.86	0	0.06539
SW480_cAMP	2445	YHNVGLSK		0.17063	0	1	1	2	Q14103	0	917.484	263938844.5	2.2	0	0.116
SW480_cAMP	2446	VDELEAALR		0.00395664	0	1	1	1	Q8N1N4	0	1015.54		2.72	0	0.0007129
SW480_cAMP	2447	YLDFSSIITEVR		2.94177e-05	0	1	1	1	Q8N1N4	0	1442.75	36645161	3.07	0	1.232e-06
SW480_cAMP	2448	TLNNQFASFIDK		9.37818e-05	0	1	1	1	Q8N1N4	0	1397.71	70398232	2.99	0	5.556e-06
SW480_cAMP	2449	QLEQLQGER		0.00232873	0	1	1	1	Q8N1N4	0	1100.57	884712136	2.52	0	0.0003589
SW480_cAMP	2451	LQSQTENLKK		0.00509754	0	1	1	1	Q8N1N4	1	1188.66	46042589	2.88	0	0.0009917
SW480_cAMP	2452	LQSQTENLK		0.0225302	0	1	1	1	Q8N1N4	0	1060.56	37172160.5	2	0	0.006869
SW480_cAMP	2453	DVDGVFLSK		0.0427932	0	1	1	1	Q8N1N4	0	979.509	55696160	1.9	0	0.01589
SW480_cAMP	2455	EFFYTAATNNPR		0.000697914	0	1	2	1	Q16526	0	1430.67	89997357.25	2.96	0	7.483e-05
SW480_cAMP	2456	ISHTLYDLDK		0.0025099	0	1	1	1	Q16526	0	1204.62	50631867	3.02	0	0.0003942
SW480_cAMP	2457	AWVANFERPR		0.000931156	0	1	1	1	Q16526	0	1245.65	19422578	1.7	0	0.000109
SW480_cAMP	2458	LSIEYDSEPFGK		0.000238738	0	1	1	1	Q16526	0	1384.66	56070399.75	2.53	0	1.87e-05
SW480_cAMP	2459	RPSQEEDTQSIGPK		1.21713e-05	0	1	1	2	Q16526	0	1571.77	84823382.75	4.32	0	3.927e-07
SW480_cAMP	2460	ECIQGADTIR	1xCarbamidomethyl [C2]	0.00388886	0	1	1	1	Q16526	0	1162.55	41611572	2.28	0	0.0006959
SW480_cAMP	2461	MGVNAVHWFR	1xMet-loss [N-Term]	0.0822217	0	1	1	1	Q16526	0	1085.56	46926221	2.08	0	0.03747
SW480_cAMP	2462	YLPVLR		0.15289	0	1	1	1	Q16526	0	760.472	98492386	1.36	0	0.08559
SW480_cAMP	2463	LVVPATQCGSLIGK	1xCarbamidomethyl [C8]	0.000145378	0	1	1	3	Q15365	0	1442.8	544629522	2.68	0	9.804e-06
SW480_cAMP	2464	QVTITGSAASISLAQYLINAR		2.44869e-06	0	1	1	1	Q15365	0	2177.19	18065750.75	4.77	0	4.927e-08
SW480_cAMP	2465	IITLTGPTNAIFK		0.000476978	0	1	1	3	Q15365	0	1388.81	398523972.5	3.03	0	4.587e-05
SW480_cAMP	2467	IANPVEGSSGR		0.000735093	0	1	1	3	Q15365	0	1086.55	322348516	2.54	0	0.0002832
SW480_cAMP	2470	MAVDDFNLK	1xOxidation [M1(100)]	0.00711714	0	1	1	1	Q9C075	0	1068.5	37260264.5	2.24	0	0.001531
SW480_cAMP	2471	QNNEYQVLLGIK		0.00100364	0	1	1	1	Q9C075	0	1418.76	39112711.5	2.88	0	0.0001206
[truncated: 3,901 more rows]

## Sheet: SW620_peptides
File	ID	Sequence	Modifications	Qvality PEP	Qvality q-value	# Protein Groups	# Proteins	# PSMs	AccNo	# Missed Cleavages	Theo MH+ (Da)	Area: F2: Sample	XCorr Sequest HT	Percolator q-Value Sequest HT	Percolator PEP Sequest HT
SW620_cAMP	1	VWYHVCSSR	1xCarbamidomethyl [C6]	0.000693801	0	1	1	8	Q92499	0	1193.55	2777091544	1.96	0	0.000137
SW620_cAMP	2	VPVDEFDGK		0.00495524	0	1	1	10	Q92499	0	1005.49	10666350512	1.99	0	0.001501
SW620_cAMP	3	TGAFSIPVIQIVYETLK		0.000145152	0	1	1	1	Q92499	0	1879.06		3.44	0	2.113e-05
SW620_cAMP	4	GHQFSCVCLHGDR	2xCarbamidomethyl [C6; C8]	3.9222e-07	0	1	1	8	Q92499	0	1572.68	2696565960	4.29	0	4.389e-08
SW620_cAMP	5	HYYEVSCHDQGLCR	2xCarbamidomethyl [C7; C13]	1.37019e-09	0	1	1	9	Q92499	0	1823.76	2990400626	4.06	0	2.11e-11
SW620_cAMP	6	LDDLVSTGK		0.00284779	0	1	1	4	Q92499	0	947.504	8283169008	2.42	0	0.002161
SW620_cAMP	7	FGFGFGGTGK		0.00165532	0	1	1	8	Q92499	0	974.473	2121948868	2.48	0	0.00105
SW620_cAMP	8	WQMNPYDR		0.024342	0	1	1	1	Q92499	0	1109.48	269790437.5	1.27	0	0.009626
SW620_cAMP	9	TKIDCDNLEQYFIQQGGGPDKK	1xCarbamidomethyl [C5]	1.64348e-07	0	1	1	1	Q92499	2	2554.22	79968996.5	4.76	0	6.406e-09
SW620_cAMP	10	MDQAIIFCR	1xCarbamidomethyl [C8]; 1xOxidation [M1(100)]	0.000536659	0	1	1	3	Q92499	0	1169.54	1100251856	1.83	0	0.0001004
SW620_cAMP	11	MDQAIIFCR	1xCarbamidomethyl [C8]	0.00314461	0	1	1	2	Q92499	0	1153.55	171508654	1.78	0	0.0008327
SW620_cAMP	12	GSAFAIGSDGLCCQSR	2xCarbamidomethyl [C12; C13]	1.10226e-06	0	1	1	8	Q92499	0	1685.74	4174358940	3.52	0	6.299e-07
SW620_cAMP	13	GEDSVPDTVHHVVVPVNPK		9.0302e-09	0	1	1	24	Q92499	0	2025.04	4523659338	4.2	0	2.007e-10
SW620_cAMP	14	VGWSTMQASLDLGTDK		8.77823e-07	0	1	1	11	Q92499	0	1708.82	809075071	3.77	0	4.744e-08
SW620_cAMP	15	VGWSTMQASLDLGTDK	1xOxidation [M6(100)]	1.14156e-06	0	1	1	5	Q92499	0	1724.82	933464728	3.18	0	1.61e-07
SW620_cAMP	16	MGLAISLVATEK	1xOxidation [M1(100)]	4.70445e-05	0	1	1	4	Q92499	0	1248.69	476205090.5	2.8	0	5.512e-06
SW620_cAMP	17	FLICTDVAAR	1xCarbamidomethyl [C4]	0.0071943	0	1	1	7	Q92499	0	1165.6	3832410028	1.36	0	0.002238
SW620_cAMP	18	DNTRPGANSPEMWSEAIK	1xOxidation [M12(100)]	4.32072e-06	0	1	1	10	Q92499	0	2018.92	2044716020	4.74	0	8.288e-07
SW620_cAMP	19	DNTRPGANSPEMWSEAIK		3.93191e-08	0	1	1	8	Q92499	0	2002.93	1602078943	5.14	0	1.158e-09
SW620_cAMP	20	ELAEQTLNNIK		0.000546139	0	1	1	5	Q92499	0	1272.68	7337540599	2.8	0	0.0001556
SW620_cAMP	21	DQLSVLENGVDIVVGTPGR		6.94396e-09	0	1	1	19	Q92499	0	1968.04	1266423751	4.91	0	6.931e-10
SW620_cAMP	22	GIDIHGVPYVINVTLPDEK		8.95545e-08	0	1	1	29	Q92499	0	2079.11	596591458	4.78	0	3.955e-09
SW620_cAMP	23	GHVDILAPTVQELAALEK		2.84502e-07	0	1	1	50	Q92499	0	1904.05	571431757	4.09	0	1.62e-08
SW620_cAMP	24	SQHSGNAQVTQTK		0.00341212	0	1	1	1	Q92499	0	1385.68	7098437.625	2.57	0	0.0009158
SW620_cAMP	25	EAQTSFLHLGYLPNQLFR		4.41887e-08	0	1	1	5	Q92499	0	2134.11	179546471	4.06	0	1.77e-08
SW620_cAMP	26	IDCDNLEQYFIQQGGGPDKK	1xCarbamidomethyl [C3]	3.40639e-09	0	1	1	3	Q92499	1	2325.08	366445929.5	5.21	0	6.273e-11
SW620_cAMP	27	TKIDCDNLEQYFIQQGGGPDK	1xCarbamidomethyl [C5]	5.14316e-08	0	1	1	2	Q92499	1	2426.13		4.02	0	1.604e-09
SW620_cAMP	28	KGHQFSCVCLHGDR	2xCarbamidomethyl [C7; C9]	2.64598e-06	0	1	1	2	Q92499	1	1700.77	327540390	4.95	0	1.77e-07
SW620_cAMP	29	GKHYYEVSCHDQGLCR	2xCarbamidomethyl [C9; C15]	3.31955e-08	0	1	1	6	Q92499	1	2008.88	1675809614	3.47	0	6.064e-06
SW620_cAMP	30	IMHFPTWVDLK	1xOxidation [M2(100)]	0.00159837	0	1	1	3	Q92499	0	1402.72	248305690	2.25	0	0.0003701
SW620_cAMP	31	MHNQIPQVTSDGK	1xOxidation [M1(100)]	1.17537e-06	0	1	1	5	Q92499	0	1470.7	1038284563	3.82	0	6.718e-08
SW620_cAMP	32	IDCDNLEQYFIQQGGGPDK	1xCarbamidomethyl [C3]	1.74659e-08	0	1	1	7	Q92499	0	2196.99	447195971.5	4.98	0	4.419e-10
SW620_cAMP	33	MHNQIPQVTSDGKR	1xOxidation [M1(100)]	1.56988e-05	0	1	1	7	Q92499	1	1626.8	378602607	3.56	0	0.0002223
SW620_cAMP	34	DLGLAFEIPPHMK	1xOxidation [M12(100)]	0.00762562	0	1	1	3	Q92499	0	1483.76	180626044	1.97	0	0.002398
SW620_cAMP	35	DLGLAFEIPPHMK		2.97368e-06	0	1	1	20	Q92499	0	1467.77	37415674	2.71	0	2.033e-07
SW620_cAMP	36	NQALFPACVLK	1xCarbamidomethyl [C8]	0.00273386	0	1	1	14	Q92499	0	1260.68	1950150896	1.99	0	0.01007
SW620_cAMP	37	ELLIIGGVAAR		0.0299569	0	1	1	6	Q92499	0	1111.68	3038251838	1.68	0	0.02385
SW620_cAMP	38	DGFVALSK		0.032098	0	1	1	4	Q92499	0	836.451	4500998416	2.11	0	0.01341
SW620_cAMP	39	FNFGEEEFKFPPK		0.0442406	0	1	1	1	Q92499	1	1615.78		1.8	0	0.01969
SW620_cAMP	40	TGASVLNK		0.0498635	0	1	1	4	Q92499	0	789.446	6496879200	2.4	0	0.02415
SW620_cAMP	41	APDGYIVK		0.0564951	0	1	1	3	Q92499	0	862.467	8476257290	1.74	0	0.02679
SW620_cAMP	42	ALIVEPSR		0.0748682	0	1	1	2	Q92499	0	884.52	10300940132	1.78	0	0.03706
SW620_cAMP	43	KYIDNPK		0.0930105	0	1	1	3	Q92499	1	877.478	928436473.1	2.34	0	0.05101
SW620_cAMP	44	WQMNPYDR	1xOxidation [M3(100)]	0.152401	0	1	1	1	Q92499	0	1125.48	103900838	1.03	0	0.08723
SW620_cAMP	45	DVDNAYMIK	1xOxidation [M7(100)]	0.0128705	0	1	1	1	P35908	0	1084.5	2317300542	1.68	0	0.004492
SW620_cAMP	46	TSQNSELNNMQDLVEDYKK	1xOxidation [M10(100)]	1.96951e-07	0	1	1	5	P35908	1	2272.04	2100849552	4.76	0	7.939e-09
SW620_cAMP	47	TSQNSELNNMQDLVEDYKK		2.65018e-09	0	1	1	16	P35908	1	2256.04	1269067098	5.56	0	8.768e-10
SW620_cAMP	48	TAAENDFVTLKK		7.13831e-06	0	1	1	9	P35908	1	1336.71	615078528	4.11	0	4.938e-06
SW620_cAMP	49	YLDGLTAER		0.00659252	0	1	1	7	P35908	0	1037.53	11458004228	2	0	0.003898
SW620_cAMP	50	HGGGGGGFGGGGFGSR		2.22089e-06	0	1	1	14	P35908	0	1320.58	10045757074	4.31	0	1.439e-07
SW620_cAMP	52	GFSSGSAVVSGGSR		0.000202456	0	1	1	8	P35908	0	1254.61	13495152083	2.72	0	4.291e-05
SW620_cAMP	53	VDPEIQNVK		0.00929418	0	1	1	4	P35908	0	1041.56	18085808416	1.89	0	0.00725
SW620_cAMP	54	LNDLEEALQQAK		3.75584e-06	0	1	1	17	P35908	0	1371.71	6478633256	3.25	0	9.688e-07
SW620_cAMP	55	TAAENDFVTLK		9.53415e-05	0	1	1	3	P35908	0	1208.62	11913333288	2.48	0	1.28e-05
SW620_cAMP	56	MSGDLSSNVTVSVTSSTISSNVASK	1xOxidation [M1(100)]	3.73658e-11	0	1	1	6	P35908	0	2474.19	145809256	5.82	0	3.704e-12
SW620_cAMP	57	MSGDLSSNVTVSVTSSTISSNVASK		0.00067779	0	1	1	1	P35908	0	2458.2	4420866.125	3.7	0	0.0001332
SW620_cAMP	59	NVQDAIADAEQR		1.3567e-05	0	1	1	8	P35908	0	1329.64	12093274680	3.53	0	5.235e-05
SW620_cAMP	61	TSQNSELNNMQDLVEDYK	1xOxidation [M10(100)]	1.1812e-08	0	1	1	1	P35908	0	2143.94	132539876	3.68	0	2.769e-10
SW620_cAMP	62	TSQNSELNNMQDLVEDYK		2.96106e-09	0	1	1	4	P35908	0	2127.95	229103684	4.94	0	8.268e-10
SW620_cAMP	63	YEELQVTVGR		0.000182262	0	1	1	11	P35908	0	1193.62	5579523301	1.92	0	2.781e-05
SW620_cAMP	64	KYEDEINK		0.00210267	0	1	3	2	P35908	1	1038.51	592719066	2.98	0	0.0005151
SW620_cAMP	67	KYEDEINKR		1.78502e-05	0	1	3	15	P35908	2	1194.61	13571568761	3.86	0	1.735e-06
SW620_cAMP	68	VDLLNQEIEFLK		4.52729e-06	0	1	1	23	P35908	0	1460.8	2879694774	3.15	0	3.365e-07
SW620_cAMP	69	GGSGGGGSISGGGYGSGGGSGGR		5.49785e-09	0	1	1	6	P35908	0	1741.75	2780410456	5.18	0	1.106e-10
SW620_cAMP	70	GGSISGGGYGSGGGK		0.000979007	0	1	1	4	P35908	0	1197.55	6941559182	2.4	0	0.0005215
SW620_cAMP	71	GSSSGGGYSSGSSSYGSGGR		1.29364e-07	0	1	1	4	P35908	0	1740.71	2808652927	4.63	0	4.801e-09
SW620_cAMP	72	GGSSSGGGYGSGGGGSSSVK		1.6823e-07	0	1	1	5	P35908	0	1588.68	2137515644	5.86	0	2.573e-08
SW620_cAMP	73	EEAEALYHSK		0.00279839	0	1	1	4	P35908	0	1176.55	272011347.5	2.1	0	0.0007245
SW620_cAMP	75	GGGFGGGSSFGGGSGFSGGGFGGGGFGGGR		5.48808e-13	0	1	1	17	P35908	0	2399.02	930120577	7.09	0	2.175e-14
SW620_cAMP	76	KDVDNAYMIK		0.0143716	0	1	1	2	P35908	1	1196.6	457483467	2.16	0	0.00512
SW620_cAMP	77	SISISVAGGGGGFGAAGGFGGR		4.33525e-05	0	1	1	6	P35908	0	1838.91	56320106	3.62	0	4.978e-06
SW620_cAMP	78	SKEEAEALYHSK		4.5538e-06	0	1	1	11	P35908	1	1391.68	17864697148	4.61	0	8.569e-07
SW620_cAMP	80	VLYDAEISQIHQSVTDTNVILSMDNSR		3.46966e-07	0	1	1	2	P35908	0	3048.49	14007520.5	3.43	0	1.569e-08
SW620_cAMP	81	VLYDAEISQIHQSVTDTNVILSMDNSR	1xOxidation [M23(100)]	9.9055e-11	0	1	1	11	P35908	0	3064.49	251423564	6.03	0	9.187e-13
SW620_cAMP	82	LQGEIAHVK		0.00803579	0	1	1	5	P35908	0	994.568	7372646083	2.19	0	0.004183
SW620_cAMP	83	DVDNAYMIK		0.037911	0	1	1	2	P35908	0	1068.5	6402731980	1.58	0	0.01632
SW620_cAMP	84	LQGEIAHVKK		0.0351877	0	1	1	2	P35908	1	1122.66	74602633.5	1.8	0	0.01498
SW620_cAMP	85	SLVGLGGTK		0.0571385	0	1	1	3	P35908	0	831.493	7486880804	1.86	0	0.1078
SW620_cAMP	86	MSCQISCK	2xCarbamidomethyl [C3; C7]; 1xMet-loss+Acetyl [N-Term]	0.0584466	0	1	1	3	P35908	0	924.391	360015451.5	1.97	0	0.02923
SW620_cAMP	87	STSSFSCLSR	1xCarbamidomethyl [C7]	0.055543	0	1	1	2	P35908	0	1131.51	1754826189	1.2	0	0.05219
SW620_cAMP	90	DYQELMNVK		0.114587	0	1	4	2	P35908	0	1139.54	5465176913	1	0	0.1205
SW620_cAMP	91	ELTTEIDNNIEQISSYK		9.18974e-09	0	1	1	29	P13645	0	1996.97	7039792434	4.87	0	6.502e-09
SW620_cAMP	92	LENEIQTYR		0.00486935	0	1	1	4	P13645	0	1165.58	28584886292	1.91	0	0.001845
SW620_cAMP	93	GSLGGGFSSGGFSGGSFSR		3.76515e-07	0	1	1	17	P13645	0	1707.77	9243145896	3.86	0	2.833e-08
SW620_cAMP	94	LKYENEVALR		9.98997e-05	0	1	1	20	P13645	1	1234.68	10732546132	3.42	0	1.354e-05
SW620_cAMP	95	ALEESNYELEGK		4.84379e-05	0	1	1	9	P13645	0	1381.65	26366337808	2.91	0	1.553e-05
SW620_cAMP	96	SQYEQLAEQNR		3.74655e-05	0	1	1	10	P13645	0	1365.64	18946535130	3.31	0	0.001883
SW620_cAMP	97	SLLEGEGSSGGGGR		0.00192648	0	1	1	7	P13645	0	1262.6	19098041206	2.22	0	0.0007325
SW620_cAMP	98	YENEVALR		0.00614745	0	1	1	5	P13645	0	993.5	14675874952	2.22	0	0.002664
SW620_cAMP	99	QSLEASLAETEGR		4.5538e-06	0	1	1	20	P13645	0	1390.68	18979569426	3.23	0	8.899e-07
SW620_cAMP	100	DAEAWFNEK		0.000603111	0	1	4	6	P13645	0	1109.49	9050318048	2.13	0	0.0001156
SW620_cAMP	101	QSVEADINGLR		0.000821759	0	1	3	8	P13645	0	1201.62	11081886823	2.48	0	0.000168
SW620_cAMP	102	VLDELTLTK		0.00128798	0	1	1	12	P13645	0	1031.6	23065717024	1.89	0	0.0005592
SW620_cAMP	103	QSVEADINGLRR		0.0014816	0	1	2	9	P13645	1	1357.72	2084983234	2.34	0	0.0009262
SW620_cAMP	104	KDAEAWFNEK		1.26491e-05	0	1	2	7	P13645	1	1237.58	982545074.8	3.31	0	1.146e-06
SW620_cAMP	105	IRLENEIQTYR		2.08977e-05	0	1	1	22	P13645	1	1434.77	2048802155	3.14	0	0.01552
SW620_cAMP	107	NVQALEIELQSQLALK		1.62842e-08	0	1	1	23	P13645	0	1797.01	680418914	5.1	0	1.622e-09
SW620_cAMP	109	NVSTGDVNVEMNAAPGVDLTQLLNNMR	1xOxidation [M11(100)]	1.68497e-10	0	1	1	8	P13645	0	2888.39	305996380.3	6.87	0	1.726e-12
SW620_cAMP	110	NVSTGDVNVEMNAAPGVDLTQLLNNMR	2xOxidation [M11(100); M26(100)]	1.47823e-09	0	1	1	8	P13645	0	2904.38	765614066	6.19	0	2.305e-11
SW620_cAMP	111	NHEEEMKDLR		2.54859e-05	0	1	1	5	P13645	1	1300.6	1131452806	3.3	0	2.639e-06
SW620_cAMP	112	ADLEMQIESLTEELAYLK		1.57237e-08	0	1	1	2	P13645	0	2096.05		4.36	0	3.889e-10
SW620_cAMP	113	KNHEEEMKDLR	1xOxidation [M7(100)]	6.18969e-05	0	1	1	2	P13645	2	1444.68	16258431	2.29	0	7.614e-06
SW620_cAMP	114	KNHEEEMKDLR		7.11434e-07	0	1	1	3	P13645	2	1428.69	238667741	4.92	0	3.701e-08
SW620_cAMP	115	NHEEEMK		0.0199983	0	1	6	4	P13645	0	916.383		2.02	0	0.007621
SW620_cAMP	116	NHEEEMKDLR	1xOxidation [M6(100)]	0.000967646	0	1	1	3	P13645	1	1316.59	158493487.4	3.24	0	0.0002599
SW620_cAMP	117	NQILNLTTDNANILLQIDNAR		6.37184e-12	0	1	1	22	P13645	0	2367.26	245803041.6	5.88	0	3.463e-14
SW620_cAMP	118	SGGGGGGGGCGGGGGVSSLR	1xCarbamidomethyl [C10]	5.56242e-09	0	1	1	2	P13645	0	1549.68	223215507	5.33	0	7.208e-10
SW620_cAMP	119	SQYEQLAEQNRK		4.31002e-05	0	1	1	8	P13645	1	1493.73	15120111280	3.73	0	4.944e-06
SW620_cAMP	120	AETECQNTEYQQLLDIK	1xCarbamidomethyl [C5]	5.76071e-09	0	1	1	9	P13645	0	2082.96	1028073688	5.62	0	4.394e-10
SW620_cAMP	121	GSSGGGCFGGSSGGYGGLGGFGGGSFR	1xCarbamidomethyl [C7]	4.974e-11	0	1	1	4	P13645	0	2342.98	155542137.5	6.63	0	4.023e-13
SW620_cAMP	124	RVLDELTLTK		0.0684427	0	1	1	1	P13645	1	1187.7	51545707	2.38	0	0.03337
SW620_cAMP	125	IKEWYEK		0.0787305	0	1	1	6	P13645	1	995.52	9872187996	1.76	0	0.04226
SW620_cAMP	126	SEITELR		0.0870282	0	1	1	5	P13645	0	847.452	23513724100	1.73	0	0.07544
SW620_cAMP	127	SEITELRR		0.141448	0	1	1	2	P13645	1	1003.55	6168268786	1.76	0	0.1232
SW620_cAMP	128	TNAENEFVTIKK		3.79055e-05	0	1	1	9	P04264	1	1393.73	1420678976	3.49	0	6.397e-06
SW620_cAMP	129	MSGECAPNVSVSVSTSHTTISGGGSR	1xCarbamidomethyl [C5]; 1xOxidation [M1(100)]	4.74282e-13	0	1	1	3	P04264	0	2581.16	418376604.5	7.14	0	5.017e-15
SW620_cAMP	130	TLLEGEESR		0.00176504	0	1	1	10	P04264	0	1033.52	26331008510	2.22	0	0.0004188
SW620_cAMP	131	GSYGSGGSSYGSGGGSYGSGGGGGGHGSYGSGSSSGGYR		1.38744e-16	0	1	1	1	P04264	0	3312.31	797101932	10.87	0	9.37351e-20
SW620_cAMP	132	SGGGFSSGSAGIINYQR		3.61439e-07	0	1	1	3	P04264	0	1657.79	875386952	4.17	0	5.523e-07
SW620_cAMP	133	QISNLQQSISDAEQR		6.05647e-08	0	1	1	18	P04264	0	1716.85	12685946245	3.93	0	7.718e-08
SW620_cAMP	135	KQISNLQQSISDAEQR		2.35813e-09	0	1	1	3	P04264	1	1844.95	354280573	4.44	0	4.028e-11
SW620_cAMP	136	LNDLEDALQQAK		3.84458e-06	0	1	1	10	P04264	0	1357.7	17630436254	3.11	0	2.763e-07
SW620_cAMP	138	TNAENEFVTIK		9.04616e-05	0	1	1	9	P04264	0	1265.64	19400996300	2.92	0	1.204e-05
SW620_cAMP	140	FSSCGGGGGSFGAGGGFGSR	1xCarbamidomethyl [C4]	2.00928e-08	0	1	1	11	P04264	0	1765.73	1763538380	4.46	0	4.257e-09
SW620_cAMP	141	LRSEIDNVKK		0.000241206	0	1	1	3	P04264	2	1201.69	3075640082	3.6	0	0.0005726
SW620_cAMP	143	SLDLDSIIAEVK		1.15885e-05	0	1	1	15	P04264	0	1302.72	4875992213	2.82	0	1.37e-06
SW620_cAMP	144	RVDQLKSDQSR		7.16229e-05	0	1	1	1	P04264	2	1331.7	11844464	3.31	0	9.106e-06
SW620_cAMP	145	GSGGGSSGGSIGGR		0.000123985	0	1	1	1	P04264	0	1092.5	16226353	2.95	0	1.753e-05
SW620_cAMP	146	GGSGGGGGGSSGGRGSGGGSSGGSIGGR		0.00305424	0	1	1	1	P04264	1	2079.91	15154813.88	3.99	0	0.0008055
SW620_cAMP	147	SEIDNVKK		0.0201144	0	1	1	5	P04264	1	932.505	5298108830	2.55	0	0.03723
SW620_cAMP	148	KDVDGAYMTK	1xOxidation [M8(100)]	0.0005398	0	1	1	4	P04264	1	1143.54	86872722.75	2.78	0	0.0001013
SW620_cAMP	149	KDVDGAYMTK		0.00123642	0	1	1	3	P04264	1	1127.54	719038512	2.27	0	0.05005
SW620_cAMP	150	SKAEAESLYQSK		1.8272e-05	0	1	1	8	P04264	1	1340.67	12290242508	3.66	0	0.0008719
SW620_cAMP	151	AQYEDIAQK		0.00583343	0	1	1	5	P04264	0	1065.52	24255300768	1.93	0	0.01682
SW620_cAMP	152	SLNNQFASFIDK		1.07416e-05	0	1	1	30	P04264	0	1383.69	7328495504	2.82	0	1.46e-05
SW620_cAMP	153	GGGGGGYGSGGSSYGSGGGSYGSGGGGGGGR		1.89665e-13	0	1	1	5	P04264	0	2383.95	978013684.5	8.53	0	5.2e-16
SW620_cAMP	154	NMQDMVEDYR		0.000141802	0	1	1	6	P04264	0	1300.53	3112713888	2.24	0	2.057e-05
SW620_cAMP	155	NMQDMVEDYR	1xOxidation [M5(100)]	3.90282e-05	0	1	1	19	P04264	0	1316.52	4220727580	2.36	0	0.0006464
SW620_cAMP	156	NMQDMVEDYR	2xOxidation [M2(100); M5(100)]	0.000396165	0	1	1	9	P04264	0	1332.52	1617368860	2.28	0	0.0001249
SW620_cAMP	158	AEAESLYQSK		0.00200678	0	1	1	4	P04264	0	1125.54	10827981196	1.69	0	0.0004883
SW620_cAMP	160	DYQELMNTK		0.016328	0	1	1	2	P04264	0	1141.52	12212787092	1.51	0	0.005985
SW620_cAMP	161	DYQELMNTK	1xOxidation [M6(100)]	0.0328445	0	1	1	2	P04264	0	1157.51	2443614544	1.44	0	0.01793
SW620_cAMP	162	SLVNLGGSK		0.029785	0	1	1	13	P04264	0	874.499	10697585088	2.02	0	0.02469
SW620_cAMP	163	DVDGAYMTK		0.0274772	0	1	1	7	P04264	0	999.445	12386459048	1.79	0	0.02696
SW620_cAMP	164	DVDGAYMTK	1xOxidation [M7(100)]	0.029444	0	1	1	5	P04264	0	1015.44	3919801236	2.06	0	0.01972
SW620_cAMP	165	SISISVAR		0.0518873	0	1	1	14	P04264	0	832.489	4179181248	1.83	0	0.05827
SW620_cAMP	166	LRSEIDNVK		0.056176	0	1	1	4	P04264	1	1073.59	2738658675	1.99	0	0.02621
SW620_cAMP	168	HGSGSGQSSSYGPYGSGSGWSSSR		1.86243e-08	0	1	1	3	Q86YZ3	0	2318.97	195202149	6.06	0	4.377e-09
SW620_cAMP	169	GSGSGQSPSSGQHGTGFGR		0.00353362	0	1	1	1	Q86YZ3	0	1747.77	198244965.3	1.98	0	0.0009578
SW620_cAMP	170	HGSGSGHSSSYGQHGSGSGWSSSSGR		8.72543e-14	0	1	1	5	Q86YZ3	0	2477.02	437949740.5	6.91	0	2.054e-16
SW620_cAMP	171	GPYESGSGHSSGLGHR		7.3614e-09	0	1	1	8	Q86YZ3	0	1584.71	802193770.5	5.16	0	1.106e-06
SW620_cAMP	172	GPYESGSGHSSGLGHQESR		6.44219e-07	0	1	1	2	Q86YZ3	0	1928.85	172090052.5	5.77	0	8.728e-08
SW620_cAMP	173	QSSSYGPHGYGSGR		9.89861e-06	0	1	1	3	Q86YZ3	0	1439.63	155793957.5	3.59	0	1.127e-06
SW620_cAMP	174	SGSGQSSGYSQHGSGSSHSSGYR		5.33969e-09	0	1	1	3	Q86YZ3	0	2243.93	64320390.88	5.15	0	1.073e-10
SW620_cAMP	175	SEQHGSSSGLSSSYGQHGSGSHQSSGHGR		2.0462e-13	0	1	1	3	Q86YZ3	0	2869.22	80768257	7.84	0	5.704e-16
SW620_cAMP	176	QSSSYGQHESASR		3.92567e-05	0	1	1	3	Q86YZ3	0	1423.62	42715718.44	3.75	0	4.44e-06
SW620_cAMP	177	QGSSAGSSSSYGQHGSGSR		2.95374e-08	0	1	1	2	Q86YZ3	0	1783.76	87404432.03	3.87	0	8.264e-10
SW620_cAMP	178	SEQHGSSSGSSSSYGQHGSGSR		2.34232e-11	0	1	1	4	Q86YZ3	0	2152.89	62839712.5	6.38	0	1.633e-13
SW620_cAMP	179	GEQHGSSSGSSSSYGQHGSGSR		4.71521e-13	0	1	1	6	Q86YZ3	0	2122.88	138194929.1	7.98	0	1.546e-15
SW620_cAMP	180	SSSGQSSGYSQHGSGSGHSSGYGQHGSR		0.00029416	0	1	1	3	Q86YZ3	0	2710.12	28963523.44	4.35	0	0.0001482
SW620_cAMP	181	HGSGSGHSSSHGQHGSGSSYSYSR		0.000546139	0	1	1	3	Q86YZ3	0	2389.99	27372328.41	3.74	0	0.000654
SW620_cAMP	182	QSLGHGQHGSGSGQSPSPSR		9.76633e-10	0	1	1	8	Q86YZ3	0	1947.9	614038276.9	5.17	0	1.405e-11
SW620_cAMP	183	GSGSGQSPSYGR		0.000168943	0	1	1	2	Q86YZ3	0	1139.51	123830446.3	2.96	0	6.815e-05
SW620_cAMP	184	HGSGSGQSSSYGPYR		0.000178056	0	1	1	2	Q86YZ3	0	1526.66	118712790.5	4.25	0	0.0001192
SW620_cAMP	185	LQAEIEGLK		0.00732108	0	1	1	3	P05787	0	1000.57	3620495666	1.99	0	0.002381
SW620_cAMP	186	QLYEEEIR		0.0064407	0	1	1	4	P05787	0	1079.54	2543568644	1.28	0	0.00196
SW620_cAMP	187	LEAELGNMQGLVEDFK	1xOxidation [M8(100)]	7.19789e-07	0	1	1	3	P05787	0	1808.87	162696748	3.01	0	3.731e-08
SW620_cAMP	188	AQYEDIANR		0.00134168	0	1	2	4	P05787	0	1079.51	3628798480	2	0	0.0003889
SW620_cAMP	189	LEAELGNMQGLVEDFK		3.31135e-07	0	1	1	13	P05787	0	1792.88	243993310	3.67	0	1.857e-08
SW620_cAMP	190	SRAEAESMYQIK		0.00193775	0	1	1	4	P05787	1	1412.68	204554122	3.58	0	0.003458
SW620_cAMP	191	TEMENEFVLIK		0.000172934	0	1	1	4	P05787	0	1352.68	408630521	2.28	0	2.599e-05
SW620_cAMP	192	TEMENEFVLIK	1xOxidation [M3(100)]	6.26238e-05	0	1	1	5	P05787	0	1368.67	751810880	2.85	0	7.719e-06
SW620_cAMP	193	ASLEAAIADAEQR		2.15166e-05	0	1	1	8	P05787	0	1344.68	1373726686	3.12	0	0.0004294
SW620_cAMP	194	ELQSQISDTSVVLSMDNSR	1xOxidation [M15(100)]	2.61294e-08	0	1	1	6	P05787	0	2125.01	303984944	5.04	0	7.11e-10
SW620_cAMP	195	ELQSQISDTSVVLSMDNSR		3.08457e-09	0	1	1	3	P05787	0	2109.01	214267606	5.41	0	5.561e-11
SW620_cAMP	196	LSELEAALQR		0.00163611	0	1	1	6	P05787	0	1129.62	2377413356	2.04	0	0.0003825
SW620_cAMP	197	SLDMDSIIAEVK		2.16426e-05	0	1	1	9	P05787	0	1320.67	754105232	2.47	0	2.171e-06
SW620_cAMP	198	SLDMDSIIAEVK	1xOxidation [M4(100)]	0.00084117	0	1	1	4	P05787	0	1336.67	439608960	2.12	0	0.0001725
SW620_cAMP	201	DVDEAYMNK	1xOxidation [M7(100)]	0.00250482	0	1	1	3	P05787	0	1100.46	225005751.5	1.87	0	0.001215
SW620_cAMP	202	DVDEAYMNK		0.0056003	0	1	1	5	P05787	0	1084.46	1667890060	1.95	0	0.005334
SW620_cAMP	203	LEGLTDEINFLR		1.65867e-06	0	1	1	13	P05787	0	1419.75	1053798162	2.95	0	2.218e-07
SW620_cAMP	204	TKTEISEMNR	1xOxidation [M8(100)]	0.00504264	0	1	1	3	P05787	1	1224.59	81255220	3.05	0	0.001466
SW620_cAMP	205	LESGMQNMSIHTK	2xOxidation [M5(100); M8(100)]	0.0013031	0	1	1	1	P05787	0	1507.69	62724051	2.51	0	0.0002913
SW620_cAMP	206	LESGMQNMSIHTK	1xOxidation [M8(100)]	1.63536e-05	0	1	1	5	P05787	0	1491.69	562982681	2.92	0	1.56e-06
SW620_cAMP	207	LESGMQNMSIHTK		2.47527e-05	0	1	1	2	P05787	0	1475.7	490818652	2.9	0	2.55e-06
SW620_cAMP	208	SYTSGPGSR		0.0218111	0	1	1	4	P05787	0	911.422	2447019253	2.05	0	0.1051
SW620_cAMP	209	TEISEMNR	1xOxidation [M6(100)]	0.01032	0	1	1	3	P05787	0	995.446	173751663.5	2.5	0	0.004176
SW620_cAMP	210	TEISEMNR		0.0117963	0	1	1	2	P05787	0	979.451	1850426935	2.33	0	0.004709
SW620_cAMP	211	SNMDNMFESYINNLR		8.59687e-08	0	1	1	1	P05787	0	1847.81		3.56	0	2.961e-09
SW620_cAMP	212	SNMDNMFESYINNLR	1xOxidation [M]	0.00979373	0	1	1	2	P05787	0	1863.8	28742914	0.99	0	0.003226
SW620_cAMP	213	SNMDNMFESYINNLR	2xOxidation [M3(100); M6(100)]	3.23778e-05	0	1	1	2	P05787	0	1879.79	117077675	1.95	0	3.533e-06
SW620_cAMP	214	RQLETLGQEK		0.0185483	0	1	1	2	P05787	1	1201.65	134939696	2.08	0	0.02942
SW620_cAMP	217	AEAESMYQIK	1xOxidation [M6(100)]	0.037479	0	1	1	1	P05787	0	1185.55	381308102	1	0	0.0161
SW620_cAMP	218	TKTEISEMNR		0.0339963	0	1	1	2	P05787	1	1208.59	536089368	1.58	0	0.01441
SW620_cAMP	219	WSLLQQQK		0.0326563	0	1	1	1	P05787	0	1030.57		1.52	0	0.01366
SW620_cAMP	223	VGSSNFR		0.0521829	0	1	1	4	P05787	0	766.384	2475420612	1.7	0	0.08506
SW620_cAMP	226	ISSSSFSR		0.0851159	0	1	1	1	P05787	0	870.432	3442478379	2.06	0	0.04336
SW620_cAMP	227	YEELQSLAGK		0.126345	0	1	1	1	P05787	0	1137.58	3092508456	1.38	0	0.06981
SW620_cAMP	229	VELESR		0.152401	0	1	1	1	P05787	0	732.389	2014782376	1.38	0	0.08744
SW620_cAMP	230	KDVDEAYMNK		0.152401	0	1	1	1	P05787	1	1212.56	39046793.5	1.23	0	0.08719
SW620_cAMP	231	IKFEMEQNLR	1xOxidation [M5(100)]	0.00817734	0	1	1	7	P35527	1	1323.67	613635450.5	2.28	0	0.002614
SW620_cAMP	232	IKFEMEQNLR		0.000238406	0	1	1	4	P35527	1	1307.68	573052426	2.34	0	0.001364
SW620_cAMP	233	NYSPYYNTIDDLK		2.24141e-05	0	1	1	2	P35527	0	1605.74	106505646	2.73	0	2.267e-06
SW620_cAMP	234	EIETYHNLLEGGQEDFESSGAGK		7.09538e-13	0	1	1	11	P35527	0	2510.13	1771981597	6.85	0	3.34e-15
SW620_cAMP	235	MTLDDFR		0.0202311	0	1	1	2	P35527	0	897.413	215583234.5	1.87	0	0.007694
SW620_cAMP	236	VQALEEANNDLENK		1.76868e-06	0	1	1	4	P35527	0	1586.77	5898268575	3.33	0	4.353e-07
SW620_cAMP	237	GGSGGSHGGGSGFGGESGGSYGGGEEASGSGGGYGGGSGK		1.35068e-15	0	1	1	4	P35527	0	3223.28	732739211	11.11	0	1.421e-18
SW620_cAMP	238	IQDWYDKK		0.0240625	0	1	1	1	P35527	1	1095.55	1466667242	1.37	0	0.009504
SW620_cAMP	239	DQIVDLTVGNNK		5.57229e-05	0	1	1	2	P35527	0	1315.69	213488920	2.4	0	1.458e-05
SW620_cAMP	240	TLLDIDNTR		0.00268643	0	1	1	7	P35527	0	1060.56	4778497675	1.89	0	0.0006902
SW620_cAMP	241	QVLDNLTMEK	1xOxidation [M8(100)]	0.00711101	0	1	1	1	P35527	0	1206.6	1961288120	1.16	0	0.002211
SW620_cAMP	242	QGVDADINGLR		0.000342372	0	1	1	4	P35527	0	1157.59	3380461612	2.48	0	5.885e-05
SW620_cAMP	243	DIENQYETQITQIEHEVSSSGQEVQSSAK		3.46042e-13	0	1	1	12	P35527	0	3264.51	756385406	9.17	0	3.478e-15
SW620_cAMP	244	GGSGGSYGGGSGSGGGSGGGYGGGSGGGHSGGSGGGHSGGSGGNYGGGSGSGGGSGGGYGGGSGSR		5.94185e-05	0	1	1	1	P35527	0	4972.94	164136851.3	8.46	0	7.253e-06
SW620_cAMP	245	QEIECQNQEYSLLLSIK	1xCarbamidomethyl [C5]	4.34215e-08	0	1	1	6	P35527	0	2095.04	222904049	5.04	0	1.918e-09
SW620_cAMP	246	FSSSSGYGGGSSR		0.00055904	0	1	1	4	P35527	0	1235.53	4871610645	2.39	0	0.000106
SW620_cAMP	247	GGSGGSYGGGGSGGGYGGGSGSR		1.81944e-08	0	1	1	3	P35527	0	1791.73	1775626385	5.16	0	4.633e-10
SW620_cAMP	248	STMQELNSR	1xOxidation [M3(100)]	0.0071943	0	1	1	4	P35527	0	1081.49	971830518.3	2.48	0	0.002238
SW620_cAMP	249	STMQELNSR		0.00940295	0	1	1	4	P35527	0	1065.5	5229750560	2.07	0	0.003078
SW620_cAMP	250	SDLEMQYETLQEELMALK	2xOxidation [M5(100); M15(100)]	1.03976e-06	0	1	1	1	P35527	0	2203.01		4.66	0	5.801e-08
SW620_cAMP	251	SGGGGGGGLGSGGSIR		2.93916e-06	0	1	1	5	P35527	0	1232.6	5105628038	3.84	0	2.005e-07
SW620_cAMP	252	FEMEQNLR		0.0117963	0	1	1	3	P35527	0	1066.5	1154210566	1.44	0	0.005659
SW620_cAMP	253	FEMEQNLR	1xOxidation [M3(100)]	0.00293206	0	1	1	5	P35527	0	1082.49	353112480	1.7	0	0.0007636
SW620_cAMP	254	GGGGSFGYSYGGGSGGGFSASSLGGGFGGGSR		2.81896e-08	0	1	1	1	P35527	0	2705.16	91097226	4.19	0	7.807e-10
SW620_cAMP	255	HGVQELEIELQSQLSK		1.80724e-10	0	1	1	4	P35527	0	1837.97	127058276	4.39	0	1.873e-12
SW620_cAMP	256	MTLDDFR	1xOxidation [M1(100)]	0.0262385	0	1	1	5	P35527	0	913.408	899772840	1.91	0	0.01361
SW620_cAMP	257	IQDWYDK		0.0396881	0	1	1	4	P35527	0	967.452	1342326912	1.58	0	0.01726
SW620_cAMP	259	QVLDNLTMEK		0.0487416	0	1	1	1	P35527	0	1190.61	1998527700	1.1	0	0.02217
SW620_cAMP	260	SDLEMQYETLQEELMALK		0.0999252	0	1	1	1	P35527	0	2171.02		1.21	0	0.05262
SW620_cAMP	261	SSMTFLTR		0.00694728	0	1	1	5	Q9Y3I0	0	942.471	2798064756	2.13	0	0.002152
SW620_cAMP	262	NVTDVVNTCHDAGISK	1xCarbamidomethyl [C9]	9.16704e-08	0	1	1	5	Q9Y3I0	0	1729.82	6939408248	3.51	0	3.65e-08
SW620_cAMP	263	LADMGIAIR	1xOxidation [M4(100)]	0.00206619	0	1	1	7	Q9Y3I0	0	975.529	1938150012	2.58	0	0.0005042
SW620_cAMP	264	LADMGIAIR		0.00053043	0	1	1	4	Q9Y3I0	0	959.534	2913118311	2.69	0	0.0003709
SW620_cAMP	265	RNLDFQDVLDK		0.00116633	0	1	1	4	Q9Y3I0	1	1362.7	321088249	2.74	0	0.0002537
SW620_cAMP	266	EGYAWAEDKEHCEEYGR	1xCarbamidomethyl [C12]	3.38657e-09	0	1	1	7	Q9Y3I0	1	2128.87	1059588660	5.31	0	3.11e-09
SW620_cAMP	267	LVMEEAPESYK	1xOxidation [M3(100)]	0.00392464	0	1	1	3	Q9Y3I0	0	1311.61	1585279246	1.92	0	0.00172
SW620_cAMP	268	LVMEEAPESYK		9.81654e-05	0	1	1	4	Q9Y3I0	0	1295.62	4224867584	2.04	0	1.329e-05
SW620_cAMP	269	TNLDESDVQPVK		5.94185e-05	0	1	1	4	Q9Y3I0	0	1344.66	6201594380	3.09	0	7.251e-06
SW620_cAMP	270	EQLAQAMFDHIPVGVGSK		9.30594e-07	0	1	1	25	Q9Y3I0	0	1926.97	298335527	3.22	0	5.079e-08
SW620_cAMP	271	EQLAQAMFDHIPVGVGSK	1xOxidation [M7(100)]	0.000412688	0	1	1	1	Q9Y3I0	0	1942.97	50438737.5	2.68	0	7.349e-05
SW620_cAMP	272	QIGNVAALPGIVHR		2.75635e-06	0	1	1	18	Q9Y3I0	0	1444.84	2366858332	3.51	0	3.328e-06
SW620_cAMP	273	LMFEELR	1xOxidation [M2(100)]	0.023513	0	1	1	7	Q9Y3I0	0	953.476	1557582088	1.41	0	0.01489
SW620_cAMP	274	GMAAAGNYAWVNR	1xOxidation [M2(100)]	6.27795e-06	0	1	1	5	Q9Y3I0	0	1396.64	1862210522	2.98	0	2.673e-06
SW620_cAMP	275	GMAAAGNYAWVNR		6.69432e-06	0	1	1	6	Q9Y3I0	0	1380.65	1440802602	3.29	0	7.968e-06
SW620_cAMP	276	GLGHQVATDALVAMEK	1xOxidation [M14(100)]	6.81259e-06	0	1	1	2	Q9Y3I0	0	1655.84	422922594.5	3.52	0	5.461e-07
SW620_cAMP	277	GLGHQVATDALVAMEK		2.02104e-08	0	1	1	4	Q9Y3I0	0	1639.85	219930645	5.86	0	4.096e-09
SW620_cAMP	278	VEQHVVDGK		0.000666025	0	1	1	7	Q9Y3I0	0	1010.53	807843909.3	3.96	0	0.0002876
SW620_cAMP	279	MLQADPNK		0.0224508	0	1	1	3	Q9Y3I0	0	916.456	480682142	2.66	0	0.008746
SW620_cAMP	280	MLQADPNK	1xOxidation [M1(100)]	0.00956849	0	1	1	4	Q9Y3I0	0	932.451	87308640	2.87	0	0.003556
SW620_cAMP	281	NLDFQDVLDK		0.00378972	0	1	1	6	Q9Y3I0	0	1206.6	1795133327	1.64	0	0.001038
SW620_cAMP	282	GQVCVMIHSGSR	1xCarbamidomethyl [C4]	1.49322e-06	0	1	1	6	Q9Y3I0	0	1330.64	1587870962	3.9	0	6.106e-07
SW620_cAMP	283	GQVCVMIHSGSR	1xCarbamidomethyl [C4]; 1xOxidation [M6(100)]	2.54003e-06	0	1	1	3	Q9Y3I0	0	1346.63	372719026	3.37	0	1.692e-07
SW620_cAMP	284	SYNDELQFLEK		0.000185483	0	1	1	11	Q9Y3I0	0	1385.66	813685986	2.85	0	0.0001125
SW620_cAMP	285	LMFEELR		0.0260876	0	1	1	4	Q9Y3I0	0	937.481	934263563	1.4	0	0.01099
SW620_cAMP	286	IASPEGQDYLK		0.029785	0	1	1	2	Q9Y3I0	0	1220.62	7382320724	1.83	0	0.01227
SW620_cAMP	287	DKIIVNDR		0.0510104	0	1	1	3	Q9Y3I0	1	972.547	791996493	2.37	0	0.03686
SW620_cAMP	288	SSMTFLTR	1xOxidation [M3(100)]	0.0515934	0	1	1	1	Q9Y3I0	0	958.466	1173567504	1.73	0	0.02364
SW620_cAMP	289	LRPIAVIK		0.0669205	0	1	1	2	Q9Y3I0	0	909.624	1916181204	2.24	0	0.03246
SW620_cAMP	290	TLLVHR		0.102148	0	1	1	2	Q9Y3I0	0	738.462	3382705574	1.45	0	0.1047
SW620_cAMP	291	TLHPDLGTDKDKEQWK		1.63796e-08	0	1	1	37	P00338	2	1910.96	12807628949	5.13	0	1.109e-08
SW620_cAMP	292	QVVESAYEVIK		0.000826569	0	1	1	13	P00338	0	1264.68	20893329548	2.26	0	0.0001691
SW620_cAMP	293	SADTLWGIQK		0.000255705	0	1	1	5	P00338	0	1118.58	10764879626	1.89	0	4.166e-05
SW620_cAMP	294	GEMMDLQHGSLFLR	2xOxidation [M3(100); M4(100)]	1.20719e-05	0	1	1	9	P00338	0	1665.77	479815839.5	3.36	0	1.084e-06
SW620_cAMP	295	GEMMDLQHGSLFLR	1xOxidation [M3(100)]	3.20814e-06	0	1	1	10	P00338	0	1649.78	752812212	3.9	0	6.881e-07
SW620_cAMP	296	GEMMDLQHGSLFLR		4.04195e-05	0	1	1	3	P00338	0	1633.78	57324674	2.46	0	4.585e-06
SW620_cAMP	297	KSADTLWGIQK		0.00897533	0	1	1	3	P00338	1	1246.68	645772708.8	2.18	0	0.08281
SW620_cAMP	298	LVIITAGAR		0.00827309	0	1	1	11	P00338	0	913.583	25675855185	2.22	0	0.03576
SW620_cAMP	299	RVHPVSTMIK	1xOxidation [M8(100)]	6.33593e-05	0	1	1	5	P00338	1	1183.66	1183349761	3.47	0	7.867e-06
SW620_cAMP	300	RVHPVSTMIK		9.20598e-05	0	1	1	5	P00338	1	1167.67	5798664866	3.45	0	2.034e-05
SW620_cAMP	301	DYNVTANSK		0.0236492	0	1	1	5	P00338	0	1011.47	15187546157	2.48	0	0.01571
SW620_cAMP	302	ITVVGVGAVGMACAISILMK	1xCarbamidomethyl [C13]	3.33898e-08	0	1	1	1	P00338	0	1990.09		3.64	0	9.558e-10
SW620_cAMP	303	ITVVGVGAVGMACAISILMK	1xCarbamidomethyl [C13]; 1xOxidation [M11(100)]	2.42414e-06	0	1	1	1	P00338	0	2006.08		3.68	0	1.597e-07
SW620_cAMP	304	DLADELALVDVIEDK		8.72713e-07	0	1	1	1	P00338	0	1657.85	1902943952	4.69	0	4.704e-08
SW620_cAMP	305	LLIVSNPVDILTYVAWK		4.92502e-07	0	1	2	2	P00338	0	1944.12		4.13	0	2.37e-08
SW620_cAMP	306	DDVFLSVPCILGQNGISDLVK	1xCarbamidomethyl [C9]	1.27547e-06	0	1	1	2	P00338	0	2289.18	634522862	3.83	0	7.386e-08
SW620_cAMP	307	TLHPDLGTDK		0.00249025	0	1	1	4	P00338	0	1096.56	3122910836	1.95	0	0.008114
SW620_cAMP	308	VTLTSEEEAR		0.000918131	0	1	1	5	P00338	0	1134.56	32169328852	1.68	0	0.0001909
SW620_cAMP	309	TLHPDLGTDKDK		5.20819e-06	0	1	1	10	P00338	1	1339.69	3722075882	4.27	0	3.873e-06
SW620_cAMP	311	FIIPNVVK		0.0310093	0	1	1	10	P00338	0	929.582	6772396579	1.41	0	0.0155
SW620_cAMP	312	VHPVSTMIK	1xOxidation [M7(100)]	0.0370518	0	1	1	3	P00338	0	1027.56	2378323615	1.86	0	0.01591
SW620_cAMP	313	VHPVSTMIK		0.0415464	0	1	1	9	P00338	0	1011.57	8125780850	1.96	0	0.02392
SW620_cAMP	314	DQLIYNLLK		0.0492995	0	1	1	1	P00338	0	1119.64	7645188364	0.9	0	0.02244
SW620_cAMP	317	APSTYGGGLSVSSSR		8.85937e-06	0	1	1	4	P02533	0	1425.7	1695192196	3.21	0	7.516e-07
SW620_cAMP	322	GQVGGDVNVEMDAAPGVDLSR	1xOxidation [M11(100)]	6.96116e-10	0	1	1	1	P02533	0	2101.98	158150229.5	4.56	0	9.402e-12
SW620_cAMP	323	GQVGGDVNVEMDAAPGVDLSR		1.04399e-10	0	1	1	6	P02533	0	2085.99	247269767.8	5.41	0	9.742e-13
SW620_cAMP	324	YETELNLR		0.0106864	0	1	1	1	P02533	0	1037.53	126377116.5	1.21	0	0.003599
SW620_cAMP	325	LLEGEDAHLSSSQFSSGSQSSR		9.26645e-10	0	1	1	3	P02533	0	2309.06	854810246.5	5.45	0	1.146e-10
SW620_cAMP	329	ILTATVDNANVLLQIDNAR		1.7671e-08	0	1	1	3	P02533	0	2054.12	86403892	4.07	0	4.466e-10
SW620_cAMP	330	DAEEWFFTK		0.0115924	0	1	1	3	P02533	0	1172.53	285950339	1.29	0	0.008665
SW620_cAMP	341	TKYETELNLR		0.0319139	0	1	1	2	P02533	1	1266.67	175995100	1.38	0	0.01334
SW620_cAMP	346	TMQNLEIELQSQLSMK	2xOxidation [M2(100); M15(100)]	0.104416	0	1	1	1	P02533	0	1924.94	18455747	0.91	0	0.05531
SW620_cAMP	349	TEAESWYQTK		0.0151421	0	1	1	1	P13647	0	1242.56	1429501740	1.3	0	0.005451
SW620_cAMP	350	SRTEAESWYQTK		4.38617e-05	0	1	1	1	P13647	1	1485.7	61573160	3.25	0	5.061e-06
SW620_cAMP	351	TTAENEFVMLK	1xOxidation [M9(100)]	0.000178056	0	1	1	5	P13647	0	1298.63	456191850.5	2.53	0	2.691e-05
SW620_cAMP	352	TTAENEFVMLK		9.70259e-05	0	1	1	3	P13647	0	1282.63	478957677.4	2.69	0	1.303e-05
SW620_cAMP	354	NMQDLVEDFK	1xOxidation [M2(100)]	0.000252737	0	1	1	4	P13647	0	1254.57	450652456	2.04	0	4.111e-05
SW620_cAMP	355	QCANLQNAIADAEQR	1xCarbamidomethyl [C2]	1.35549e-07	0	1	1	5	P13647	0	1701.8	522560384	3.58	0	5.109e-09
SW620_cAMP	356	ISISTSGGSFR		0.0192041	0	1	1	3	P13647	0	1111.57	2212742032	1.44	0	0.009248
SW620_cAMP	357	SFSTASAITPSVSR		0.00190413	0	1	1	3	P13647	0	1410.72	454977106.5	2.25	0	0.0005385
SW620_cAMP	358	VSLAGACGVGGYGSR	1xCarbamidomethyl [C7]	3.16305e-05	0	1	1	3	P13647	0	1410.68	335981130	2.76	0	3.437e-06
SW620_cAMP	359	VDALMDEINFMK		9.89861e-06	0	1	1	2	P13647	0	1425.68	27000486.25	2.94	0	8.568e-07
SW620_cAMP	360	VDALMDEINFMK	1xOxidation [M11(100)]	1.66425e-05	0	1	1	2	P13647	0	1441.67	113722730	2.65	0	7.444e-06
SW620_cAMP	361	VDALMDEINFMK	2xOxidation [M5(100); M11(100)]	0.000277481	0	1	1	2	P13647	0	1457.67	418556053	2.52	0	4.579e-05
SW620_cAMP	364	HEISEMNR		0.00267081	0	1	1	4	P13647	0	1015.46	2382096755	2.58	0	0.0006845
SW620_cAMP	367	EYQELMNTK	1xOxidation [M6(100)]	0.0194278	0	1	1	2	P13647	0	1171.53	227395727	1.28	0	0.007351
SW620_cAMP	369	YEELQQTAGR		0.000358739	0	1	1	3	P13647	0	1194.57	2816572432	2.05	0	6.224e-05
SW620_cAMP	372	AQYEEIANR		0.0014223	0	1	1	3	P13647	0	1093.53	3032781634	2.12	0	0.001121
SW620_cAMP	374	LRAEIDNVK		0.0332241	0	1	1	1	P13647	1	1057.6	177525347	2.37	0	0.01394
SW620_cAMP	375	LRAEIDNVKK		0.0355938	0	1	1	2	P13647	2	1185.69	260045325	3.21	0	0.01518
SW620_cAMP	377	TSFTSVSR		0.0434894	0	1	1	1	P13647	0	884.447	916705106	1.91	0	0.0193
SW620_cAMP	378	SLYNLGGSK		0.046306	0	1	1	4	P13647	0	938.494	1283257468	1.76	0	0.02075
SW620_cAMP	379	EYQELMNTK		0.0450044	0	1	1	1	P13647	0	1155.54	5121173511	1.36	0	0.02005
SW620_cAMP	383	LAELEEALQK		0.121647	0	1	1	1	P13647	0	1143.63	2140048824	0.95	0	0.06641
SW620_cAMP	384	AEIDNVK		0.129802	0	1	1	2	P13647	0	788.415	463524483.5	1.37	0	0.0722
SW620_cAMP	386	QSSVSFR		0.152401	0	1	1	2	P13647	0	810.41	188515819	1.73	0	0.0876
SW620_cAMP	387	HTLSYVDVGTGK		5.23868e-06	0	1	1	5	P31040	0	1276.65	538863031	3.36	0	4.001e-07
SW620_cAMP	388	TYFSCTSAHTSTGDGTAMITR	1xCarbamidomethyl [C5]; 1xOxidation [M18(100)]	6.49596e-08	0	1	1	2	P31040	0	2280.99	373764535.5	4.22	0	4.827e-07
SW620_cAMP	389	TYFSCTSAHTSTGDGTAMITR	1xCarbamidomethyl [C5]	1.75682e-08	0	1	1	2	P31040	0	2264.99	330874708	4.51	0	1.246e-09
SW620_cAMP	390	ACALSIEESCRPGDK	2xCarbamidomethyl [C2; C10]	3.22692e-06	0	1	1	4	P31040	0	1692.77	2085326462	3.25	0	3.275e-07
SW620_cAMP	391	GVIALCIEDGSIHR	1xCarbamidomethyl [C6]	4.27056e-06	0	1	1	4	P31040	0	1539.79	127952738.5	3.78	0	3.144e-07
SW620_cAMP	392	GEGGILINSQGER		0.000212135	0	1	1	4	P31040	0	1329.68	1556306148	2.97	0	3.321e-05
SW620_cAMP	393	KHTLSYVDVGTGK		1.3056e-06	0	1	1	5	P31040	1	1404.75	1236215796	3.18	0	7.627e-08
SW620_cAMP	394	KPFEEHWR		0.00175477	0	1	1	5	P31040	0	1128.56	695466076	2.11	0	0.0007008
SW620_cAMP	395	AAFGLSEAGFNTACVTK	1xCarbamidomethyl [C14]	3.50174e-06	0	1	1	2	P31040	0	1743.84	773247285	3.47	0	2.481e-07
SW620_cAMP	396	IDEYDYSKPIQGQQK		0.000207239	0	1	1	3	P31040	0	1811.88	1921323042	2.33	0	3.235e-05
SW620_cAMP	397	VPPIKPNAGEESVMNLDK	1xOxidation [M14(100)]	0.000311843	0	1	1	3	P31040	0	1953.99	34315143.5	2.5	0	5.268e-05
SW620_cAMP	398	VPPIKPNAGEESVMNLDK		4.43768e-05	0	1	1	3	P31040	0	1938	675166536	2.9	0	5.128e-06
SW620_cAMP	399	TLNEADCATVPPAIR	1xCarbamidomethyl [C7]	2.7311e-07	0	1	1	14	P31040	0	1627.81	891130444	4.05	0	1.811e-08
SW620_cAMP	400	VTLEYRPVIDK		0.00026793	0	1	1	5	P31040	0	1332.75	725142034	2.71	0	0.001798
SW620_cAMP	401	TGHSLLHTLYGR		0.000474748	0	1	1	1	P31040	0	1354.72	228419233	2.49	0	8.696e-05
SW620_cAMP	402	VSDSISAQYPVVDHEFDAVVVGAGGAGLR		2.74031e-06	0	1	1	7	P31040	0	2915.45	75788066	3.57	0	1.984e-05
SW620_cAMP	403	NTVVATGGYGR		0.00908039	0	1	1	3	P31040	0	1094.56	1951301550	1.89	0	0.002947
SW620_cAMP	404	SMQNHAAVFR	1xOxidation [M2(100)]	0.00113942	0	1	1	3	P31040	0	1176.56	234320570	2.41	0	0.0006257
SW620_cAMP	405	SMQNHAAVFR		0.00351307	0	1	1	2	P31040	0	1160.56	993761440	2.11	0	0.001414
SW620_cAMP	406	SMTLEIR		0.0568159	0	1	1	3	P31040	0	849.45	678392199.3	1.65	0	0.09279
SW620_cAMP	407	AFGGQSLK		0.0740347	0	1	1	1	P31040	0	807.436	1778331704	1.27	0	0.03654
SW620_cAMP	408	GITGSCGLMANYR	1xCarbamidomethyl [C6]; 1xOxidation [M9(100)]	1.69366e-05	0	1	1	5	O95822	0	1415.64	430954888	2.9	0	1.628e-06
SW620_cAMP	409	GITGSCGLMANYR	1xCarbamidomethyl [C6]	4.82756e-06	0	1	1	4	O95822	0	1399.65	844495760	3.22	0	4.846e-06
SW620_cAMP	410	NELFTDSECK	1xCarbamidomethyl [C9]	0.000104067	0	1	1	10	O95822	0	1242.53	1261934272	2.19	0	1.425e-05
SW620_cAMP	411	LLLSSSEWVQSEK		2.6088e-05	0	1	1	2	O95822	0	1505.78	1729289583	2.97	0	2.724e-06
SW620_cAMP	412	YFLEETGPNSTSYLGSK		8.17705e-09	0	1	1	7	O95822	0	1892.89	1648011930	3.96	0	3.189e-09
SW620_cAMP	413	INWMADVSLR		0.0232428	0	1	1	2	O95822	0	1204.61	77829349.5	1.24	0	0.01876
SW620_cAMP	414	GFGVDHGQVAEQSAGVLHLR		4.70775e-10	0	1	1	4	O95822	0	2077.06	541825885	5.9	0	1.097e-10
SW620_cAMP	415	EISEITGGPINETLK		3.79995e-06	0	1	1	8	O95822	0	1600.84	3084738868	2.97	0	0.0001001
SW620_cAMP	416	VTWHSPCEVLQK	1xCarbamidomethyl [C7]	7.52339e-06	0	1	1	15	O95822	0	1483.74	1362982655	3.3	0	6.157e-07
SW620_cAMP	417	AVPPTPAYELR		0.00114609	0	1	1	11	O95822	0	1213.66	2613209509	1.74	0	0.0002493
SW620_cAMP	418	EAAVLLQAEDR		0.00803579	0	1	1	3	O95822	0	1214.64	3664135696	2.08	0	0.003536
SW620_cAMP	419	TPAPAEGQCADFVSFYGGLAETAQR	1xCarbamidomethyl [C9]	7.88155e-13	0	1	1	10	O95822	0	2643.21	500117984.5	5.75	0	2.311e-12
SW620_cAMP	420	ASEQVLSLVAQFQK		1.09314e-05	0	1	1	17	O95822	0	1547.84	1003169036	3.55	0	3.225e-06
SW620_cAMP	421	EHPPSETEEK		0.00117316	0	1	1	14	O95822	0	1182.53	402536490.3	2.99	0	0.0008608
SW620_cAMP	422	ISEAEAVHPVK		0.00125094	0	1	1	7	O95822	0	1179.64	5976728228	2.55	0	0.01085
SW620_cAMP	423	ADLLEAQALK		0.0303038	0	1	1	4	O95822	0	1071.6	3066739734	1.58	0	0.01399
SW620_cAMP	424	LVEGPDVR		0.031731	0	1	1	4	O95822	0	884.484	5291862293	1.81	0	0.01806
SW620_cAMP	425	GLFHHISK		0.0351877	0	1	1	1	O95822	0	938.521	326704704	2.64	0	0.01501
SW620_cAMP	426	INWMADVSLR	1xOxidation [M4(100)]	0.0552291	0	1	1	1	O95822	0	1220.61	132588426	1.46	0	0.02564
SW620_cAMP	427	AMDELLR		0.0530793	0	1	2	3	O95822	0	847.434	1993629646	1.39	0	0.06868
SW620_cAMP	428	ALQTPLMR		0.0536851	0	1	1	4	O95822	0	929.524	1955874896	1.79	0	0.05579
SW620_cAMP	429	FLVQLR		0.0796141	0	1	1	4	O95822	0	775.482	2064429388	1.38	0	0.05806
SW620_cAMP	430	AMDELLR	1xOxidation [M2(100)]	0.102148	0	1	2	1	O95822	0	863.429	508738976	1.23	0	0.05406
SW620_cAMP	431	ALQTPLMR	1xOxidation [M7(100)]	0.145276	0	1	1	2	O95822	0	945.519	559584100	1.51	0	0.11
SW620_cAMP	432	IVVVTAGVR		0.0121441	0	1	1	14	P07195	0	913.583	10829238582	2.08	0	0.004192
SW620_cAMP	433	SADTLWDIQK		0.00165532	0	1	1	6	P07195	0	1176.59	7821232016	1.73	0	0.002871
SW620_cAMP	434	KSADTLWDIQK		6.81259e-06	0	1	1	5	P07195	1	1304.68	191081751	3.33	0	5.474e-07
SW620_cAMP	435	MVVESAYEVIK	1xOxidation [M1(100)]	0.0018602	0	1	1	4	P07195	0	1283.66	4202040140	2.19	0	0.0004455
SW620_cAMP	436	MVVESAYEVIK		0.00775997	0	1	1	1	P07195	0	1267.66	402570349	1.99	0	0.002442
SW620_cAMP	437	GEMMDLQHGSLFLQTPK	2xOxidation [M3(100); M4(100)]	2.53778e-08	0	1	1	11	P07195	0	1963.93	1169418689	4.14	0	6.907e-10
SW620_cAMP	438	GEMMDLQHGSLFLQTPK	1xOxidation [M3(100)]	3.70895e-08	0	1	1	10	P07195	0	1947.93	157854832	4.6	0	1.087e-09
SW620_cAMP	439	GEMMDLQHGSLFLQTPK		0.000213377	0	1	1	2	P07195	0	1931.94	48944898	2.42	0	3.342e-05
SW620_cAMP	440	LIAPVAEEEATVPNNK		7.36795e-07	0	1	1	7	P07195	0	1694.9	17491851498	2.7	0	5.868e-07
SW620_cAMP	441	ITVVGVGQVGMACAISILGK	1xCarbamidomethyl [C13]; 1xOxidation [M11(100)]	1.53745e-06	0	1	1	12	P07195	0	1989.09	131724673	3.95	0	9.267e-08
SW620_cAMP	442	SLADELALVDVLEDK		7.15599e-07	0	1	1	1	P07195	0	1629.86		3.16	0	3.723e-08
SW620_cAMP	443	LKDDEVAQLKK		4.00494e-06	0	1	1	5	P07195	2	1286.73	3705943091	4.2	0	2.907e-07
SW620_cAMP	444	IVADKDYSVTANSK		2.38795e-07	0	1	1	6	P07195	1	1510.77	10529874186	3.76	0	1.433e-08
SW620_cAMP	446	LKDDEVAQLK		0.00519174	0	1	1	3	P07195	1	1158.64	10337083187	2.01	0	0.08318
SW620_cAMP	447	FIIPQIVK		0.0156785	0	1	1	8	P07195	0	957.613	5119872548	1.46	0	0.008191
SW620_cAMP	448	GLTSVINQK		0.0326563	0	1	1	10	P07195	0	959.552	11309170067	2.34	0	0.02451
SW620_cAMP	449	IHPVSTMVK	1xOxidation [M7(100)]	0.055543	0	1	1	4	P07195	0	1027.56	1722918552	1.68	0	0.02596
SW620_cAMP	450	DYSVTANSK		0.0587781	0	1	1	4	P07195	0	984.463	2252148297	2.21	0	0.0308
SW620_cAMP	452	IHPVSTMVK		0.084644	0	1	1	2	P07195	0	1011.57	6806484880	1.6	0	0.04304
SW620_cAMP	455	KTGQPMINLYTDR	1xOxidation [M6(100)]	0.00110665	0	1	1	3	P35637	1	1552.78	213535340	2.52	0	0.0006256
SW620_cAMP	456	KTGQPMINLYTDR		0.000186568	0	1	1	3	P35637	1	1536.78	258492061	3.24	0	2.856e-05
SW620_cAMP	457	LKGEATVSFDDPPSAK		1.37481e-08	0	1	1	6	P35637	1	1661.84	1546705059	4.09	0	9.144e-10
SW620_cAMP	458	CPNPTCENMNFSWR	2xCarbamidomethyl [C1; C6]; 1xOxidation [M9(100)]	4.92937e-05	0	1	1	3	P35637	0	1828.72	568642700	2.31	0	5.823e-06
SW620_cAMP	459	CPNPTCENMNFSWR	2xCarbamidomethyl [C1; C6]	2.16234e-07	0	1	1	3	P35637	0	1812.73	496191700	2.82	0	1.119e-08
SW620_cAMP	460	TGQPMINLYTDR	1xOxidation [M5(100)]	0.000284036	0	1	1	7	P35637	0	1424.68	2150372952	2.49	0	0.0002673
SW620_cAMP	461	TGQPMINLYTDR		6.56179e-05	0	1	1	6	P35637	0	1408.69	1859407500	3.05	0	8.189e-06
SW620_cAMP	462	APKPDGPGGGPGGSHMGGNYGDDR	1xOxidation [M16(100)]	3.3166e-10	0	1	1	7	P35637	0	2268.97	2271048421	5.54	0	8.398e-12
SW620_cAMP	463	APKPDGPGGGPGGSHMGGNYGDDR		1.7318e-14	0	1	1	10	P35637	0	2252.97	7979747660	8.03	0	1.198e-13
SW620_cAMP	464	APKPDGPGGGPGGSHMGGNYGDDRR		2.33653e-10	0	1	1	2	P35637	1	2409.07	84147718	6.19	0	2.558e-12
SW620_cAMP	465	HDSEQDNSDNNTIFVQGLGENVTIESVADYFK		1.20207e-08	0	1	1	1	P35637	0	3585.63		7.3	0	2.817e-10
SW620_cAMP	466	EFSGNPIK		0.108498	0	1	1	3	P35637	0	891.457	7419757014	1.5	0	0.05815
SW620_cAMP	468	APSTYGGGLSVSSR		0.000432416	0	1	1	3	P08779	0	1338.66	527071290	2.73	0	0.0001674
SW620_cAMP	469	LLEGEDAHLSSQQASGQSYSSR		2.22243e-11	0	1	1	2	P08779	0	2350.09	204868048	5.19	0	8.681e-13
SW620_cAMP	472	TKYEHELALR		2.54859e-05	0	1	1	1	P08779	1	1259.67	189494880	3.11	0	2.641e-06
SW620_cAMP	474	NHEEEMLALR		0.00597097	0	1	1	2	P08779	0	1241.59	86669180	2.33	0	0.001796
SW620_cAMP	476	GQTGGDVNVEMDAAPGVDLSR	1xOxidation [M11(100)]	6.30909e-08	0	1	1	1	P08779	0	2103.96	35919464	3.54	0	2.05e-09
SW620_cAMP	477	GQTGGDVNVEMDAAPGVDLSR		3.30023e-08	0	1	1	1	P08779	0	2087.97	78779349	4.81	0	9.451e-10
SW620_cAMP	481	DQYEQMAEK	1xOxidation [M6(100)]	0.00413607	0	1	1	1	P08779	0	1157.48	43372908	1.4	0	0.001151
SW620_cAMP	482	IIAATIENAQPILQIDNAR		2.98577e-10	0	1	1	3	P08779	0	2064.14	163813772	4.57	0	3.415e-12
SW620_cAMP	484	EVFTSSSSSSSR		0.00294921	0	1	1	2	P08779	0	1260.57	122029402.5	2.07	0	0.0007717
SW620_cAMP	485	EVASNSELVQSSR		6.67772e-05	0	1	1	2	P08779	0	1405.69	423665680	3	0	8.579e-06
SW620_cAMP	488	QTVEADVNGLR		0.0487416	0	1	1	1	P08779	0	1201.62	128290608	1.1	0	0.02215
SW620_cAMP	491	DQYEQMAEK		0.084644	0	1	1	2	P08779	0	1141.48	322580475	1.1	0	0.0431
SW620_cAMP	492	SEVTELR		0.0904724	0	1	1	2	P08779	0	833.436	375096964	1.74	0	0.04669
SW620_cAMP	493	MDLNSEQAEQLER		1.42508e-06	0	1	1	2	Q52LJ0	0	1562.71	285054855	4.48	0	8.48e-08
SW620_cAMP	494	MDLNSEQAEQLER	1xOxidation [M1(100)]	5.56737e-07	0	1	1	3	Q52LJ0	0	1578.71	863850638	3.6	0	4.177e-08
SW620_cAMP	495	INDALSCEYECR	2xCarbamidomethyl [C7; C11]	6.51785e-07	0	1	1	4	Q52LJ0	0	1529.64	3105757322	3.65	0	2.687e-07
SW620_cAMP	496	STTSDIPHMLNQVESK	1xOxidation [M9(100)]	0.000453088	0	1	1	3	Q52LJ0	0	1802.86	565200740	3.06	0	8.204e-05
SW620_cAMP	497	STTSDIPHMLNQVESK		1.21426e-05	0	1	1	5	Q52LJ0	0	1786.86	587085264	3.38	0	1.094e-06
SW620_cAMP	498	TTITMAHLLAAR		8.70556e-06	0	1	1	6	Q52LJ0	0	1298.72	399222300	3.29	0	1.574e-06
SW620_cAMP	499	SLCNLEESITSAGR	1xCarbamidomethyl [C3]	2.58491e-06	0	1	1	7	Q52LJ0	0	1536.73	1439902400	3.49	0	8.769e-07
SW620_cAMP	500	TTITMAHLLAAR	1xOxidation [M5(100)]	2.98369e-05	0	1	1	6	Q52LJ0	0	1314.72	272866568	3.21	0	4.877e-06
SW620_cAMP	501	GPLLEEQALTK		0.00162659	0	1	1	2	Q52LJ0	0	1198.67	4222040512	1.99	0	0.0003792
SW620_cAMP	502	NHVGKPLLK		0.00305424	0	1	1	10	Q52LJ0	0	1005.62	2297406076	3.19	0	0.01635
SW620_cAMP	503	GPEPGPQPTMEGDVLDTLEALGYK		5.64169e-10	0	1	1	2	Q52LJ0	0	2514.21		4.22	0	7.312e-12
SW620_cAMP	504	GPEPGPQPTMEGDVLDTLEALGYK	1xOxidation [M10(100)]	8.94115e-05	0	1	1	3	Q52LJ0	0	2530.2	121271488.5	3.16	0	1.186e-05
SW620_cAMP	506	EMACPYSVLISGDIK	1xCarbamidomethyl [C4]; 1xOxidation [M2(100)]	3.20814e-06	0	1	1	4	Q52LJ0	0	1698.81	679059608	3.04	0	2.712e-05
SW620_cAMP	507	EMACPYSVLISGDIK	1xCarbamidomethyl [C4]	1.48453e-06	0	1	1	3	Q52LJ0	0	1682.81	150359395	3.4	0	8.894e-08
SW620_cAMP	508	VKTDDIAR		0.029785	0	1	1	5	Q52LJ0	1	917.505	371741904.5	2.43	0	0.02864
SW620_cAMP	511	MMLGTEGGEGFVVK	1xMet-loss+Acetyl [N-Term]; 1xOxidation [M]	0.000447829	0	1	1	2	P31943	0	1381.67	128194284	2.64	0	8.099e-05
SW620_cAMP	512	MMLGTEGGEGFVVK	1xAcetyl [N-Term]	0.00663103	0	1	1	1	P31943	0	1496.71	14407975	2.18	0	0.002024
SW620_cAMP	513	MMLGTEGGEGFVVK	1xAcetyl [N-Term]; 1xOxidation [M2(99.6)]	0.00296646	0	1	1	1	P31943	0	1512.71		1.96	0	0.0007751
SW620_cAMP	514	MMLGTEGGEGFVVK	1xMet-loss+Acetyl [N-Term]	0.0215603	0	1	1	2	P31943	0	1365.67	55694931.5	2.62	0	0.01385
SW620_cAMP	515	GLPWSCSADEVQR	1xCarbamidomethyl [C6]	1.97126e-05	0	1	1	5	P31943	0	1504.68	1023327275	2.1	0	5.902e-06
SW620_cAMP	516	EGRPSGEAFVELESEDEVK		6.06186e-06	0	1	1	1	P31943	0	2106.98	94629414	3.9	0	4.765e-07
SW620_cAMP	519	SNNVEMDWVLK		9.47865e-05	0	1	1	2	P31943	0	1334.64	106057577	2.41	0	1.269e-05
SW620_cAMP	520	SNNVEMDWVLK	1xOxidation [M6(100)]	0.000412688	0	1	1	3	P31943	0	1350.64	195217015	2.28	0	0.005129
SW620_cAMP	521	VTGEADVEFATHEDAVAAMSK	1xOxidation [M19(100)]	8.06216e-08	0	1	1	2	P31943	0	2194	104687722	4.28	0	4.164e-09
SW620_cAMP	523	IQNGAQGIR		0.01166	0	1	1	2	P31943	0	956.527	619051289.5	2.85	0	0.005016
SW620_cAMP	526	YGDGGSTFQSTTGHCVHMR	1xCarbamidomethyl [C15]	3.42634e-09	0	1	1	1	P31943	0	2097.89	118355829	4.6	0	6.322e-11
SW620_cAMP	529	SLGCDRPINYK	1xCarbamidomethyl [C4]	0.000512175	0	1	1	15	Q8N4Q0	0	1322.65	13971725700	2.5	0	0.0009819
SW620_cAMP	530	FVGVNASDINYSAGR		4.67294e-07	0	1	1	13	Q8N4Q0	0	1569.77	16051784247	3.71	0	6.885e-08
SW620_cAMP	531	HFLDFQGSAIPQAMQK	1xOxidation [M14(100)]	8.33624e-05	0	1	1	13	Q8N4Q0	0	1833.9	850210807	3.27	0	1.087e-05
SW620_cAMP	532	IVVELPHSVNSK		1.9828e-05	0	1	1	16	Q8N4Q0	0	1321.75	10952969298	2.74	0	3.155e-06
SW620_cAMP	533	VLVTAAAGGTGQFAMQLSK	1xOxidation [M15(100)]	2.6088e-05	0	1	1	5	Q8N4Q0	0	1865.98	394254241.5	2.97	0	2.713e-06
SW620_cAMP	534	VLVTAAAGGTGQFAMQLSK		1.3567e-05	0	1	1	20	Q8N4Q0	0	1849.98	73942304	3.09	0	1.247e-06
SW620_cAMP	535	HFLDFQGSAIPQAMQK		1.11245e-05	0	1	1	4	Q8N4Q0	0	1817.9	170342160	3.47	0	9.857e-07
SW620_cAMP	536	AIVDMSYAR		0.00498421	0	1	1	1	Q8N4Q0	0	1025.51	155001570	1.91	0	0.001441
SW620_cAMP	537	CHVIGTCSSDEK	2xCarbamidomethyl [C1; C7]	4.82756e-06	0	1	1	8	Q8N4Q0	0	1392.59	10648415171	3.68	0	3.881e-07
SW620_cAMP	538	FTGLESIFR		0.011326	0	1	1	17	Q8N4Q0	0	1069.57	2816437312	1.3	0	0.04791
SW620_cAMP	539	LIVIGFISGYQTPTGLSPVK		3.88627e-08	0	1	1	2	Q8N4Q0	0	2090.19	593608004	4.85	0	1.143e-09
SW620_cAMP	540	AVNYMYMGK		0.00607624	0	1	1	4	Q8N4Q0	0	1076.49	4275429330	1.55	0	0.00183
SW620_cAMP	541	AVNYMYMGK	1xOxidation [M7(100)]	0.00749359	0	1	1	3	Q8N4Q0	0	1092.49	2008901802	1.75	0	0.002342
SW620_cAMP	542	AVNYMYMGK	2xOxidation [M5(100); M7(100)]	0.00132611	0	1	1	3	Q8N4Q0	0	1108.48	153884909.5	1.54	0	0.00256
SW620_cAMP	543	DCPVPLPGDGDLLVR	1xCarbamidomethyl [C2]	1.12174e-06	0	1	1	22	Q8N4Q0	0	1622.82	7389627987	2.65	0	5.909e-06
SW620_cAMP	544	SASVQGFFLNHYLSK		6.22593e-05	0	1	1	9	Q8N4Q0	0	1697.86	298223909.5	3.5	0	1.173e-05
SW620_cAMP	545	ELGGLSEGKK		0.028118	0	1	1	5	Q8N4Q0	1	1017.56	3389518833	2.09	0	0.01147
SW620_cAMP	546	ELGGLSEGK		0.0654308	0	1	1	3	Q8N4Q0	0	889.463	8791486412	1.95	0	0.09853
SW620_cAMP	547	TEPVGTVLK		0.0782922	0	1	1	4	Q8N4Q0	0	943.546	17750285696	1.78	0	0.05061
SW620_cAMP	548	EAVTLSR		0.110293	0	1	1	1	Q8N4Q0	0	775.431	15184920544	1.68	0	0.0593
SW620_cAMP	550	ILGATIENSR		0.000142632	0	1	1	5	P08727	0	1073.59	526114312	1.88	0	6.341e-05
SW620_cAMP	553	DAEAWFTSR		0.00553542	0	1	1	3	P08727	0	1082.49	191021580	1.54	0	0.001632
SW620_cAMP	554	SQYEVMAEQNR		4.06561e-05	0	1	1	2	P08727	0	1354.61	609473722	2.79	0	7.128e-05
SW620_cAMP	556	GQVGGQVSVEVDSAPGTDLAK		3.32777e-09	0	1	1	3	P08727	0	2014.01	238310665.3	4.29	0	6.072e-11
SW620_cAMP	558	AALEDTLAETEAR		2.13914e-05	0	1	1	3	P08727	0	1389.69	886529102	2.98	0	2.141e-06
SW620_cAMP	559	QSSATSSFGGLGGGSVR		2.175e-07	0	1	1	4	P08727	0	1554.75	675506417	3.93	0	4.605e-08
SW620_cAMP	560	SLLEGQEDHYNNLSASK		4.69612e-09	0	1	1	2	P08727	0	1904.9	417199212	4.48	0	9.168e-11
SW620_cAMP	561	ALEAANGELEVK		0.000403163	0	1	1	2	P08727	0	1243.65	355998166	2.37	0	7.176e-05
SW620_cAMP	563	EVAGHTEQLQMSR	1xOxidation [M11(100)]	0.000996299	0	1	1	2	P08727	0	1501.71	126865311.5	2.85	0	0.0002103
SW620_cAMP	564	EVAGHTEQLQMSR		3.88973e-06	0	1	1	4	P08727	0	1485.71	769572050	3.67	0	2.806e-07
SW620_cAMP	565	NHEEEISTLR		0.0103802	0	1	1	4	P08727	0	1227.6	580612585	2.71	0	0.01946
SW620_cAMP	566	LTMQNLNDR		0.0132497	0	1	3	4	P08727	0	1104.55	652034012	1.72	0	0.004643
SW620_cAMP	568	ITMQNLNDR	1xOxidation [M3(100)]	0.041074	0	1	3	4	P08727	0	1120.54	118663666.5	1.38	0	0.01798
SW620_cAMP	570	FGPGVAFR		0.0437384	0	1	1	4	P08727	0	850.457	735238994	1.79	0	0.02957
SW620_cAMP	571	KDAEAWFTSR		0.0680591	0	1	1	1	P08727	1	1210.59	51228682.5	2.36	0	0.033
SW620_cAMP	572	SEVTDLRR		0.076562	0	1	2	2	P08727	1	975.522	177013711.5	2.09	0	0.03816
SW620_cAMP	573	SEVTDLR		0.0899727	0	1	2	3	P08727	0	819.421	603955491	1.68	0	0.04632
SW620_cAMP	574	GVSVSSAR		0.0914798	0	1	1	2	P08727	0	762.41	159691943.5	1.74	0	0.0925
SW620_cAMP	575	GGGGNFGPGPGSNFR		0.000285699	0	1	1	4	P22626	0	1377.63	2464865827	2.77	0	4.737e-05
SW620_cAMP	576	NMGGPYGGGNYGPGGSGGSGGYGGR	1xOxidation [M2(100)]	4.06484e-12	0	1	1	2	P22626	0	2205.9	108224428	7.26	0	2.028e-14
SW620_cAMP	577	NMGGPYGGGNYGPGGSGGSGGYGGR		1.48924e-12	0	1	1	4	P22626	0	2189.91	170539599.5	6.98	0	2.895e-14
SW620_cAMP	578	TLETVPLER		0.00339228	0	1	1	3	P22626	0	1057.59	566867906.8	2.48	0	0.0009118
SW620_cAMP	579	NYYEQWGK		0.01166	0	1	1	1	P22626	0	1087.48	996226972	1.08	0	0.003974
SW620_cAMP	580	DYFEEYGK		0.0129454	0	1	1	3	P22626	0	1050.44	835899716	1.51	0	0.0197
SW620_cAMP	581	YHTINGHNAEVR		4.02839e-06	0	1	1	5	P22626	0	1410.69	396061392.4	4.72	0	2.929e-07
SW620_cAMP	582	LFIGGLSFETTEESLR		5.55361e-06	0	1	1	4	P22626	0	1798.92	30577560	2.92	0	4.278e-07
SW620_cAMP	583	EESGKPGAHVTVK		2.47527e-05	0	1	1	8	P22626	0	1338.7	2017628677	3.56	0	3.876e-05
SW620_cAMP	585	IDTIEIITDR		0.000440055	0	1	1	5	P22626	0	1188.65	1046580528	2.25	0	7.949e-05
SW620_cAMP	586	QEMQEVQSSR	1xOxidation [M3(100)]	0.00913337	0	1	1	1	P22626	0	1237.55	5568660.25	1.43	0	0.002983
SW620_cAMP	587	QEMQEVQSSR		9.1524e-05	0	1	1	4	P22626	0	1221.55	1452376893	2.66	0	6.792e-05
SW620_cAMP	588	LTDCVVMR	1xCarbamidomethyl [C4]	0.00832138	0	1	1	2	P22626	0	993.486	1816827792	2.26	0	0.00266
SW620_cAMP	591	YFEVEEADGNK		0.000158435	0	1	1	1	P36551	0	1300.57	1171133172	2.33	0	2.352e-05
SW620_cAMP	592	EACDQHGPDLYPK	1xCarbamidomethyl [C3]	1.16564e-05	0	1	1	6	P36551	0	1529.67	1759916428	3.59	0	1.043e-06
SW620_cAMP	593	FGLFTPGSR		0.0133269	0	1	1	5	P36551	0	981.515	672851485	2.02	0	0.01137
SW620_cAMP	594	ATSLGRPEEEEDELAHR		4.98286e-07	0	1	1	6	P36551	0	1938.92	1148306555	3.69	0	2.408e-08
SW620_cAMP	595	NPHAPTIHFNYR		4.97055e-06	0	1	1	4	P36551	0	1466.73	282538743	3.24	0	3.76e-07
SW620_cAMP	596	KHCDDSFTPQEK	1xCarbamidomethyl [C3]	1.29045e-06	0	1	1	4	P36551	1	1491.65	470316618	3.99	0	7.486e-08
SW620_cAMP	597	GIGGIFFDDLDSPSK		1.15496e-06	0	1	1	6	P36551	0	1567.76	80664585	3.92	0	2.58e-07
SW620_cAMP	598	IESILMSLPLTAR	1xOxidation [M6(100)]	4.90068e-05	0	1	1	1	P36551	0	1459.82	235709372.5	2.46	0	5.766e-06
SW620_cAMP	599	IESILMSLPLTAR		1.31767e-05	0	1	1	11	P36551	0	1443.82	110982670	3.13	0	1.754e-06
SW620_cAMP	600	GIGGIFFDDLDSPSKEEVFR		8.94749e-10	0	1	1	1	P36551	1	2228.09	14152206	4.67	0	1.265e-11
SW620_cAMP	601	CSSFMAPPVTDLGELR	1xCarbamidomethyl [C1]; 1xOxidation [M5(100)]	0.00265528	0	1	1	2	P36551	0	1795.84	157418694	2.16	0	0.001675
SW620_cAMP	602	EGGGGISCVLQDGCVFEK	2xCarbamidomethyl [C8; C14]	5.56737e-07	0	1	1	3	P36551	0	1911.86	277833672	3.87	0	2.758e-08
SW620_cAMP	603	HCDDSFTPQEK	1xCarbamidomethyl [C2]	6.90968e-07	0	1	1	7	P36551	0	1363.56	593183434.1	3.42	0	3.564e-08
SW620_cAMP	604	EAEILEVLR		0.00243282	0	1	1	5	P36551	0	1071.6	496407485.5	1.69	0	0.0006128
SW620_cAMP	605	FVQSCAR	1xCarbamidomethyl [C5]	0.115842	0	1	1	3	P36551	0	867.414	635999108	1.88	0	0.0816
SW620_cAMP	606	AGVSISVVHGNLSEEAAK		0.148405	0	1	1	1	P36551	0	1767.92	260290003	1.25	0	0.08485
SW620_cAMP	607	QSVENDIHGLR		2.02965e-05	0	1	1	5	P05783	0	1267.64	1220282078	2.76	0	2.018e-06
SW620_cAMP	608	TVQSLEIDLDSMR		0.000871148	0	1	1	2	P05783	0	1506.75	577414916.5	2.32	0	0.0001793
SW620_cAMP	609	TVQSLEIDLDSMR	1xOxidation [M12(100)]	0.000689763	0	1	1	6	P05783	0	1522.74	596446116	2.68	0	0.000136
SW620_cAMP	610	STFSTNYR		0.021436	0	1	1	5	P05783	0	975.453	2006644276	2.25	0	0.008255
SW620_cAMP	611	QSVENDIHGLRK		2.78182e-05	0	1	1	2	P05783	1	1395.73	311313750	3.14	0	2.933e-06
SW620_cAMP	612	ASLENSLR		0.0181235	0	1	1	3	P05783	0	889.474	2506222120	2.06	0	0.0092
SW620_cAMP	613	GGMGSGGLATGIAGGLAGMGGIQNEK	1xOxidation [M3(100)]	2.82846e-07	0	1	1	1	P05783	0	2277.1	69838388	5.21	0	1.229e-08
SW620_cAMP	614	GGMGSGGLATGIAGGLAGMGGIQNEK	2xOxidation [M3(100); M19(100)]	2.94382e-09	0	1	1	3	P05783	0	2293.09	149310614	4.86	0	5.246e-11
SW620_cAMP	615	AQIFANTVDNAR		0.000272663	0	1	1	3	P05783	0	1319.67	2770406213	2.25	0	4.502e-05
SW620_cAMP	616	LEAEIATYR		0.00147298	0	1	1	3	P05783	0	1065.56	1185080420	2.09	0	0.0004729
SW620_cAMP	618	VKLEAEIATYR		0.000311843	0	1	1	2	P05783	1	1292.72	104832337.5	2.71	0	0.02991
SW620_cAMP	619	DWSHYFK		0.021436	0	1	1	6	P05783	0	982.442	327165946	2.02	0	0.0249
SW620_cAMP	620	IREHLEK		0.0183347	0	1	1	2	P05783	1	924.526	81385464	2.22	0	0.008158
SW620_cAMP	621	ETMQSLNDR	1xOxidation [M3(100)]	0.00550326	0	1	2	3	P05783	0	1109.49	193198233	2.19	0	0.001628
SW620_cAMP	622	ETMQSLNDR		0.00614745	0	1	2	3	P05783	0	1093.49	1701413920	1.86	0	0.002982
SW620_cAMP	623	QAQEYEALLNIK		1.87037e-05	0	1	1	6	P05783	0	1419.75	673982348	3.37	0	1.834e-06
SW620_cAMP	624	LLEDGEDFNLGDALDSSNSMQTIQK	1xOxidation [M20(100)]	3.92842e-10	0	1	1	1	P05783	0	2756.26	46574976	4.93	0	4.764e-12
SW620_cAMP	625	KVIDDTNITR		0.0242019	0	1	1	1	P05783	1	1174.64	204301752	1.43	0	0.009554
SW620_cAMP	626	AQYDELAR		0.0339963	0	1	1	4	P05783	0	965.469	2913581000	1.64	0	0.01971
SW620_cAMP	627	VKYETELAMR		0.0273193	0	1	1	1	P05783	1	1239.64	179034272	1.32	0	0.01104
SW620_cAMP	629	IIEDLR		0.113344	0	1	3	4	P05783	0	758.441	2190356006	1.41	0	0.06111
SW620_cAMP	630	SLDWENPTER		0.0103802	0	1	1	1	P35573	0	1246.57	150244520	1.74	0	0.003474
SW620_cAMP	631	NFAEPGSEVYLR		0.00289805	0	1	1	2	P35573	0	1381.67	243771643.5	2.34	0	0.001307
SW620_cAMP	632	HLSLGSVQLCGVGK	1xCarbamidomethyl [C10]	9.70259e-05	0	1	1	2	P35573	0	1454.78	44697055	3.1	0	1.31e-05
SW620_cAMP	633	DGSAVEIVGLSK		0.00501334	0	1	1	2	P35573	0	1174.63	204743606	1.78	0	0.001451
SW620_cAMP	634	NIFPYHEVTVK		0.00034842	0	1	1	2	P35573	0	1346.71	55398312	2.35	0	6.03e-05
SW620_cAMP	635	SGSLAVDNADPILK		0.00212735	0	1	1	3	P35573	0	1399.74	347544032	2.89	0	0.0005236
SW620_cAMP	636	NDLGHPFCNNLR	1xCarbamidomethyl [C8]	0.0115253	0	1	1	1	P35573	0	1456.68	56728361	2.07	0	0.003928
SW620_cAMP	637	IPFASLASR		0.00478495	0	1	1	1	P35573	0	961.547	229069704	1.38	0	0.001377
SW620_cAMP	638	IEEVVLEAR		0.000245467	0	1	1	2	P35573	0	1057.59	275828702.3	2.18	0	8.445e-05
SW620_cAMP	639	EAMSAYNSHEEGR	1xOxidation [M3(100)]	4.31002e-05	0	1	1	1	P35573	0	1496.61	21212217.88	3.47	0	4.94e-06
SW620_cAMP	640	EAMSAYNSHEEGR		1.12174e-06	0	1	1	3	P35573	0	1480.61	215150961	3.94	0	6.341e-08
SW620_cAMP	641	LTLAELNQILYR		0.00464752	0	1	1	1	P35573	0	1446.83	8069483.25	1.94	0	0.001329
SW620_cAMP	642	VGADNHVLPLDCVTLQTFLAK	1xCarbamidomethyl [C12]	8.02236e-06	0	1	1	1	P35573	0	2311.21	15933492.5	4.2	0	6.677e-07
SW620_cAMP	643	HSPSIHQSVVAVSR		4.13744e-05	0	1	1	2	P35573	0	1503.8	473920225.5	3.81	0	4.812e-06
SW620_cAMP	644	KIQDNFEK		0.00233548	0	1	1	1	P35573	1	1021.53	207190699.1	2.75	0	0.0005826
SW620_cAMP	645	FSCDVAEGK	1xCarbamidomethyl [C3]	0.00690694	0	1	1	2	P35573	0	1012.44	309924918	2.19	0	0.002128
SW620_cAMP	646	SGGGYIVVDPILR		0.000338398	0	1	1	2	P35573	0	1345.75	135660630	2.39	0	5.817e-05
SW620_cAMP	647	YTWNDVGQLVEK		0.000153877	0	1	1	1	P35573	0	1451.72		2.72	0	2.271e-05
SW620_cAMP	648	LMGPETTAK		0.023513	0	1	1	3	P35573	0	947.487	308886224	2.16	0	0.009209
SW620_cAMP	649	SGTIAEVGK		0.0220648	0	1	1	3	P35573	0	861.468	315229976	2.4	0	0.008553
SW620_cAMP	650	EHIQLNESK		0.00394759	0	1	1	1	P35573	0	1097.56	181910920	1.77	0	0.00109
SW620_cAMP	651	LGPTLQGK		0.0387896	0	1	1	2	P35573	0	813.483	343761576	1.46	0	0.03771
SW620_cAMP	652	LGISSLIR		0.0362117	0	1	1	1	P35573	0	858.541	134511375.3	1.62	0	0.01547
SW620_cAMP	653	NAGPQIDR		0.034587	0	1	1	4	P35573	0	870.443	358884504	2.33	0	0.0147
SW620_cAMP	654	HYVHLER		0.0277958	0	1	1	3	P35573	0	953.495	267538597.3	1.75	0	0.01125
SW620_cAMP	655	QMSSFVQNGSTFVK	1xOxidation [M2(100)]	0.0262385	0	1	1	1	P35573	0	1575.75	21532549	1.75	0	0.01055
SW620_cAMP	656	LLGPLGMK		0.0827812	0	1	1	1	P35573	0	828.501	55158980	1.51	0	0.042
SW620_cAMP	657	LLTQENR		0.0924976	0	1	1	2	P35573	0	873.479	351365940	1.81	0	0.08484
SW620_cAMP	658	LGPVTR		0.11839	0	1	1	2	P35573	0	642.393	410837758	1.05	0	0.07521
SW620_cAMP	659	ILLLNEMEK		0.124986	0	1	1	1	P35573	0	1102.62	47328436	1.13	0	0.06867
SW620_cAMP	660	VSYDEWNR		0.155666	0	1	1	1	P35573	0	1068.47	268496764.5	1.25	0	0.08985
SW620_cAMP	661	MGPNIYELR	1xOxidation [M1(100)]	0.000200106	0	1	1	10	Q9BPW8	0	1108.55	13213863365	1.95	0	3.751e-05
SW620_cAMP	662	MGPNIYELR		0.000669924	0	1	1	6	Q9BPW8	0	1092.55	1454170172	1.63	0	0.0001608
SW620_cAMP	663	DNEGSWFR		0.00851737	0	1	1	10	Q9BPW8	0	1010.43	16498246600	2.17	0	0.0165
SW620_cAMP	664	FSGGYPALMDCMNK	1xCarbamidomethyl [C11]; 2xOxidation [M9(100); M12(100)]	0.00122923	0	1	1	12	Q9BPW8	0	1622.66	8151564108	2.12	0	0.0003308
SW620_cAMP	665	FSGGYPALMDCMNK	1xCarbamidomethyl [C11]; 1xOxidation [M9(100)]	8.48352e-05	0	1	1	34	Q9BPW8	0	1606.67	9623597741	2.84	0	3.08e-05
SW620_cAMP	666	FSGGYPALMDCMNK	1xCarbamidomethyl [C11]	2.54003e-06	0	1	1	16	Q9BPW8	0	1590.67	5739770720	3.45	0	9.337e-07
SW620_cAMP	667	LKPGTMIEWGNNWAR		2.46696e-06	0	1	1	13	Q9BPW8	0	1772.89	548451457.8	2.87	0	1.631e-07
SW620_cAMP	668	LKPGTMIEWGNNWAR	1xOxidation [M6(100)]	5.60491e-05	0	1	1	23	Q9BPW8	0	1788.88	2957993796	2.5	0	6.788e-06
SW620_cAMP	669	KDAHSTLLSK		7.13831e-06	0	1	1	26	Q9BPW8	1	1099.61	39304145284	3.37	0	7.301e-06
SW620_cAMP	670	GWDENVYYTVPLVR		6.67184e-07	0	1	1	42	Q9BPW8	0	1710.85	12148468784	3.8	0	5.087e-08
SW620_cAMP	671	IQFHNVKPEYLDAYNSLTEAVLPK		6.26679e-10	0	1	1	40	Q9BPW8	0	2789.45	586597237	5.46	0	4.047e-09
SW620_cAMP	673	DAHSTLLSK		0.00892326	0	1	1	5	Q9BPW8	0	971.516	9768966030	2.77	0	0.01801
SW620_cAMP	674	NNKEYLEFR		0.0338016	0	1	1	1	Q9BPW8	1	1212.6	63162613.5	1.69	0	0.01429
SW620_cAMP	676	SQMLLSR		0.0884889	0	1	1	6	Q9BPW8	0	834.45	51875459072	1.86	0	0.06423
SW620_cAMP	678	EYLEFR		0.0961444	0	1	1	5	Q9BPW8	0	856.42	39752481534	1.47	0	0.08415
SW620_cAMP	680	SQMLLSR	1xOxidation [M3(100)]	0.106731	0	1	1	3	Q9BPW8	0	850.445	90353128	1.83	0	0.09562
SW620_cAMP	681	MQFGVPLAR	1xOxidation [M1(100)]	0.00137337	0	1	1	5	Q92947	0	1034.55	1052730682	2.28	0	0.0003093
SW620_cAMP	682	DMLGGNGISDEYHVIR	1xOxidation [M2(100)]	4.24193e-08	0	1	1	3	Q92947	0	1791.83	522364910.5	3.22	0	1.274e-09
SW620_cAMP	683	DMLGGNGISDEYHVIR		0.000701948	0	1	1	2	Q92947	0	1775.84	122035618	2.27	0	0.0001393
SW620_cAMP	684	SAMSVQSSLVMHPIYAYGSEEQR	2xOxidation [M3(100); M11(100)]	2.22639e-07	0	1	1	2	Q92947	0	2602.19	270681056	3.95	0	9.239e-09
SW620_cAMP	685	SAMSVQSSLVMHPIYAYGSEEQR	1xOxidation [M3(100)]	1.35549e-07	0	1	1	4	Q92947	0	2586.2	291137039	4.05	0	4.674e-08
SW620_cAMP	686	AITGIQAFTASK		0.00161713	0	1	1	3	Q92947	0	1207.67	898634761	1.99	0	0.0003757
SW620_cAMP	687	AAPEMVSLLK		0.0213124	0	1	1	4	Q92947	0	1058.59	1393552309	1.48	0	0.009275
SW620_cAMP	688	GELLGCFGLTEPNSGSDPSSMETR	1xCarbamidomethyl [C6]; 1xOxidation [M21(100)]	4.62602e-10	0	1	1	2	Q92947	0	2557.12	106575612.5	4.7	0	5.77e-12
SW620_cAMP	689	GELLGCFGLTEPNSGSDPSSMETR	1xCarbamidomethyl [C6]	1.2893e-08	0	1	1	1	Q92947	0	2541.12	18694100.5	4.36	0	3.061e-10
SW620_cAMP	690	EIISEMGELGVLGPTIK	1xOxidation [M6(100)]	1.00149e-05	0	1	1	5	Q92947	0	1801.96	461129959	3.17	0	8.691e-07
SW620_cAMP	691	EIISEMGELGVLGPTIK		8.5257e-07	0	1	1	12	Q92947	0	1785.97	538527214	3.95	0	7.293e-08
SW620_cAMP	692	GYGCAGVSSVAYGLLAR	1xCarbamidomethyl [C4]	1.28611e-07	0	1	1	13	Q92947	0	1700.84	947140160	3.64	0	4.798e-09
SW620_cAMP	693	CEDGCIR	2xCarbamidomethyl [C1; C5]	0.0437384	0	1	1	1	Q92947	0	909.355	75993488.5	2.21	0	0.01941
SW620_cAMP	694	SYTLNGTK		0.0632555	0	1	1	3	Q92947	0	883.452	978801584	1.89	0	0.04319
SW620_cAMP	695	ILLANR		0.0855902	0	1	1	1	Q92947	0	699.451	5540899132	1.03	0	0.0436
SW620_cAMP	696	AAPEMVSLLK	1xOxidation [M5(100)]	0.0999252	0	1	1	1	Q92947	0	1074.59	1457279898	1.66	0	0.05252
SW620_cAMP	697	NEVFHR		0.142968	0	1	1	1	Q92947	0	801.4	1728883398	1.97	0	0.08111
SW620_cAMP	698	LLDSLEPPGEPGPSTNIPENDTVDGR		9.10557e-10	0	1	1	9	Q92734	0	2719.31	1165139910	5.19	0	1.342e-10
SW620_cAMP	699	NRPPFGQGYTQPGPGYR		1.89702e-06	0	1	1	5	Q92734	0	1891.92	1469973530	3.69	0	1.192e-07
SW620_cAMP	700	QSTQVMAASMSAFDPLK	2xOxidation [M6(100); M10(100)]	5.48915e-06	0	1	1	3	Q92734	0	1843.86	392820138.5	3.6	0	4.226e-07
SW620_cAMP	701	QSTQVMAASMSAFDPLK	1xOxidation [M10(100)]	2.41002e-06	0	1	1	3	Q92734	0	1827.86	192247921	3.62	0	8.65e-06
SW620_cAMP	702	QSTQVMAASMSAFDPLK		1.82106e-06	0	1	1	5	Q92734	0	1811.87	224261776	3.47	0	1.133e-07
SW620_cAMP	703	NVMSAFGLTDDQVSGPPSAPAEDR		3.68992e-13	0	1	1	7	Q92734	0	2461.13	290327853.8	7.01	0	1.697e-14
SW620_cAMP	704	NVMSAFGLTDDQVSGPPSAPAEDR	1xOxidation [M3(100)]	1.948e-12	0	1	1	6	Q92734	0	2477.12	376535136	6.9	0	8.43e-15
SW620_cAMP	705	RELIELR		0.0259376	0	1	2	2	Q92734	1	928.557	158516352	2.38	0	0.01038
SW620_cAMP	706	AQLGEDIR		0.0429955	0	1	1	2	Q92734	0	901.474	3861545100	1.83	0	0.02797
SW620_cAMP	707	AQLGEDIRR		0.055543	0	1	1	1	Q92734	1	1057.57	662914533	2.22	0	0.02592
SW620_cAMP	708	EIIELR		0.124312	0	1	4	6	Q92734	0	772.456	3458477384	1.26	0	0.06841
SW620_cAMP	709	VLQQFADNDVSR		0.00327564	0	1	1	1	P51659	0	1391.69	695565308	2.42	0	0.0008762
SW620_cAMP	710	VLHGEQYLELYKPLPR		0.000846094	0	1	1	1	P51659	0	1955.07	36894328	2.81	0	0.0001732
SW620_cAMP	711	IDVVVNNAGILR		0.000130673	0	1	1	3	P51659	0	1282.75	271330815	2.82	0	1.865e-05
SW620_cAMP	712	AVANYDSVEEGEK		8.8078e-06	0	1	1	2	P51659	0	1410.64	540401796	2.59	0	2.699e-05
SW620_cAMP	713	ISDEDWDIIHR		0.000107776	0	1	1	1	P51659	0	1398.66	49645218	2.11	0	1.476e-05
SW620_cAMP	714	IIMTSSASGIYGNFGQANYSAAK	1xOxidation [M3(100)]	5.01646e-05	0	1	1	1	P51659	0	2367.13	43110282	2.39	0	5.936e-06
SW620_cAMP	715	ATSTATSGFAGAIGQK		4.88425e-06	0	1	1	2	P51659	0	1467.74	623056042.5	3.45	0	6.696e-07
SW620_cAMP	716	TALDAFGR		0.0185483	0	1	1	1	P51659	0	850.442	421083644	1.78	0	0.006958
SW620_cAMP	717	CEAVVADVLDK	1xCarbamidomethyl [C1]	0.000141802	0	1	1	2	P51659	0	1218.6	245214484	2.22	0	0.0001842
SW620_cAMP	718	KSNIHCNTIAPNAGSR	1xCarbamidomethyl [C6]	0.00174456	0	1	1	1	P51659	1	1739.86	52587262	5.09	0	0.000412
SW620_cAMP	719	NHPMTPEAVK		0.0119342	0	1	1	3	P51659	0	1123.56	282457022	1.62	0	0.004087
SW620_cAMP	720	IDSEGGVSANHTSR		1.73213e-07	0	1	1	4	P51659	0	1429.67	566617039.5	4.53	0	6.815e-09
SW620_cAMP	721	GALVVVNDLGGDFK		1.88132e-05	0	1	1	5	P51659	0	1403.75	216048564.8	2.77	0	1.84e-06
SW620_cAMP	722	VAVAIPNRPPDAVLTDTTSLNQAALYR		7.13831e-06	0	1	1	1	P51659	0	2866.54	67272579.5	2.89	0	5.789e-07
SW620_cAMP	723	LQSTFVFEEIGR		0.000171927	0	1	1	4	P51659	0	1425.74	139333280.8	2.82	0	2.592e-05
SW620_cAMP	724	SNIHCNTIAPNAGSR	1xCarbamidomethyl [C5]	1.72785e-06	0	1	1	2	P51659	0	1611.77	388308791	3.92	0	1.063e-07
SW620_cAMP	725	AYALAFAER		0.0301299	0	1	1	2	P51659	0	1011.53	247020432	1.87	0	0.01238
SW620_cAMP	726	AAWEHMK		0.0736212	0	1	1	2	P51659	0	872.408	113725820	1.49	0	0.03632
SW620_cAMP	727	NHPMTPEAVK	1xOxidation [M4(100)]	0.0757106	0	1	1	1	P51659	0	1139.55	32566338	2.25	0	0.03762
SW620_cAMP	728	VVLVTGAGAGLGR		0.098831	0	1	1	3	P51659	0	1169.7	696414686	1.59	0	0.05192
SW620_cAMP	729	DIGPEVVK		0.155666	0	1	1	3	P51659	0	856.477	308964278.5	1.61	0	0.112
SW620_cAMP	732	YEELQVTAGR		0.00135743	0	1	3	3	P48668	0	1165.58	157221796	1.83	0	0.00242
SW620_cAMP	736	AIGGGLSSVGGGSSTIK		1.28293e-06	0	1	2	2	P48668	0	1447.78	130152944	3.37	0	7.458e-08
SW620_cAMP	760	TGKPMINLYTDK	1xOxidation [M5(100)]	4.95823e-05	0	1	1	2	Q92804	0	1396.71	192886494	3.18	0	5.866e-06
SW620_cAMP	761	TGKPMINLYTDK		0.000440055	0	1	1	5	Q92804	0	1380.72	399402769	3.29	0	0.0004667
SW620_cAMP	764	SGDWVCPNPSCGNMNFAR	2xCarbamidomethyl [C6; C11]; 1xOxidation [M14(100)]	1.18917e-06	0	1	1	1	Q92804	0	2084.84	220488550	3.54	0	6.829e-08
SW620_cAMP	765	SGDWVCPNPSCGNMNFAR	2xCarbamidomethyl [C6; C11]	5.1907e-07	0	1	1	2	Q92804	0	2068.84	170563758	4.49	0	4.078e-08
SW620_cAMP	766	TDADSESDNSDNNTIFVQGLGEGVSTDQVGEFFK		7.77773e-10	0	1	1	3	Q92804	0	3622.59	268396663	6.51	0	8.611e-10
SW620_cAMP	767	ENYSHHTQDDR		0.000114255	0	1	1	2	Q92804	0	1401.58	3596851.094	2.43	0	1.587e-05
SW620_cAMP	768	ENYSHHTQDDRR		0.00276593	0	1	1	2	Q92804	1	1557.68	9498275.266	2.5	0	0.002105
SW620_cAMP	769	SGGGYGGDR		0.00640329	0	1	1	1	Q92804	0	825.349	3417138.063	2.35	0	0.001946
SW620_cAMP	770	TGKPMINLYTDKDTGKPK		8.85937e-06	0	1	1	5	Q92804	1	2007.06	670517614	3.78	0	7.479e-07
SW620_cAMP	771	TGKPMINLYTDKDTGKPK	1xOxidation [M5(100)]	0.00887149	0	1	1	2	Q92804	1	2023.05	171293587	3.07	0	0.002885
SW620_cAMP	772	QSSYSQQPYNNQGQQQNMESSGSQGGR	1xOxidation [M18(100)]	1.27547e-06	0	1	1	1	Q92804	0	2991.25	36881719.5	3.27	0	7.415e-08
SW620_cAMP	773	QSSYSQQPYNNQGQQQNMESSGSQGGR		1.77306e-07	0	1	1	2	Q92804	0	2975.26	247803902.5	5.19	0	7.291e-08
SW620_cAMP	774	EFHGNIIK		0.0387896	0	1	1	3	Q92804	0	957.515	1256026416	2.07	0	0.03798
SW620_cAMP	778	ATGGGLSSVGGGSSTIK		1.66425e-05	0	1	1	1	P04259	0	1435.74	89892268	3.11	0	1.592e-06
SW620_cAMP	804	QLDNIVGER		0.154844	0	1	1	1	P04259	0	1043.55	49940287	1.31	0	0.08929
SW620_cAMP	806	FDDAVVQSDMK		4.98726e-05	0	1	1	2	P11142	0	1254.57	93139415	2.67	0	5.882e-06
SW620_cAMP	807	STAGDTHLGGEDFDNR		2.78624e-08	0	1	2	2	P11142	0	1691.73	157037686	3.05	0	7.679e-10
SW620_cAMP	809	NQVAMNPTNTVFDAK	1xOxidation [M5(100)]	4.92502e-07	0	1	1	3	P11142	0	1665.79	212445712	2.95	0	2.383e-08
SW620_cAMP	810	NQVAMNPTNTVFDAK		1.24603e-06	0	1	1	2	P11142	0	1649.8	242545985	3.13	0	7.207e-08
SW620_cAMP	811	EIAEAYLGK		0.0210673	0	1	1	2	P11142	0	993.525	297709253.5	1.62	0	0.008104
SW620_cAMP	812	NQTAEKEEFEHQQK		1.99936e-06	0	1	1	4	P11142	1	1745.81	417282919	4.64	0	1.096e-06
SW620_cAMP	813	SINPDEAVAYGAAVQAAILSGDK		2.72193e-08	0	1	1	1	P11142	0	2260.15		5.63	0	7.466e-10
SW620_cAMP	814	FEELNADLFR		0.000140976	0	1	2	2	P11142	0	1253.62	77511634	2.14	0	2.035e-05
SW620_cAMP	816	TVTNAVVTVPAYFNDSQR		0.00116633	0	1	1	1	P11142	0	1982	61001368	2.47	0	0.0002548
SW620_cAMP	817	SFYPEEVSSMVLTK		3.92567e-05	0	1	1	2	P11142	0	1616.79	39264240.5	2.05	0	4.426e-06
SW620_cAMP	818	DAGTIAGLNVLR		0.00841881	0	1	1	3	P11142	0	1199.67	151899326.5	1.46	0	0.002691
SW620_cAMP	819	VCNPIITK	1xCarbamidomethyl [C2]	0.0284439	0	1	1	4	P11142	0	944.523	587853708	2.15	0	0.01158
SW620_cAMP	820	GTLDPVEK		0.110293	0	1	1	2	P11142	0	858.457	562136192	1.7	0	0.05926
SW620_cAMP	821	AGDWQCPNPGCGNQNFAWR	2xCarbamidomethyl [C6; C11]	1.17432e-08	0	1	1	7	Q01844	0	2234.92	633689264.5	5.08	0	1.268e-09
SW620_cAMP	822	QDHPSSMGVYGQESGGFSGPGENR	1xOxidation [M7(100)]	1.62151e-11	0	1	1	5	Q01844	0	2496.05	4061271358	6.06	0	1.059e-13
SW620_cAMP	823	QDHPSSMGVYGQESGGFSGPGENR		1.57486e-11	0	1	1	10	Q01844	0	2480.05	3896163216	6.14	0	3.098e-09
SW620_cAMP	824	AAVEWFDGKDFQGSK		7.61174e-06	0	1	1	3	Q01844	1	1684.8	151481532	4.08	0	6.233e-07
SW620_cAMP	825	GDATVSYEDPPTAK		6.22593e-05	0	1	1	10	Q01844	0	1450.67	13597386600	2.77	0	1.351e-05
SW620_cAMP	826	TGQPMIHIYLDK	1xOxidation [M5(100)]	1.78502e-05	0	1	1	15	Q01844	0	1431.73	922920571	3.43	0	1.73e-05
SW620_cAMP	827	TGQPMIHIYLDK		2.102e-05	0	1	1	9	Q01844	0	1415.74	510212344	3.09	0	2.103e-06
SW620_cAMP	828	AAVEWFDGK		0.00177537	0	1	1	7	Q01844	0	1022.49	5771464514	1.73	0	0.0009673
SW620_cAMP	829	GGPGGPGGPGGPMGR	1xOxidation [M13(100)]	0.00341212	0	1	1	2	Q01844	0	1223.56	101186015	2.32	0	0.001169
SW620_cAMP	830	GGPGGPGGPGGPMGR		0.000292448	0	1	1	3	Q01844	0	1207.56	951118244	2.3	0	4.87e-05
SW620_cAMP	831	KFGDPVVQSDMK		0.0108744	0	1	1	1	P0DMV9	1	1350.67	45276848	1.81	0	0.003661
SW620_cAMP	833	ATAGDTHLGGEDFDNR		1.44411e-09	0	1	4	3	P0DMV9	0	1675.73	931094643	4.32	0	3.073e-08
SW620_cAMP	834	AQIHDLVLVGGSTR		0.000105289	0	1	1	3	P0DMV9	0	1465.81	273810986	4.17	0	5.974e-05
SW620_cAMP	835	NQVALNPQNTVFDAK		1.86871e-07	0	1	1	4	P0DMV9	0	1658.85	661550006	3.46	0	9.258e-09
SW620_cAMP	837	AFYPEEISSMVLTK		0.00550326	0	1	2	1	P0DMV9	0	1614.81	56800603	1.85	0	0.001621
SW620_cAMP	838	YKAEDEVQR		0.00108112	0	1	2	4	P0DMV9	1	1137.55	353090115.5	2.97	0	0.001557
SW620_cAMP	839	ELEQVCNPIISGLYQGAGGPGPGGFGAQGPK	1xCarbamidomethyl [C6]	1.25954e-08	0	1	1	1	P0DMV9	0	3055.49	76171397	4.25	0	2.974e-10
SW620_cAMP	840	IINEPTAAAIAYGLDR		2.1248e-07	0	1	2	6	P0DMV9	0	1687.9	275037873	2.99	0	1.118e-08
SW620_cAMP	841	FEELCSDLFR	1xCarbamidomethyl [C5]	8.94115e-05	0	1	3	3	P0DMV9	0	1315.6	103202591	1.99	0	1.185e-05
SW620_cAMP	842	SAVEDEGLK		0.00374579	0	1	1	4	P0DMV9	0	947.468	756604342	2.24	0	0.00478
SW620_cAMP	843	DAGVIAGLNVLR		0.0229758	0	1	2	3	P0DMV9	0	1197.69	243994188	1.67	0	0.008997
SW620_cAMP	844	LSKEEIER		0.0254925	0	1	2	3	P0DMV9	1	1003.54	135683139.9	2.11	0	0.01014
SW620_cAMP	845	STLEPVEK		0.0688284	0	1	3	1	P0DMV9	0	902.483	775346911	1.74	0	0.03343
SW620_cAMP	846	DNNLLGR		0.126345	0	1	3	2	P0DMV9	0	801.421	556174644.5	1.75	0	0.06984
SW620_cAMP	847	VQVSYK		0.126345	0	1	1	1	P0DMV9	0	723.404	547838270.1	1.35	0	0.0697
SW620_cAMP	851	MEEEIAALVIDNGSGMCK	1xCarbamidomethyl [C17]; 1xMet-loss+Acetyl [N-Term]; 1xOxidation [M16(100)]	0.000610193	0	1	1	3	P63261	0	1893.86	23985700.75	2.49	0	0.0001174
SW620_cAMP	869	MDDDIAALVVDNGSGMCK	1xCarbamidomethyl [C17]; 1xMet-loss+Acetyl [N-Term]; 1xOxidation [M16(100)]	0.000701948	0	1	1	2	P60709	0	1837.79	67024907.75	2.14	0	0.0001392
SW620_cAMP	884	VHQILEGSNEVMR	1xOxidation [M12(100)]	0.0219376	0	1	1	1	Q9UKU7	0	1527.76	156022364	1.7	0	0.008468
SW620_cAMP	885	VHQILEGSNEVMR		9.67015e-06	0	1	1	4	Q9UKU7	0	1511.76	327971117.5	3.5	0	8.328e-07
SW620_cAMP	886	VGWNSQPTR		0.00897533	0	1	1	1	Q9UKU7	0	1044.52	511364950	1.23	0	0.002906
SW620_cAMP	887	NAAVALQEER		0.000152982	0	1	1	3	Q9UKU7	0	1100.57	759091394	2.86	0	0.0001176
SW620_cAMP	888	KDAVALCSMAK	1xCarbamidomethyl [C7]	0.000403163	0	1	1	3	Q9UKU7	1	1193.6	274428013	2.49	0	0.03435
SW620_cAMP	889	VAFDFAAR		0.0127959	0	1	1	2	Q9UKU7	0	896.462	375677850.5	1.81	0	0.005178
SW620_cAMP	890	AVIFEDCAVPVANR	1xCarbamidomethyl [C7]	5.31334e-07	0	1	1	4	Q9UKU7	0	1560.78	650743292	3.69	0	8.994e-08
SW620_cAMP	891	GISCIVVEK	1xCarbamidomethyl [C4]	0.0115253	0	1	1	3	Q9UKU7	0	1004.54	428484381	2.09	0	0.00393
SW620_cAMP	892	DYAVQQYVR		0.00404073	0	1	1	3	Q9UKU7	0	1141.56	523754858	1.46	0	0.001123
SW620_cAMP	893	AAQLGFGGVYIQTDVGGSGLSR		1.31208e-08	0	1	1	1	Q9UKU7	0	2153.1	26426407	3.24	0	3.135e-10
SW620_cAMP	894	IGSEGQGFLIAVR		2.4526e-06	0	1	1	4	Q9UKU7	0	1346.74	260968100	3.7	0	1.622e-07
SW620_cAMP	895	FASYCLTEPGSGSDAASLLTSAK	1xCarbamidomethyl [C5]	2.14254e-08	0	1	1	2	Q9UKU7	0	2333.1	83489541	4.08	0	5.623e-10
SW620_cAMP	896	QGDHYILNGSK		0.00484106	0	1	1	1	Q9UKU7	0	1231.61	84718253	2.16	0	0.001391
SW620_cAMP	897	KQGDHYILNGSK		0.000148581	0	1	1	1	Q9UKU7	1	1359.7	99330462	3.49	0	2.166e-05
SW620_cAMP	898	KVGWNSQPTR		0.0392363	0	1	1	1	Q9UKU7	1	1172.62	149434402	2.49	0	0.01703
SW620_cAMP	899	FCPPLCTMEK	2xCarbamidomethyl [C2; C6]; 1xOxidation [M8(100)]	0.105567	0	1	1	1	Q9UKU7	0	1298.56	122540418.8	1.15	0	0.05613
SW620_cAMP	900	GTPGLSFGK		0.127717	0	1	1	1	Q9UKU7	0	863.462	533267648	1.75	0	0.07042
SW620_cAMP	901	FCPPLCTMEK	2xCarbamidomethyl [C2; C6]	0.139942	0	1	1	2	Q9UKU7	0	1282.56	288250124	1.36	0	0.07903
SW620_cAMP	902	FAAATGATPIAGR		0.00133387	0	1	1	5	P08865	0	1203.65	11338424896	2.08	0	0.0002994
SW620_cAMP	903	DPEEIEKEEQAAAEK		5.86249e-09	0	1	1	8	P08865	1	1715.8	1738388296	4.74	0	3.085e-10
SW620_cAMP	904	KSDGIYIINLK		3.63877e-05	0	1	1	7	P08865	1	1263.73	565303002	2.93	0	5.532e-06
SW620_cAMP	905	YVDIAIPCNNK	1xCarbamidomethyl [C8]	0.000287371	0	1	1	5	P08865	0	1306.65	4743869856	1.71	0	4.768e-05
SW620_cAMP	906	MSGALDVLQMKEEDVLK	1xMet-loss+Acetyl [N-Term]	4.00138e-08	0	1	1	3	P08865	1	1816.94	236770904	3.82	0	1.183e-09
SW620_cAMP	907	MSGALDVLQMKEEDVLK	1xMet-loss+Acetyl [N-Term]; 1xOxidation [M10(100)]	0.000831408	0	1	1	2	P08865	1	1832.93	29811225	2.66	0	0.0001694
SW620_cAMP	908	AIVAIENPADVSVISSR		1.09217e-07	0	1	1	14	P08865	0	1740.95	4019487061	4.84	0	5.497e-07
SW620_cAMP	909	ADHQPLTEASYVNLPTIALCNTDSPLR	1xCarbamidomethyl [C20]	7.59146e-12	0	1	1	21	P08865	0	2996.48	964721771	7.14	0	9.365e-11
SW620_cAMP	910	FTPGTFTNQIQAAFR		1.43698e-07	0	1	1	20	P08865	0	1698.86	1244600116	3.93	0	7.579e-08
SW620_cAMP	911	SDGIYIINLK		0.028118	0	1	1	2	P08865	0	1135.64	1349981888	1.33	0	0.01143
SW620_cAMP	912	LLVVTDPR		0.057789	0	1	1	4	P08865	0	912.551	8789433002	1.72	0	0.03711
SW620_cAMP	913	MSGALDVLQMK	1xMet-loss+Acetyl [N-Term]	0.0611497	0	1	1	1	P08865	0	1103.58	1052628778	1.51	0	0.02903
SW620_cAMP	914	DPEEIEK		0.0621941	0	1	1	2	P08865	0	859.404	260012540.1	2.01	0	0.02963
SW620_cAMP	915	VVWVEESDKR		0.0130967	0	1	1	1	O00571	1	1246.64	267526738	2.11	0	0.004594
SW620_cAMP	916	ELAVQIYEEAR		0.000124711	0	1	2	4	O00571	0	1320.68	411904882	2.44	0	1.763e-05
SW620_cAMP	917	YLVLDEADR		0.00183862	0	1	3	3	O00571	0	1093.55	572970829	1.92	0	0.0004369
SW620_cAMP	918	VRPCVVYGGADIGQQIR	1xCarbamidomethyl [C4]	3.79055e-05	0	1	2	2	O00571	0	1887.99	224130162	3.01	0	4.249e-06
SW620_cAMP	919	SPILVATAVAAR		0.00196049	0	1	2	4	O00571	0	1168.7	1136088327	2.15	0	0.0004735
SW620_cAMP	920	QSSGASSSSFSSSR		2.56986e-06	0	1	1	3	O00571	0	1361.59	413172576.8	3.51	0	1.71e-07
SW620_cAMP	921	VGSTSENITQK		0.000515173	0	1	2	3	O00571	0	1163.59	1156103571	2.37	0	0.000169
SW620_cAMP	922	DLMACAQTGSGK	1xCarbamidomethyl [C5]; 1xOxidation [M3(100)]	0.000403163	0	1	3	2	O00571	0	1254.55	72134729	2.08	0	7.146e-05
SW620_cAMP	923	DLMACAQTGSGK	1xCarbamidomethyl [C5]	0.00392464	0	1	3	3	O00571	0	1238.55	596399892	2.06	0	0.001081
SW620_cAMP	924	DSLTLVFVETK		0.000415104	0	1	1	2	O00571	0	1251.68	91635859	1.91	0	7.427e-05
SW620_cAMP	925	GCHLLVATPGR	1xCarbamidomethyl [C2]	0.00832138	0	1	2	4	O00571	0	1180.63	767499312	2.68	0	0.002803
SW620_cAMP	926	DLLDLLVEAK		0.00179621	0	1	2	1	O00571	0	1128.65		1.33	0	0.0004268
SW620_cAMP	927	YTRPTPVQK		0.00753734	0	1	2	5	O00571	0	1089.61	1008437293	2.23	0	0.005245
SW620_cAMP	928	SDYDGIGSR		0.00378972	0	1	1	2	O00571	0	969.427	672177114.5	2.26	0	0.001041
SW620_cAMP	929	DREEALHQFR		4.92937e-05	0	1	2	4	O00571	1	1300.64	717550232	3.42	0	5.799e-06
SW620_cAMP	930	LEQELFSGGNTGINFEK		1.26378e-07	0	1	2	1	O00571	0	1882.92	202274912	4.13	0	4.678e-09
SW620_cAMP	931	DKDAYSSFGSR		0.0262385	0	1	2	4	O00571	1	1232.55	259557688	2.14	0	0.01295
SW620_cAMP	932	LVDMMER		0.0814095	0	1	2	2	O00571	0	893.422	356589100	1.53	0	0.04112
SW620_cAMP	933	IGLDFCK	1xCarbamidomethyl [C6]	0.0851159	0	1	2	3	O00571	0	852.428	478421618	1.58	0	0.04335
SW620_cAMP	934	SSFFSDR		0.0999252	0	1	1	3	O00571	0	845.379	416845806	1.78	0	0.05257
SW620_cAMP	936	ISVYYNEATGGK		7.22214e-06	0	1	1	2	P07437	0	1301.64	495178857	2.4	0	5.866e-07
SW620_cAMP	937	AILVDLEPGTMDSVR		0.000148581	0	1	4	2	P07437	0	1615.84	51151250.5	2.83	0	2.177e-05
SW620_cAMP	938	AILVDLEPGTMDSVR	1xOxidation [M11(100)]	0.0011528	0	1	4	2	P07437	0	1631.83	105085985	2.16	0	0.0002509
SW620_cAMP	947	ALTVPELTQQVFDAK		2.53375e-05	0	1	1	9	P07437	0	1659.9	212247354.5	2.63	0	2.626e-06
SW620_cAMP	954	TQPMTAQAASYR		0.0153189	0	1	1	2	Q96PK6	0	1324.63	316641943	1.54	0	0.04606
SW620_cAMP	955	VIECDVVK	1xCarbamidomethyl [C4]	0.0224508	0	1	1	2	Q96PK6	0	961.502	256907550	1.82	0	0.008743
SW620_cAMP	956	ASYVAPLTAQPATYR		0.000603111	0	1	1	2	Q96PK6	0	1608.84	235586404	2.67	0	0.0001162
SW620_cAMP	957	IFVGNVSAACTSQELR	1xCarbamidomethyl [C10]	1.31976e-08	0	1	1	3	Q96PK6	0	1751.87	235754115	3.6	0	3.165e-10
SW620_cAMP	958	TQSSASLAASYAAQQHPQAAASYR		3.4635e-11	0	1	1	2	Q96PK6	0	2465.18	392337919	6.48	0	2.615e-13
SW620_cAMP	959	LSESQLSFR		0.00071019	0	1	1	2	Q96PK6	0	1066.55	285825546	2.24	0	0.0001499
SW620_cAMP	960	YSGSYNDYLR		0.00990832	0	1	1	1	Q96PK6	0	1237.55	198543956	1.68	0	0.003277
SW620_cAMP	961	KGPGLAVQSGDK		3.44094e-06	0	1	1	4	Q96PK6	1	1156.63	307224443	3.4	0	2.418e-07
SW620_cAMP	962	AAQMHSGYQR		0.000555786	0	1	1	3	Q96PK6	0	1148.53	101732723.3	2.57	0	0.0001047
SW620_cAMP	963	LPDAHSDYAR		0.000106525	0	1	1	1	Q96PK6	0	1144.54	203115277	2.41	0	1.46e-05
SW620_cAMP	964	RLPDAHSDYAR		9.17519e-06	0	1	1	2	Q96PK6	1	1300.64	241868318	3.56	0	7.82e-07
SW620_cAMP	965	AIEALHGHELRPGR		0.000701948	0	1	1	2	Q96PK6	0	1555.85	104984055	3.1	0	0.0001387
SW620_cAMP	966	AQPSVSLGAPYR		0.0355938	0	1	1	1	Q96PK6	0	1245.66	635591144	1.56	0	0.01514
SW620_cAMP	967	ASYDDPYKK		0.0383478	0	1	1	1	Q96PK6	1	1086.51	86041083.5	1.31	0	0.01655
SW620_cAMP	968	INVELSTK		0.0328445	0	1	1	2	Q96PK6	0	903.515	201909910	1.83	0	0.01376
SW620_cAMP	969	AAIAQLNGK		0.098831	0	1	1	1	Q96PK6	0	885.515		1.67	0	0.05201
SW620_cAMP	970	QPTPPFFGR		0.101588	0	1	1	1	Q96PK6	0	1046.54	45669066	0.96	0	0.05358
SW620_cAMP	971	AQPSVSLGAAYR		0.102148	0	1	1	1	Q96PK6	0	1219.64	521406984	1.46	0	0.05391
SW620_cAMP	972	SSLDYR		0.12703	0	1	1	2	Q96PK6	0	740.357	243515986.3	1.47	0	0.07006
SW620_cAMP	973	IEAINQAIANEYEVR		4.59181e-07	0	1	1	4	Q8NCA5	0	1732.89	369376636	3.05	0	2.181e-08
SW620_cAMP	974	HQGGWTDGGSGGGGGYQDGGYR		1.03371e-06	0	1	1	1	Q8NCA5	0	2125.87	332824011	5.07	0	5.782e-08
SW620_cAMP	975	AQEGGGSEVFQELK		3.81274e-05	0	1	1	3	Q8NCA5	0	1478.71	602971692	3.09	0	4.289e-06
SW620_cAMP	976	GGRPNEIEPPPPEMPPWQK	1xOxidation [M14(100)]	9.36043e-07	0	1	1	9	Q8NCA5	0	2172.05	741749362	4.22	0	4.963e-06
SW620_cAMP	977	GGRPNEIEPPPPEMPPWQK		9.85661e-09	0	1	1	15	Q8NCA5	0	2156.06	692494520.5	4.97	0	5.7e-09
SW620_cAMP	978	LCAWLVSELR	1xCarbamidomethyl [C2]	0.0231089	0	1	1	1	Q8NCA5	0	1246.66	36337070	1.21	0	0.009016
SW620_cAMP	980	KPMGPAHWEK		5.77092e-05	0	1	1	4	Q8NCA5	0	1180.59	522480857.5	2.4	0	6.356e-05
SW620_cAMP	981	GPLLEDGALSQAVSAGASSPEFTK		1.31533e-09	0	1	1	5	Q8NCA5	0	2332.17	207767846.5	5.35	0	2.014e-11
SW620_cAMP	982	VPPNHVGKPLLK		4.4228e-06	0	1	1	3	Q8NCA5	0	1298.79	191784000	3.71	0	0.0001667
SW620_cAMP	983	ICQEVLPK	1xCarbamidomethyl [C2]	0.00785085	0	1	1	11	O75323	0	986.534	52336870688	2.43	0	0.003054
SW620_cAMP	984	YEGGYPALTEVMNK	1xOxidation [M12(100)]	2.56351e-05	0	1	1	24	O75323	0	1587.74	5929935128	3.19	0	4.477e-06
SW620_cAMP	985	YEGGYPALTEVMNK		2.22089e-06	0	1	1	27	O75323	0	1571.74	7847518908	3.66	0	2.842e-07
SW620_cAMP	986	SGPNIYELR		0.0013031	0	1	1	14	O75323	0	1048.54	40171237006	2.11	0	0.001491
SW620_cAMP	987	LQFHNVKPECLEAYNK	1xCarbamidomethyl [C10]	2.98577e-10	0	1	1	148	O75323	0	1989.99	8420437362	5.45	0	3.987e-11
SW620_cAMP	988	KDAHSNLLAK		8.88911e-05	0	1	1	8	O75323	1	1096.61	22062104296	3.75	0	1.18e-05
SW620_cAMP	990	DAHSNLLAK		0.00882002	0	1	1	3	O75323	0	968.516	8479332656	2.75	0	0.002858
SW620_cAMP	991	SDMLLSR		0.029614	0	1	1	6	O75323	0	821.419	17673159666	1.94	0	0.01315
SW620_cAMP	992	SDMLLSR	1xOxidation [M3(100)]	0.061496	0	1	1	6	O75323	0	837.413	2635312544	2.06	0	0.04098
SW620_cAMP	996	EFLEFR		0.103844	0	1	1	5	O75323	0	840.425	11289795393	1.46	0	0.05507
SW620_cAMP	997	LLYAVGGFDGTNR		0.000358739	0	1	1	3	Q14145	0	1382.71	335188174	2.57	0	0.0001296
SW620_cAMP	998	LNSAECYYPER	1xCarbamidomethyl [C6]	6.67772e-05	0	1	1	1	Q14145	0	1401.61	408961710	2.77	0	8.338e-06
SW620_cAMP	999	YQDAPAAQFMAHK		0.000238406	0	1	1	3	Q14145	0	1477.69	296122094	3.08	0	3.819e-05
SW620_cAMP	1000	YQDAPAAQFMAHK	1xOxidation [M10(100)]	0.000121124	0	1	1	2	Q14145	0	1493.68	144411968.5	3.66	0	1.707e-05
SW620_cAMP	1001	SGVGVAVTMEPCR	1xCarbamidomethyl [C12]; 1xOxidation [M9(100)]	0.000669924	0	1	1	1	Q14145	0	1378.65		2.48	0	0.0001311
SW620_cAMP	1002	SGVGVAVTMEPCR	1xCarbamidomethyl [C12]	0.000552552	0	1	1	2	Q14145	0	1362.65	212243053.3	3.86	0	0.0001045
SW620_cAMP	1003	SALGITVHQGR		0.000155685	0	1	1	4	Q14145	0	1138.63	449606709.5	2.71	0	2.298e-05
SW620_cAMP	1004	EQGMEVVSIEGIHPK		0.0056003	0	1	1	1	Q14145	0	1652.83		1.79	0	0.001657
SW620_cAMP	1005	LSQQLCDVTLQVK	1xCarbamidomethyl [C6]	2.102e-05	0	1	1	3	Q14145	0	1531.81	393223802	4.08	0	2.102e-06
SW620_cAMP	1006	IGVGVAVLNR		0.00053043	0	1	1	1	Q14145	0	997.615	397339960	2.55	0	9.958e-05
SW620_cAMP	1007	TFSYTLEDHTK		0.000324849	0	1	1	4	Q14145	0	1341.63	283311724	2.46	0	5.526e-05
SW620_cAMP	1008	LADLQVPR		0.00611174	0	1	1	2	Q14145	0	911.531	632780255.3	2.44	0	0.001841
SW620_cAMP	1009	QSLSYLEAYNPSDGTWLR		0.000387022	0	1	1	1	Q14145	0	2100	15717009.75	2.77	0	6.832e-05
SW620_cAMP	1010	KQIDQQNCTC	2xCarbamidomethyl [C8; C10]	0.0133269	0	1	1	1	Q14145	1	1294.55	13736209.78	1.57	0	0.004686
SW620_cAMP	1011	CEILQSDSR	1xCarbamidomethyl [C1]	0.00249025	0	1	1	2	Q14145	0	1107.51	306778260	2.08	0	0.000629
SW620_cAMP	1012	LIYTAGGYFR		0.029785	0	1	1	1	Q14145	0	1160.61	218106084	1.15	0	0.01228
SW620_cAMP	1013	CKDYLVK	1xCarbamidomethyl [C1]	0.0604629	0	1	1	1	Q14145	1	925.481	102097769.8	2.58	0	0.02864
SW620_cAMP	1014	FYVQALLR		0.130503	0	1	1	2	Q14145	0	1009.58	83592773	1.25	0	0.07362
SW620_cAMP	1015	VVLASSSPVFK		0.136974	0	1	1	1	Q14145	0	1133.66	659985664	1.28	0	0.07678
SW620_cAMP	1016	AGGLDWPEATEVSPSR		0.000131439	0	1	1	3	Q9Y446	0	1671.8	156431691	4.08	0	2.749e-05
SW620_cAMP	1017	DLAGAPPGEVVGCFTPQSR	1xCarbamidomethyl [C13]	0.00996612	0	1	1	3	Q9Y446	0	1957.94	110059938	2.04	0	0.003305
SW620_cAMP	1018	GQYHTLQAGFSSR		0.000170927	0	1	1	2	Q9Y446	0	1451.7	147200610	3.12	0	2.574e-05
SW620_cAMP	1019	YSLVSEQLEPAATSTYR		1.31324e-06	0	1	1	3	Q9Y446	0	1914.94	126429732.3	3.76	0	7.69e-08
SW620_cAMP	1020	LYDEMPPSALQR	1xOxidation [M5(100)]	0.000356651	0	1	1	1	Q9Y446	0	1435.69	88846518	2.15	0	6.171e-05
SW620_cAMP	1021	ILNPLLDR		0.00702867	0	1	1	2	Q9Y446	0	953.578	153142610	1.91	0	0.003388
SW620_cAMP	1022	LGPGGLDDR		0.0110016	0	1	1	3	Q9Y446	0	899.458	331185372	2.14	0	0.003729
SW620_cAMP	1023	ADYDTLSLR		0.00586752	0	1	1	2	Q9Y446	0	1053.52	168689681	1.53	0	0.003115
SW620_cAMP	1024	HNGAAEPEPEAETAR		2.78182e-05	0	1	1	2	Q9Y446	0	1578.71	100566624	3.56	0	2.945e-06
SW620_cAMP	1025	AASSLLANLWQYNK		0.000209673	0	1	1	1	Q9Y446	0	1578.83	20954028	2.91	0	3.273e-05
SW620_cAMP	1026	NLSSASQATR		0.00173442	0	1	1	2	Q9Y446	0	1034.52	275316015	2.73	0	0.0004084
SW620_cAMP	1027	LSSGFDDIDLPSAVK		4.59181e-07	0	1	1	2	Q9Y446	0	1563.79	118942036	3.56	0	2.193e-08
SW620_cAMP	1028	LFNHANQEVQR		4.8156e-05	0	1	1	3	Q9Y446	0	1355.68	316707596	3.7	0	2.003e-05
SW620_cAMP	1029	VVSHLIEK		0.02564	0	1	1	1	Q9Y446	0	924.551	148846331.5	2.55	0	0.01028
SW620_cAMP	1030	LLQLGQQPR		0.0581169	0	1	1	2	Q9Y446	0	1052.62	258311062	1.31	0	0.02743
SW620_cAMP	1031	LALEQER		0.0728009	0	1	1	2	Q9Y446	0	858.468	252324179	1.58	0	0.03577
SW620_cAMP	1032	AFAYER		0.0752883	0	1	1	1	Q9Y446	0	756.368	198006594	1.3	0	0.03743
SW620_cAMP	1033	GVGGAVPGAVLEPVAR		0.142968	0	1	1	1	Q9Y446	0	1448.82	184287904	1.7	0	0.08077
SW620_cAMP	1034	SLTGLIR		0.147617	0	1	1	1	Q9Y446	0	759.472	131007772	1.29	0	0.08402
SW620_cAMP	1035	SLQAVPR		0.149196	0	1	1	1	Q9Y446	0	770.452	280604888	1.68	0	0.08516
SW620_cAMP	1036	NLPLADQGSSHHITVK		0.000821759	0	1	1	1	P15924	0	1716.9	78920435	2.57	0	0.000167
SW620_cAMP	1037	YGDGIQLTR		0.00152547	0	1	1	2	P15924	0	1022.53	151080732.3	2.4	0	0.0003496
SW620_cAMP	1038	VLLQEEGTR		0.0115924	0	1	1	2	P15924	0	1044.57	224610329	1.55	0	0.01026
SW620_cAMP	1039	QLQNIIQATSR		0.00318151	0	1	1	1	P15924	0	1271.71	219054522.5	2.1	0	0.0008463
SW620_cAMP	1040	NQCTQVVQER	1xCarbamidomethyl [C3]	9.70259e-05	0	1	1	2	P15924	0	1261.6	70069142	2.43	0	1.31e-05
SW620_cAMP	1041	ETQSQLETER		0.00121497	0	1	1	1	P15924	0	1220.58	76817151	1.92	0	0.000267
SW620_cAMP	1042	YEVTSGGGGTSR		0.00265528	0	1	1	2	P15924	0	1170.54	242107856.3	2.06	0	0.0006818
SW620_cAMP	1043	NLHSEISGK		0.015408	0	1	1	2	P15924	0	984.511	178466625.8	2.27	0	0.005547
SW620_cAMP	1044	ALLQAILQTEDMLK	1xOxidation [M12(100)]	0.000144307	0	1	1	1	P15924	0	1602.88		2.97	0	2.101e-05
SW620_cAMP	1045	ANSSATETINK		0.000269499	0	1	1	1	P15924	0	1135.56	30569309	1.98	0	4.418e-05
SW620_cAMP	1046	IQSQFTDAQK		0.00694728	0	1	1	1	P15924	0	1165.58	118615348	1.25	0	0.00215
SW620_cAMP	1047	QVQNLVNK		0.0236492	0	1	1	2	P15924	0	942.537	322204544	2.48	0	0.01668
SW620_cAMP	1048	IKNDLNLK		0.0210673	0	1	1	1	P15924	1	957.573	39880827	2.03	0	0.008093
SW620_cAMP	1049	FGDSNTVMR	1xOxidation [M8(100)]	0.0104407	0	1	1	1	P15924	0	1042.46	57644097	1.78	0	0.003489
SW620_cAMP	1050	LPVDIAYK		0.0304787	0	1	1	3	P15924	0	918.529	213689066	1.7	0	0.01256
SW620_cAMP	1051	IEVLEEELR		0.0266965	0	1	1	1	P15924	0	1129.61	140424721.3	1.08	0	0.01072
SW620_cAMP	1052	STLEAETR		0.0310093	0	1	1	1	P15924	0	906.453		2.19	0	0.01283
SW620_cAMP	1053	AESGPDLR		0.033608	0	1	1	2	P15924	0	844.416	270039213.5	1.82	0	0.0142
SW620_cAMP	1054	QDSLESMK		0.0515934	0	1	1	1	P15924	0	937.43	54588548	2.39	0	0.02377
SW620_cAMP	1055	EYENELAK		0.0507213	0	1	1	1	P15924	0	995.468	90623144	1.7	0	0.0232
SW620_cAMP	1056	DMLANFR		0.0618441	0	1	1	1	P15924	0	866.419	37664136	1.5	0	0.02956
SW620_cAMP	1057	KIVQLKPR		0.0757106	0	1	1	1	P15924	1	981.657	90646177	1.53	0	0.03767
SW620_cAMP	1058	LGIYEAMK	1xOxidation [M7(100)]	0.0748682	0	1	1	1	P15924	0	940.481	57313150	2.19	0	0.03706
SW620_cAMP	1059	RQDSLESMK		0.0752883	0	1	1	1	P15924	1	1093.53	66171166.5	1.87	0	0.03741
SW620_cAMP	1060	QEAFSIR		0.0865463	0	1	1	1	P15924	0	850.442		1.79	0	0.04418
SW620_cAMP	1061	FGDSNTVMR		0.0930105	0	1	1	1	P15924	0	1026.47		0.99	0	0.04829
SW620_cAMP	1062	LLQLQEQMR		0.0977481	0	1	1	1	P15924	0	1158.63	103765741	1.1	0	0.05108
SW620_cAMP	1063	LEDELNR		0.104416	0	1	1	1	P15924	0	888.442	154085216	1.98	0	0.05543
SW620_cAMP	1064	VTQLTDR		0.106731	0	1	1	2	P15924	0	832.452	276251475.1	1.85	0	0.1128
SW620_cAMP	1065	MSQLEVK	1xOxidation [M1(100)]	0.131917	0	1	1	2	P15924	0	850.434	52642454	1.84	0	0.07345
SW620_cAMP	1066	IVQLKPR		0.136241	0	1	1	2	P15924	0	853.562	90312510	1.9	0	0.07626
SW620_cAMP	1067	FLSEMLK	1xOxidation [M5(100)]	0.156493	0	1	1	1	P15924	0	883.459		1.47	0	0.09031
SW620_cAMP	1068	EQVPGFTPR		0.0110016	0	1	1	2	P11586	0	1030.53	141745033	1.68	0	0.004336
SW620_cAMP	1069	AYIQENLELVEK		0.0012079	0	1	1	1	P11586	0	1448.76	37513827	1.91	0	0.0002651
SW620_cAMP	1070	YVVVTGITPTPLGEGK		0.000162178	0	1	1	1	P11586	0	1630.91	84246388	3.28	0	2.405e-05
SW620_cAMP	1071	IFHELTQTDK		0.00335295	0	1	1	2	P11586	0	1231.63	135647007	2.52	0	0.0009
SW620_cAMP	1072	VVGDVAYDEAK		0.0128705	0	1	1	1	P11586	0	1165.57	98309583	1.49	0	0.004475
SW620_cAMP	1073	ITIGQAPTEK		0.0203485	0	1	1	1	P11586	0	1057.59	55107950	1.59	0	0.007784
SW620_cAMP	1074	GALALAQAVQR		0.001665	0	1	1	2	P11586	0	1097.64	140299471	2.07	0	0.0003905
SW620_cAMP	1075	VLLSALER		0.0184412	0	1	1	1	P11586	0	900.551	89073754	1.75	0	0.006916
SW620_cAMP	1076	LAILQVGNR		0.00425841	0	1	1	2	P11586	0	983.6	129908712	2.04	0	0.0012
SW620_cAMP	1077	DVDGLTSINAGR		0.00775997	0	1	1	1	P11586	0	1217.61	95335390.63	2.09	0	0.00245
SW620_cAMP	1078	TDPTTLTDEEINR		3.07206e-05	0	1	1	2	P11586	0	1504.71	96322368	2.24	0	3.301e-06
SW620_cAMP	1079	GDLNDCFIPCTPK	2xCarbamidomethyl [C6; C10]	0.00143063	0	1	1	1	P11586	0	1536.68	38081723	1.96	0	0.0003257
SW620_cAMP	1080	TDTESELDLISR		0.000123985	0	1	1	1	P11586	0	1378.67	76881617.5	2.54	0	1.755e-05
SW620_cAMP	1081	TTTESEVMK		0.00945781	0	1	1	2	P11586	0	1025.48	98025100	2.43	0	0.003104
SW620_cAMP	1082	AAQAPSSFQLLYDLK		0.0042833	0	1	1	1	P11586	0	1651.87	38052419.5	1.82	0	0.001207
SW620_cAMP	1083	KVVGDVAYDEAK		4.59587e-05	0	1	1	2	P11586	1	1293.67	52036624	2.58	0	0.1027
SW620_cAMP	1084	THLSLSHNPEQK		1.02769e-06	0	1	1	1	P11586	0	1390.71	92403362.5	4.5	0	5.729e-08
SW620_cAMP	1085	AAEEIGIK		0.026543	0	1	1	1	P11586	0	830.462	106977502	1.72	0	0.01064
SW620_cAMP	1086	ETGVPIAGR		0.0271623	0	1	1	3	P11586	0	899.495		1.89	0	0.01095
SW620_cAMP	1087	FSDIQIR		0.0636132	0	1	1	2	P11586	0	878.473	101211497	2.15	0	0.03056
SW620_cAMP	1088	EISAQIR		0.104416	0	1	1	2	P11586	0	816.457	177184211.5	1.78	0	0.05527
SW620_cAMP	1089	GCLELIK	1xCarbamidomethyl [C2]	0.109691	0	1	1	2	P11586	0	832.46	78748397.5	1.48	0	0.1215
SW620_cAMP	1095	ALEEANTELEVK		0.00146441	0	1	1	2	Q04695	0	1345.68	69322560	1.92	0	0.0003336
SW620_cAMP	1102	LSGGLGAGSCR	1xCarbamidomethyl [C10]	0.0213124	0	1	1	1	Q04695	0	1034.5	40856199	2.52	0	0.008214
SW620_cAMP	1111	VHTECCHGDLLECADDR	3xCarbamidomethyl [C5; C6; C13]	4.98286e-07	0	1	1	1	P02768	0	2086.84	28789530	3.16	0	2.409e-08
SW620_cAMP	1112	QTALVELVK		0.00822508	0	1	1	1	P02768	0	1000.6	1074699921	2.38	0	0.002626
SW620_cAMP	1113	FQNALLVR		0.011326	0	1	1	3	P02768	0	960.563	174856352	2.22	0	0.004159
SW620_cAMP	1114	KVPQVSTPTLVEVSR		0.00054296	0	1	1	4	P02768	1	1639.94	422301119.3	2.33	0	0.000206
SW620_cAMP	1115	VPQVSTPTLVEVSR		0.000317352	0	1	1	2	P02768	0	1511.84	69759958.5	2.35	0	5.39e-05
SW620_cAMP	1116	TCVADESAENCDK	2xCarbamidomethyl [C2; C11]	7.05545e-06	0	1	1	3	P02768	0	1498.58	120555912	3.74	0	2.566e-06
SW620_cAMP	1117	LDELRDEGK		0.000766174	0	1	1	2	P02768	1	1074.54	125656997.8	3.01	0	0.0001541
SW620_cAMP	1118	CCTESLVNR	2xCarbamidomethyl [C1; C2]	0.00256395	0	1	1	2	P02768	0	1138.5	375675034.5	1.75	0	0.0006525
SW620_cAMP	1119	LKECCEKPLLEK	2xCarbamidomethyl [C4; C5]	0.000122546	0	1	1	2	P02768	1	1546.8	74455383	2.44	0	1.724e-05
SW620_cAMP	1120	AAFTECCQAADK	2xCarbamidomethyl [C6; C7]	0.000129157	0	1	1	2	P02768	0	1371.57	160753572	3.43	0	1.84e-05
SW620_cAMP	1121	TYETTLEK		0.0161398	0	1	1	2	P02768	0	984.488	179839640	2.25	0	0.008368
SW620_cAMP	1122	YICENQDSISSK	1xCarbamidomethyl [C3]	5.44367e-05	0	1	1	4	P02768	0	1443.64	274331299	2.7	0	6.569e-06
SW620_cAMP	1123	NECFLQHK	1xCarbamidomethyl [C3]	0.0145394	0	1	1	3	P02768	0	1075.5	137045189	2	0	0.005209
SW620_cAMP	1124	AEFAEVSK		0.0339963	0	1	1	2	P02768	0	880.441	267399710	1.87	0	0.01538
SW620_cAMP	1125	LCTVATLR	1xCarbamidomethyl [C2]	0.0249107	0	1	1	1	P02768	0	933.519	222550718	2.11	0	0.009862
SW620_cAMP	1126	YLYEIAR		0.029785	0	1	1	3	P02768	0	927.493	461106396	1.4	0	0.01956
SW620_cAMP	1127	DDNPNLPR		0.0552291	0	1	1	3	P02768	0	940.448	274939402	2.21	0	0.02578
SW620_cAMP	1128	ADDKETCFAEEGKK	1xCarbamidomethyl [C7]	0.157323	0	1	1	2	P02768	2	1627.73	137479593	2.21	0	0.09756
SW620_cAMP	1129	MEWVLAEALLSQSR	1xAcetyl [N-Term]	8.62583e-07	0	1	1	1	Q13395	0	1674.85		2.69	0	4.658e-08
SW620_cAMP	1130	LLDKDELVSK		0.00265528	0	1	1	3	Q13395	1	1159.66	219080432	2.21	0	0.0006803
SW620_cAMP	1131	AVWGGLAAPGASLGSGR		1.88132e-05	0	1	1	1	Q13395	0	1526.81	89168370	4.31	0	1.845e-06
SW620_cAMP	1132	SLLLLGNER		0.0127959	0	1	1	1	Q13395	0	1014.59	40676883	1.48	0	0.004449
SW620_cAMP	1133	ALLGALCQGEASAER	1xCarbamidomethyl [C7]	6.27795e-06	0	1	1	1	Q13395	0	1545.77		3.53	0	4.972e-07
SW620_cAMP	1134	SPGQPIGSCSPLGLK	1xCarbamidomethyl [C9]	9.33729e-06	0	1	1	2	Q13395	0	1497.77	161068418	3.49	0	7.96e-07
SW620_cAMP	1135	TEGYTIIGVEQTAK		1.674e-05	0	1	1	1	Q13395	0	1509.78	58660585	2.92	0	1.601e-06
SW620_cAMP	1136	TVQAGLGQADALTR		0.00320011	0	1	1	2	Q13395	0	1400.75	284549628.8	2.85	0	0.001264
SW620_cAMP	1137	EVAAGYLVPLLR		0.00205417	0	1	1	2	Q13395	0	1300.76	62777390.5	2.75	0	0.000499
SW620_cAMP	1138	QQLLSHGDTKP		0.00234914	0	1	1	2	Q13395	0	1223.64	208489414	2.46	0	0.0005895
SW620_cAMP	1139	GSGGAGALPEAAR		0.00027426	0	1	1	1	Q13395	0	1113.56		3	0	4.531e-05
SW620_cAMP	1140	LLPVLVQCGGAALR	1xCarbamidomethyl [C8]	1.00735e-05	0	1	1	1	Q13395	0	1466.85	59188029.5	2.39	0	8.721e-07
SW620_cAMP	1141	GRPAGGPDPSLQPR		0.000284036	0	1	1	1	Q13395	0	1404.73	349223959.5	3.5	0	4.723e-05
SW620_cAMP	1142	EDGPLLER		0.031549	0	1	1	2	Q13395	0	928.473	202488092	1.81	0	0.01311
SW620_cAMP	1143	IIEMSAIK		0.0539905	0	1	1	2	Q13395	0	904.517	69652170	1.74	0	0.02503
SW620_cAMP	1144	SIVQEYVK		0.107906	0	1	1	2	Q13395	0	965.53	142725799	1.91	0	0.1076
SW620_cAMP	1145	ALANVPR		0.107317	0	1	1	1	Q13395	0	740.441	272893506	1.29	0	0.05742
SW620_cAMP	1146	YVLCTAPR	1xCarbamidomethyl [C4]	0.0119342	0	1	1	3	P25205	0	979.503	252649702	2	0	0.004111
SW620_cAMP	1147	VQVVGTYR		0.0233775	0	1	1	3	P25205	0	921.515	274858254	2.1	0	0.009631
SW620_cAMP	1148	TAIHEVMEQGR		0.000106525	0	1	1	1	P25205	0	1270.62	89634175	2.27	0	1.465e-05
SW620_cAMP	1149	TPMENIGLQDSLLSR	1xOxidation [M3(100)]	1.28726e-05	0	1	1	2	P25205	0	1689.85	40541026	3.26	0	1.167e-06
SW620_cAMP	1150	CSVLAAANPVYGR	1xCarbamidomethyl [C1]	0.00321883	0	1	1	2	P25205	0	1377.69	108442044	2.21	0	0.0008534
SW620_cAMP	1151	LIVNVNDLR		0.0177083	0	1	1	1	P25205	0	1055.62	155813021	1.36	0	0.006587
SW620_cAMP	1152	GSSGVGLTAAVTTDQETGER		2.33283e-07	0	1	1	2	P25205	0	1935.93	120005580	4.67	0	9.772e-09
SW620_cAMP	1153	DAQPSFSAEDIAK		0.000821759	0	1	1	2	P25205	0	1378.65	104165476.8	2.09	0	0.0001675
SW620_cAMP	1154	SVHYCPATK	1xCarbamidomethyl [C5]	0.00566595	0	1	1	2	P25205	0	1062.5	124419563	2.66	0	0.003439
SW620_cAMP	1155	MAGTVVLDDVELR	1xMet-loss+Acetyl [N-Term]	0.000134544	0	1	1	2	P25205	0	1328.71	195922638	2.89	0	1.929e-05
SW620_cAMP	1156	SQDSMSSDTAR		4.51608e-05	0	1	1	2	P25205	0	1184.48	66211117.25	2.53	0	1.258e-05
SW620_cAMP	1157	SVDVILDDDLVDK		0.0105629	0	1	1	1	P25205	0	1445.74	45474076	1.84	0	0.003546
SW620_cAMP	1158	EAHAQSIGMNR		0.0303038	0	1	1	4	P25205	0	1213.57	182637254.3	2.74	0	0.04908
SW620_cAMP	1159	GGYTSGTFR		0.028118	0	1	1	2	P25205	0	945.442	90885534	2.01	0	0.01144
SW620_cAMP	1160	ELISDNQYR		0.0274772	0	1	1	1	P25205	0	1137.55	172739582	1.33	0	0.01114
SW620_cAMP	1161	HDNLLHGTK		0.0250549	0	1	1	1	P25205	0	1034.54	73500360.25	2.03	0	0.009989
SW620_cAMP	1162	APAGQLPR		0.0425071	0	1	1	3	P25205	0	809.463	295134782	1.77	0	0.02712
SW620_cAMP	1163	TLETLIR		0.0584466	0	1	1	1	P25205	0	845.509	153192653	1.79	0	0.02747
SW620_cAMP	1164	CSLVRPK	1xCarbamidomethyl [C1]	0.0654308	0	1	1	1	P25205	0	859.482		2.28	0	0.03149
SW620_cAMP	1165	VELSESR		0.0919874	0	1	1	1	P25205	0	819.421	201615090	1.95	0	0.04741
SW620_cAMP	1166	TVLIACNVK	1xCarbamidomethyl [C6]	0.149992	0	1	1	1	P25205	0	1017.58	34316260	1.5	0	0.08587
SW620_cAMP	1168	INVYYNEATGGK		2.89785e-05	0	1	1	1	P68371	0	1328.65	263413284.5	2.83	0	3.075e-06
SW620_cAMP	1175	AVLVDLEPGTMDSVR	1xOxidation [M11(100)]	0.00189305	0	1	3	3	P68371	0	1617.82	178239368	2.55	0	0.0005831
SW620_cAMP	1184	KPTVSIMEPGETR		0.000166982	0	1	1	4	Q14134	0	1444.75	340101393	3	0	8.467e-05
SW620_cAMP	1185	VIMDALDER	1xOxidation [M3(100)]	0.00629237	0	1	1	2	Q14134	0	1077.52	116611445	1.42	0	0.00191
SW620_cAMP	1186	VIMDALDER		0.000461092	0	1	1	1	Q14134	0	1061.53	303125140	1.72	0	8.429e-05
SW620_cAMP	1187	SGSEEVLCDSCIGNK	2xCarbamidomethyl [C8; C11]	3.8222e-06	0	1	1	2	Q14134	0	1654.7	239513860	3.68	0	2.748e-07
SW620_cAMP	1188	NFNNLYGTK		0.0111951	0	1	1	2	Q14134	0	1070.53	281488509.3	1.17	0	0.05593
SW620_cAMP	1189	MEAADASR	1xAcetyl [N-Term]	0.0172026	0	1	1	2	Q14134	0	892.383	151235943	2.28	0	0.006367
SW620_cAMP	1190	SPYAGLQLGAAK		0.00210267	0	1	1	1	Q14134	0	1175.64	348444832	2.06	0	0.0005134
SW620_cAMP	1191	AILEQNFR		0.0147091	0	1	1	3	Q14134	0	990.537	397677368.5	2	0	0.005778
SW620_cAMP	1192	TSYQPSSPGR		0.00116633	0	1	1	4	Q14134	0	1079.51	461699942	1.8	0	0.01987
SW620_cAMP	1193	NHSTVTVEEAK		9.7594e-05	0	1	1	4	Q14134	0	1214.6	311336622.5	3.04	0	0.002343
SW620_cAMP	1194	SPSGPSGSLENGTK		1.41329e-05	0	1	1	2	Q14134	0	1317.63	57750132	3.03	0	1.306e-06
SW620_cAMP	1195	SLGSALKPGEGR		0.00411203	0	1	1	2	Q14134	0	1171.64	349014784	2.14	0	0.001148
SW620_cAMP	1196	KPPVTFAEK		0.00097331	0	1	1	1	Q14134	0	1016.58	428201372.5	2.13	0	0.0002058
SW620_cAMP	1197	ETELSLQK		0.026543	0	1	1	2	Q14134	0	947.504	443353750.5	2.01	0	0.01261
SW620_cAMP	1198	DHQLLEPIR		0.0276361	0	1	1	1	Q14134	0	1120.61		1.56	0	0.01124
SW620_cAMP	1199	EQDAVDQVK		0.0308314	0	1	1	3	Q14134	0	1031.5	540065118	2	0	0.0211
SW620_cAMP	1200	AVDTWSWGER		0.0198829	0	1	1	2	Q08380	0	1206.55	274846216	1.11	0	0.00757
SW620_cAMP	1201	ALGFENATQALGR		9.3141e-05	0	1	1	1	Q08380	0	1347.7	69802893.5	2.1	0	1.241e-05
SW620_cAMP	1202	AAIPSALDTNSSK		0.0148808	0	1	1	1	Q08380	0	1274.66	164077058	1.81	0	0.005326
SW620_cAMP	1203	ASHEEVEGLVEK		0.00029416	0	1	1	6	Q08380	0	1326.65	1190229056	3.21	0	4.916e-05
SW620_cAMP	1204	IDITLSSVK		0.00300126	0	1	1	2	Q08380	0	975.572	162104660	2.45	0	0.0007884
SW620_cAMP	1205	YSSDYFQAPSDYR		2.80505e-06	0	1	1	4	Q08380	0	1598.68	296009440	2.8	0	9.438e-06
SW620_cAMP	1206	GLNLTEDTYKPR		3.85752e-05	0	1	1	2	Q08380	0	1406.73	245838664	3.37	0	4.331e-06
SW620_cAMP	1207	SDLAVPSELALLK		0.00286444	0	1	1	5	Q08380	0	1355.78	321920586	2.08	0	0.001396
SW620_cAMP	1208	KSQLVYQSR		0.00191527	0	1	1	4	Q08380	1	1108.61	166745280	2.28	0	0.0004592
SW620_cAMP	1209	ELSEALGQIFDSQR		3.1709e-06	0	1	1	5	Q08380	0	1592.79	221484014	3.05	0	2.199e-07
SW620_cAMP	1210	LADGGATNQGR		9.09912e-05	0	1	1	5	Q08380	0	1059.52	546089321.6	3.03	0	0.000154
SW620_cAMP	1211	SQLVYQSR		0.0207048	0	1	1	2	Q08380	0	980.516	270369482	2.03	0	0.009881
SW620_cAMP	1212	STHTLDLSR		0.0137194	0	1	1	2	Q08380	0	1029.53	311365572	2.27	0	0.00529
SW620_cAMP	1213	DAGVVCTNETR	1xCarbamidomethyl [C6]	0.0013031	0	1	1	2	Q08380	0	1221.55	238034475	1.97	0	0.0002901
SW620_cAMP	1214	LASAYGAR		0.0564951	0	1	1	1	Q08380	0	808.431	898870794	2.05	0	0.02647
SW620_cAMP	1215	TIAYENK		0.0982882	0	1	1	1	Q08380	0	838.431	323957697.3	1.59	0	0.05133
SW620_cAMP	1216	EMGIIPSWGGTTR		0.00199511	0	1	1	2	Q9NTX5	0	1404.69	110550099.5	2.54	0	0.0004834
SW620_cAMP	1217	EMGIIPSWGGTTR	1xOxidation [M2(100)]	0.017606	0	1	1	3	Q9NTX5	0	1420.69	529156433	2.01	0	0.006516
SW620_cAMP	1218	NTFSSGSDLNAVK		9.20598e-05	0	1	1	2	Q9NTX5	0	1339.65	295043836	2.9	0	1.229e-05
SW620_cAMP	1219	VIELENWTEGK		0.000182262	0	1	1	3	Q9NTX5	0	1317.67	463178452	1.82	0	8.262e-05
SW620_cAMP	1220	SLEEAQEWLK		0.0168083	0	1	1	2	Q9NTX5	0	1232.62	369809737	1.3	0	0.006183
SW620_cAMP	1221	QFIQGPPEVIR		0.00531418	0	1	1	5	Q9NTX5	0	1283.71	1135763924	2.23	0	0.001563
SW620_cAMP	1222	TLQQFPGGSIDLQK		3.61759e-05	0	1	1	8	Q9NTX5	0	1531.81	1224537404	3.41	0	3.173e-05
SW620_cAMP	1223	LVEIIGSR		0.00918667	0	1	1	3	Q9NTX5	0	886.536	1582005926	1.88	0	0.004729
SW620_cAMP	1224	DLLGTVWGGPANLEAIAK		1.89065e-07	0	1	1	1	Q9NTX5	0	1824.99	185267262	4.56	0	7.562e-09
SW620_cAMP	1225	NALNIGMVEEVLQSSDETK		1.13671e-09	0	1	1	5	Q9NTX5	0	2077.01	71211091.5	4.57	0	4.779e-09
SW620_cAMP	1226	EDNGIGILTLNNPSR		2.22089e-06	0	1	1	3	Q9NTX5	0	1612.83	547926534	4.27	0	1.438e-07
SW620_cAMP	1227	ELYLEEALQNER		3.39258e-05	0	1	1	9	Q9NTX5	0	1506.74	577414916.5	3.02	0	1.996e-05
SW620_cAMP	1228	LMTPESK	1xOxidation [M2(100)]	0.155666	0	1	1	1	Q9NTX5	0	821.407	90028147.75	1.47	0	0.08951
SW620_cAMP	1229	LMTPESK		0.152401	0	1	1	2	Q9NTX5	0	805.412	1175880888	1.63	0	0.08754
SW620_cAMP	1230	SDVLQPGAEVTTDDR		8.96342e-06	0	1	1	2	P53992	0	1602.76	245316848	3.96	0	1.331e-06
SW620_cAMP	1231	TLFQPQTGAYQTLAK		9.58997e-05	0	1	1	3	P53992	0	1666.88	199803680	2.56	0	1.292e-05
SW620_cAMP	1232	YASFQVENDQER		0.000217147	0	1	1	2	P53992	0	1485.66	142639638	1.96	0	3.416e-05
SW620_cAMP	1233	HFLVEDK		0.0125749	0	1	1	2	P53992	0	887.462	285638056	2.41	0	0.004365
SW620_cAMP	1234	SPVESTTEPPAVR		0.000138529	0	1	1	3	P53992	0	1369.7	300131407.3	2.5	0	1.993e-05
SW620_cAMP	1235	LPPEEASPYVVDHGESGPLR		7.68745e-10	0	1	1	2	P53992	0	2149.06	152329488	5	0	1.057e-11
SW620_cAMP	1236	CTSYNIPCTSDMAK	2xCarbamidomethyl [C1; C8]	2.22089e-06	0	1	1	1	P53992	0	1647.68	74810476	2.65	0	1.433e-07
SW620_cAMP	1237	GTEPFVTGVR		0.021436	0	1	1	2	P53992	0	1062.56	309733963	1.53	0	0.008248
SW620_cAMP	1238	NCETDTLINYMAK	1xCarbamidomethyl [C2]; 1xOxidation [M11(100)]	3.79055e-05	0	1	1	1	P53992	0	1588.7	28356968	2.19	0	4.256e-06
SW620_cAMP	1239	GQVPPLVTTNFLVK		1.77463e-05	0	1	1	4	P53992	0	1512.88	109217091.8	2.83	0	1.719e-06
SW620_cAMP	1240	VLHFYNVK		0.0399159	0	1	1	1	P53992	0	1019.57	43752718	1.49	0	0.01741
SW620_cAMP	1241	VGFVTYNK		0.0452619	0	1	1	1	P53992	0	927.493	91305318	1.66	0	0.02019
SW620_cAMP	1242	LICEELK	1xCarbamidomethyl [C3]	0.0999252	0	1	2	2	P53992	0	904.481	187450440	1.34	0	0.05236
SW620_cAMP	1243	NCASPSSAGQLILPECMK	2xCarbamidomethyl [C2; C16]	0.112728	0	1	1	1	P53992	0	1962.91	11242137	1.26	0	0.06094
SW620_cAMP	1244	MMLSTEGR	1xAcetyl [N-Term]	0.013173	0	1	1	2	P55795	0	966.438	65934968	1.52	0	0.06888
SW620_cAMP	1247	GLPWSCSADEVMR	1xCarbamidomethyl [C6]; 1xOxidation [M12(100)]	0.000102859	0	1	1	2	P55795	0	1523.66	154328413	1.92	0	1.399e-05
SW620_cAMP	1250	IQNGTSGIR		0.0174031	0	1	1	3	P55795	0	945.511	128020576	2.52	0	0.009277
SW620_cAMP	1252	ATENDIYNFFSPLNPMR	1xOxidation [M16(100)]	0.00732108	0	1	1	1	P55795	0	2044.94		1.92	0	0.002281
SW620_cAMP	1256	VAAGVLCELAQDK	1xCarbamidomethyl [C7]	0.00263983	0	1	2	1	P14923	0	1373.71	135686927	2.93	0	0.0006766
SW620_cAMP	1257	LAEPSQLLK		0.00284779	0	1	1	1	P14923	0	998.588	129958356	2.06	0	0.0007398
SW620_cAMP	1258	LLNDEDPVVVTK		0.0014058	0	1	1	2	P14923	0	1341.73	214825156	2.29	0	0.0003176
SW620_cAMP	1259	ISEDKNPDYR		0.000500355	0	1	1	3	P14923	1	1236.59	312875673.5	3.21	0	9.922e-05
SW620_cAMP	1260	TMQNTSDLDTAR		0.000151206	0	1	1	1	P14923	0	1352.61	234129590	2.21	0	2.215e-05
SW620_cAMP	1261	TMQNTSDLDTAR	1xOxidation [M2(100)]	0.000912788	0	1	1	1	P14923	0	1368.61	32725659	2.43	0	0.0001902
SW620_cAMP	1262	HPEAEMAQNSVR	1xOxidation [M6(100)]	0.00368083	0	1	1	1	P14923	0	1384.63	23974114.75	3.36	0	0.001005
SW620_cAMP	1263	HPEAEMAQNSVR		0.000617358	0	1	1	2	P14923	0	1368.63	244443489	3.93	0	0.002253
SW620_cAMP	1264	HVAAGTQQPYTDGVR		9.06063e-08	0	1	1	3	P14923	0	1599.79	321008115	5.25	0	3.138e-09
SW620_cAMP	1265	AAMIVNQLSK		0.0471045	0	1	1	2	P14923	0	1074.6	143899146	1.25	0	0.02543
SW620_cAMP	1266	LVQLLVK		0.0552291	0	1	1	2	P14923	0	812.56	268462209	2.12	0	0.02566
SW620_cAMP	1267	AAMIVNQLSK	1xOxidation [M3(100)]	0.0719893	0	1	1	1	P14923	0	1090.59	58792317.5	1.4	0	0.03531
SW620_cAMP	1268	QEGLESVLK		0.0796141	0	1	1	1	P14923	0	1002.55	181776694	1.8	0	0.03992
SW620_cAMP	1269	LLWTTSR		0.0791711	0	1	2	1	P14923	0	876.494	155631141.3	1.17	0	0.03978
SW620_cAMP	1270	LADGLQK		0.120989	0	1	1	2	P14923	0	744.425	328583622	1.55	0	0.06633
SW620_cAMP	1271	NLSDVATK		0.11839	0	1	1	2	P14923	0	847.452	317502460	2	0	0.06441
SW620_cAMP	1272	GYFEYIEENK		0.00990832	0	1	1	1	Q00839	0	1291.58	69944045	1.79	0	0.003285
SW620_cAMP	1273	DIDIHEVR		0.0147947	0	1	1	2	Q00839	0	996.511	137055642	2.15	0	0.005309
SW620_cAMP	1274	YNILGTNTIMDK	1xOxidation [M10(100)]	0.00173442	0	1	1	2	Q00839	0	1398.69	81347463	2.11	0	0.0004077
SW620_cAMP	1275	YNILGTNTIMDK		0.000731221	0	1	1	1	Q00839	0	1382.7	30903725	1.92	0	0.0001454
SW620_cAMP	1276	NFILDQTNVSAAAQR		1.60554e-07	0	1	1	2	Q00839	0	1647.84	222706657	3.07	0	6.215e-09
SW620_cAMP	1277	KAVVVCPK	1xCarbamidomethyl [C6]	0.00753734	0	1	1	2	Q00839	1	900.534	61710444	2.76	0	0.005568
SW620_cAMP	1278	TCNCETEDYGEK	2xCarbamidomethyl [C2; C4]	2.98369e-05	0	1	1	1	Q00839	0	1505.55	64612812	3.04	0	3.2e-06
SW620_cAMP	1279	AEGGGGGGRPGAPAAGDGK		0.000224888	0	1	1	1	Q00839	0	1538.73	50008537.88	3.89	0	3.572e-05
SW620_cAMP	1280	KAEGGGGGGRPGAPAAGDGK		0.000180147	0	1	1	3	Q00839	1	1666.83	37960909.88	3.14	0	9.518e-05
SW620_cAMP	1281	LLEQYKEESK		0.00569905	0	1	1	2	Q00839	1	1266.66	150709406	1.81	0	0.001696
SW620_cAMP	1282	SSGPTSLFAVTVAPPGAR		0.00013934	0	1	1	3	Q00839	0	1714.91		3.59	0	2.017e-05
SW620_cAMP	1283	VSELKEELK		0.0703919	0	1	1	1	Q00839	1	1074.6	46315628	1.86	0	0.03445
SW620_cAMP	1284	AELMER		0.131208	0	1	1	1	Q00839	0	748.366	274595802	1.23	0	0.07281
SW620_cAMP	1285	FIEIAAR		0.141448	0	1	1	1	Q00839	0	819.472	431672048	1.5	0	0.07976
SW620_cAMP	1286	VSAQGITLTDNQR		2.36233e-05	0	1	3	3	Q68CZ2	0	1402.73	215190152.8	2.74	0	2.413e-06
SW620_cAMP	1287	ASEAASPLPDSPGDK		2.16426e-05	0	1	1	2	Q68CZ2	0	1441.68	213132216	3.34	0	2.185e-06
SW620_cAMP	1288	CPADNPGLVQAQPR	1xCarbamidomethyl [C1]	2.84502e-07	0	1	1	2	Q68CZ2	0	1522.74	167958368	3.99	0	1.239e-08
SW620_cAMP	1289	AGDLANELVR		2.0776e-05	0	1	1	2	Q68CZ2	0	1057.56	208897514	2.85	0	2.487e-06
SW620_cAMP	1290	VELVFSATPEK		0.00968046	0	1	1	2	Q68CZ2	0	1219.66	65373162	1.68	0	0.004718
SW620_cAMP	1291	LLIPERDPLEEIAESSPQTAANSAAELLK		9.34379e-11	0	1	1	1	Q68CZ2	1	3105.63		6.86	0	8.519e-13
SW620_cAMP	1292	EDLDNASKDDR		6.29905e-05	0	1	1	1	Q68CZ2	1	1277.56	13201200.5	3.35	0	7.806e-06
SW620_cAMP	1293	ETMTPGYPQDLDIIDGR	1xOxidation [M3(100)]	0.0177083	0	1	1	1	Q68CZ2	0	1936.9	24965284	1.82	0	0.006576
SW620_cAMP	1294	LPDTGEGPSR		0.0218111	0	1	1	3	Q68CZ2	0	1028.5	361473236	2.25	0	0.00846
SW620_cAMP	1295	QGSSAEQPLGGR		0.00100213	0	1	1	2	Q68CZ2	0	1186.58	212418293.8	2.35	0	0.0002123
SW620_cAMP	1296	VATPPPSVLQLNK		0.0263903	0	1	1	1	Q68CZ2	0	1363.79	262124684	2.24	0	0.01063
SW620_cAMP	1297	EQAIAMLK		0.0999252	0	1	1	1	Q68CZ2	0	903.497	105653344	1.76	0	0.05238
SW620_cAMP	1298	LLHIEELR		0.00715253	0	1	1	4	Q9Y224	0	1022.6	467654166	1.92	0	0.002223
SW620_cAMP	1299	EGLPVALDK		0.0151421	0	1	1	3	Q9Y224	0	941.53	1339548570	1.97	0	0.006087
SW620_cAMP	1300	LTALDYHNPAGFNCK	1xCarbamidomethyl [C14]	9.03824e-07	0	1	1	2	Q9Y224	0	1720.81	171247791	3.52	0	4.918e-08
SW620_cAMP	1301	AGVMALANLLQIQR		5.28708e-05	0	1	1	1	Q9Y224	0	1497.86		2.71	0	6.332e-06
SW620_cAMP	1302	AGVMALANLLQIQR	1xOxidation [M4(100)]	1.15211e-05	0	1	1	5	Q9Y224	0	1513.85	68272678.5	3.75	0	1.028e-06
SW620_cAMP	1303	INEAIVAVQAIIADPK		4.64574e-07	0	1	1	11	Q9Y224	0	1664.96	201384617	4.44	0	7.672e-08
SW620_cAMP	1304	NAEPLINLDVNNPDFK		6.00634e-07	0	1	1	6	Q9Y224	0	1812.91	388486228	3.5	0	3.024e-08
SW620_cAMP	1305	YKDLVPDNSK		0.01166	0	1	1	4	Q9Y224	1	1178.61	635934186	2.08	0	0.08184
SW620_cAMP	1306	LEYGDNAEK		0.00908039	0	1	1	3	Q9Y224	0	1038.47	1333277830	1.7	0	0.004899
SW620_cAMP	1307	NIHSSDWPK		0.0279565	0	1	1	5	Q9Y224	0	1083.52	460730648	2.11	0	0.01158
SW620_cAMP	1308	HDDYLVMLK	1xOxidation [M7(100)]	0.0334155	0	1	1	1	Q9Y224	0	1149.56	285951685.1	1.87	0	0.01402
SW620_cAMP	1309	LTQDAVAK		0.107317	0	1	1	2	Q9Y224	0	845.473	1399074385	1.78	0	0.05729
SW620_cAMP	1310	LIVQER		0.132629	0	1	3	4	Q9Y224	0	757.457	1781160658	1.37	0	0.07393
SW620_cAMP	1311	DLVPDNSK		0.139195	0	1	1	3	Q9Y224	0	887.447	588233028	1.81	0	0.0935
SW620_cAMP	1312	DVNCPFK	1xCarbamidomethyl [C4]	0.148405	0	1	1	5	Q9Y224	0	879.403	1076822690	1.78	0	0.09407
SW620_cAMP	1313	HDDYLVMLK		0.153211	0	1	1	2	Q9Y224	0	1133.57	343820590	1.16	0	0.1208
SW620_cAMP	1314	DALNLAQMQEQTLQLEQQSK		7.56071e-08	0	1	2	1	Q9NVI7	0	2316.15		5.4	0	2.538e-09
SW620_cAMP	1315	DALNLAQMQEQTLQLEQQSK	1xOxidation [M8(100)]	0.00618336	0	1	2	2	Q9NVI7	0	2332.14	45076484	3	0	0.004163
SW620_cAMP	1316	NILMYGPPGTGK		0.00188204	0	1	1	3	Q9NVI7	0	1247.65	227060197	1.99	0	0.0004504
SW620_cAMP	1317	AFVTDWDK		0.00882002	0	1	1	2	Q9NVI7	0	981.468	272522036	1.7	0	0.01401
SW620_cAMP	1321	VQDAVQQHQQK		0.00727858	0	1	1	1	Q9NVI7	0	1308.67	7060530.25	2.21	0	0.002277
SW620_cAMP	1322	YVLKPATEGK		0.00569905	0	1	1	5	Q9NVI7	0	1105.63	785256166	1.7	0	0.001699
SW620_cAMP	1324	ATLNAFLYR		0.0137993	0	1	2	2	Q9NVI7	0	1068.58	143138470	1.59	0	0.004865
SW620_cAMP	1328	INEMVHFDLPGQEER	1xOxidation [M4(100)]	0.0495807	0	1	1	1	Q9NVI7	0	1829.85	189424522	1.05	0	0.1223
SW620_cAMP	1330	MSWLFGINK	1xMet-loss+Acetyl [N-Term]	0.062546	0	1	1	1	Q9NVI7	0	1006.54		1.05	0	0.02977
SW620_cAMP	1337	TMNNFLDR		0.00333345	0	1	1	1	Q02413	0	1010.47	121362996	2.06	0	0.0008937
SW620_cAMP	1338	EQYNMLGGK		0.0138797	0	1	1	1	Q02413	0	1039.49	102995460	1.56	0	0.004902
SW620_cAMP	1339	YQGTILSIDDNLQR		4.01842e-05	0	1	1	2	Q02413	0	1635.83	85986243	2.75	0	4.565e-06
SW620_cAMP	1340	YVMGNNPADLLAVDSR	1xOxidation [M3(100)]	1.4203e-07	0	1	1	2	Q02413	0	1750.84	104410102	3.32	0	1.349e-08
SW620_cAMP	1341	AEFHHSIMSQYK		0.000182262	0	1	1	1	Q02413	0	1477.69	71217137.25	2.84	0	2.77e-05
SW620_cAMP	1342	TYVVTGNMGSNDK		1.53365e-05	0	1	1	1	Q02413	0	1385.64	88385576	2.58	0	1.438e-06
SW620_cAMP	1343	VGDFVATDLDTGRPSTTVR		0.00882002	0	1	1	1	Q02413	0	2007.01	272376564	2.55	0	0.002849
SW620_cAMP	1344	EQYGQYALAVR		0.000391567	0	1	1	2	Q02413	0	1297.65	192926672	2.17	0	6.916e-05
SW620_cAMP	1345	QEPSDSPMFIINR	1xOxidation [M8(100)]	0.000181202	0	1	1	3	Q02413	0	1549.73	132553072	2.84	0	2.749e-05
SW620_cAMP	1346	EMQDLGGGER	1xOxidation [M2(100)]	0.00351307	0	1	1	1	Q02413	0	1107.47	71223920	1.93	0	0.0009503
SW620_cAMP	1347	IHSDCAANQQVTYR	1xCarbamidomethyl [C5]	5.68482e-06	0	1	1	2	Q02413	0	1662.77	119035090	2.49	0	4.422e-07
SW620_cAMP	1348	TMNNFLDR	1xOxidation [M2(100)]	0.0313681	0	1	1	1	Q02413	0	1026.47		1.72	0	0.01304
SW620_cAMP	1349	ISGVGIDQPPYGIFVINQK		0.0855902	0	1	1	1	Q02413	0	2045.11		1.47	0	0.04361
SW620_cAMP	1350	AESEEGPDVLR		0.00221602	0	1	1	2	Q15437	0	1201.57	562340225	1.57	0	0.0005489
SW620_cAMP	1352	AGYQDMPEYENFK		3.53409e-05	0	1	1	2	Q15437	0	1591.67	105654879.5	2.79	0	3.91e-06
SW620_cAMP	1353	IAGAIGPCVSLNVK	1xCarbamidomethyl [C8]	0.000336428	0	1	1	3	Q15437	0	1398.78	278149612	2.82	0	5.763e-05
SW620_cAMP	1354	DPWPVTQGK		0.0052526	0	1	1	4	Q15437	0	1027.52	432002611.5	2.14	0	0.002274
SW620_cAMP	1355	HYEMLANR		0.00956849	0	1	1	1	Q15437	0	1033.49	317532980	1.64	0	0.003139
SW620_cAMP	1356	YINTEHGGSQAR		5.05836e-06	0	1	1	5	Q15437	0	1332.63	578705043.2	3.09	0	7.199e-06
SW620_cAMP	1357	MATYLEFIQQNEER	1xMet-loss+Acetyl [N-Term]	5.78526e-06	0	1	1	2	Q15437	0	1682.8	106870263.5	2.99	0	4.492e-07
SW620_cAMP	1359	SWHDIEKDNAR		0.000164083	0	1	1	1	Q15437	1	1370.64	224283379	3.12	0	2.455e-05
SW620_cAMP	1360	SWHDIEK		0.0403753	0	1	1	2	Q15437	0	914.437	89841150.5	1.97	0	0.01766
SW620_cAMP	1361	NWADVQSQLR		0.0251999	0	1	1	3	Q15437	0	1216.61	318143737	1.53	0	0.01002
SW620_cAMP	1362	FLQPVHK		0.139942	0	1	1	2	Q15437	0	868.504	273478626	1.74	0	0.07907
SW620_cAMP	1363	SGQSSYGQHSSGSSQSSGYGQHGSR		3.82486e-11	0	1	1	3	Q5D862	0	2500.05	123443312	6.55	0	2.944e-13
SW620_cAMP	1364	QGNLSSSGNQEGSQK		4.39705e-06	0	1	1	1	Q5D862	0	1520.69	7551931.875	3.26	0	3.256e-07
SW620_cAMP	1365	QDGECGTLSK	1xCarbamidomethyl [C5]	0.00513158	0	1	1	1	Q5D862	0	1094.48	22530323.63	1.82	0	0.001495
SW620_cAMP	1366	HQEEESETEEDEEDTPGHK		8.15684e-08	0	1	1	1	Q5D862	0	2254.89	27284939	5.32	0	2.769e-09
SW620_cAMP	1367	FSNSSSSNEFSK		4.8156e-05	0	1	1	2	Q5D862	0	1320.57	268342996.5	2.09	0	5.666e-06
SW620_cAMP	1368	QSSYGQHGSGSSQSSGYGQYGSR		1.5555e-06	0	1	1	1	Q5D862	0	2351.99	66391982.5	5.5	0	9.4e-08
SW620_cAMP	1369	AAECNIVVTQPR	1xCarbamidomethyl [C4]	4.08941e-05	0	1	1	2	Q08211	0	1357.69	210350212	3.56	0	4.664e-06
SW620_cAMP	1370	SSVNCPFSSQDMK	1xCarbamidomethyl [C5]	0.000332524	0	1	1	1	Q08211	0	1486.63	62529647	2.38	0	5.705e-05
SW620_cAMP	1371	AENNSEVGASGYGVPGPTWDR		2.21891e-08	0	1	1	1	Q08211	0	2162.97	33674527.5	4.5	0	5.858e-10
SW620_cAMP	1372	LAAQSCALSLVR	1xCarbamidomethyl [C6]	0.000617358	0	1	1	2	Q08211	0	1288.7	142580162.5	2.56	0	0.0001188
SW620_cAMP	1373	YGDGPRPPK		0.001665	0	1	1	3	Q08211	0	986.505	113658558.4	2.62	0	0.0003901
SW620_cAMP	1374	YTQVGPDHNR		0.000184403	0	1	1	4	Q08211	0	1186.56	202076917.5	2.98	0	2.82e-05
SW620_cAMP	1375	ELDALDANDELTPLGR		4.87215e-05	0	1	1	1	Q08211	0	1741.86		2.17	0	5.747e-06
SW620_cAMP	1376	EGETVEPYK		0.00438436	0	1	1	2	Q08211	0	1051.49	140312682.5	1.93	0	0.00497
SW620_cAMP	1377	DVVQAYPEVR		0.0282805	0	1	1	1	Q08211	0	1175.61	115059848	1.23	0	0.01151
SW620_cAMP	1378	LAQFEPSQR		0.0253458	0	1	1	2	Q08211	0	1075.55	236491108	1.65	0	0.0101
SW620_cAMP	1379	LPIEPR		0.0796141	0	1	1	2	Q08211	0	724.435	211034660	1.13	0	0.04581
SW620_cAMP	1380	LNQYFQK		0.0865463	0	1	1	1	Q08211	0	940.489	343491568	1.72	0	0.04428
SW620_cAMP	1381	SCGYSVR	1xCarbamidomethyl [C2]	0.131917	0	1	1	1	Q08211	0	828.367	90450855	1.27	0	0.07339
SW620_cAMP	1382	HGPLALVDK		0.000304646	0	1	1	2	Q06210	0	949.547	186604557	2.95	0	5.113e-05
SW620_cAMP	1383	GALTVGITNTVGSSISR		2.65489e-05	0	1	1	2	Q06210	0	1632.89	74383490	2.88	0	2.789e-06
SW620_cAMP	1384	VDSTTCLFPVEEK	1xCarbamidomethyl [C6]; 1xPhospho [S3(99.3)]	0.0018602	0	1	1	1	Q06210	0	1604.69	30390081.5	1.9	0	0.0004456
SW620_cAMP	1385	VDSTTCLFPVEEK	1xCarbamidomethyl [C6]	2.00609e-05	0	1	1	1	Q06210	0	1524.73	47500984	2.83	0	1.983e-06
SW620_cAMP	1386	GYDFESETDTETIAK		4.44869e-06	0	1	1	1	Q06210	0	1705.74	97833562	3.24	0	3.303e-07
SW620_cAMP	1387	ESQDTSFTTLVER		4.01842e-05	0	1	1	1	Q06210	0	1512.72	65384558.5	2.56	0	4.573e-06
SW620_cAMP	1388	GSPLLIGVR		0.024342	0	1	2	2	Q06210	0	911.567	60634286	2.14	0	0.01446
SW620_cAMP	1389	ETDCGVHINAGPEIGVASTK	1xCarbamidomethyl [C4]	0.00385659	0	1	2	1	Q06210	0	2054.98	111467378	1.44	0	0.001063
SW620_cAMP	1390	ALDEEVHK		0.0147091	0	1	1	1	Q06210	0	940.473	138798955	1.4	0	0.00528
SW620_cAMP	1391	VIFLEDDDVAAVVDGR		7.15599e-07	0	1	1	1	Q06210	0	1732.88	38862950	2.5	0	3.719e-08
SW620_cAMP	1392	LATELYHQK		0.00201853	0	1	1	1	Q06210	0	1102.59	42117537	1.79	0	0.0004886
SW620_cAMP	1393	GYDVDFPR		0.0311882	0	1	2	1	Q06210	0	968.447	103059978	1.76	0	0.01296
SW620_cAMP	1394	EVLSMDDEIQK		0.0476442	0	1	1	1	Q06210	0	1306.62	69377724	1.09	0	0.02147
SW620_cAMP	1395	MMLGPEGGEGFVVK	1xMet-loss+Acetyl [N-Term]; 1xOxidation [M]	0.00107483	0	1	1	2	P52597	0	1377.67	93455072	2.4	0	0.0002303
SW620_cAMP	1396	QSGEAFVELGSEDDVK		5.67073e-05	0	1	1	2	P52597	0	1709.79	265144176	2.86	0	1.042e-05
SW620_cAMP	1398	ITGEAFVQFASQELAEK		7.26443e-06	0	1	1	8	P52597	0	1867.94	54968610	3.31	0	5.927e-07
SW620_cAMP	1399	HSGPNSADSANDGFVR		3.68408e-10	0	1	1	3	P52597	0	1630.72	449368814	4.81	0	4.394e-12
SW620_cAMP	1401	TEMDWVLK	1xOxidation [M3(100)]	0.109691	0	1	1	1	P52597	0	1037.5	48817748	1.08	0	0.0588
SW620_cAMP	1402	GLPFGCTK	1xCarbamidomethyl [C6]	0.144503	0	1	1	2	P52597	0	879.439	327804466	1.42	0	0.1132
SW620_cAMP	1403	SYSDPPLK		0.149196	0	1	1	1	P52597	0	906.457	443891952	1.5	0	0.08519
SW620_cAMP	1405	ELEEIVQPIISK		0.00113279	0	1	1	2	P11021	0	1397.79	117160421	2.76	0	0.000443
SW620_cAMP	1406	NQLTSNPENTVFDAK		6.81259e-06	0	1	1	1	P11021	0	1677.81		2.99	0	5.493e-07
SW620_cAMP	1407	SQIFSTASDNQPTVTIK		6.06186e-06	0	1	1	2	P11021	0	1836.93	148126200	2.71	0	4.773e-07
SW620_cAMP	1408	TWNDPSVQQDIK		0.000689763	0	1	1	2	P11021	0	1430.69	216158940	2.15	0	0.0001362
SW620_cAMP	1409	ITPSYVAFTPEGER		0.000714347	0	1	1	2	P11021	0	1566.78	162211829	2.99	0	0.0008844
SW620_cAMP	1410	LSSEDKETMEK		0.000405524	0	1	1	1	P11021	1	1296.6	32066929.75	2.75	0	7.199e-05
SW620_cAMP	1412	SDIDEIVLVGGSTR		0.00126562	0	1	1	1	P11021	0	1460.76	31133018	2.1	0	0.0002809
SW620_cAMP	1413	VYEGERPLTK		0.0107487	0	1	1	3	P11021	0	1191.64	294184168	2.26	0	0.003623
SW620_cAMP	1414	VLEDSDLKK		0.0277958	0	1	1	1	P11021	1	1046.57	32709820	1.75	0	0.01128
SW620_cAMP	1415	LTPEELER		0.0597835	0	1	2	2	P11021	0	986.515	168498600	1.47	0	0.02833
SW620_cAMP	1416	VTHAVVTVPAYFNDAQR		0.0711864	0	1	1	1	P11021	0	1887.97	34552161	1.34	0	0.03485
SW620_cAMP	1417	VQQTPDGSQQSPDGTQLPSGHPLPATSQGTASK		9.08938e-14	0	1	1	2	P13196	0	3302.59	302784390.5	7.15	0	3.454e-12
SW620_cAMP	1418	EVAETSAGPSVVSVK		0.000706057	0	1	1	3	P13196	0	1459.76	398029916	3.19	0	0.0002614
SW620_cAMP	1419	NTEVCDELMSR	1xCarbamidomethyl [C5]; 1xOxidation [M9(100)]	0.000527343	0	1	1	1	P13196	0	1369.57	89161333	2.24	0	9.853e-05
SW620_cAMP	1420	NTEVCDELMSR	1xCarbamidomethyl [C5]	0.00871796	0	1	1	2	P13196	0	1353.58	183398411.5	2.35	0	0.00281
SW620_cAMP	1421	CPFLAAQMNQR	1xCarbamidomethyl [C1]	0.00273386	0	1	1	1	P13196	0	1335.63	50066147	2.03	0	0.0007066
SW620_cAMP	1422	HNIYVQAINYPTVPR		0.00168455	0	1	1	1	P13196	0	1784.94	83825128	2.44	0	0.0003946
SW620_cAMP	1423	VSHLLQDNLPK		0.0102602	0	1	1	1	P13196	0	1263.71	79807855	1.89	0	0.003411
SW620_cAMP	1424	KEVAETSAGPSVVSVK		0.0152302	0	1	1	1	P13196	1	1587.86	60671782.5	2.22	0	0.005469
SW620_cAMP	1425	NFQDIMQK		0.0291069	0	1	1	1	P13196	0	1023.49	148089158	1.46	0	0.01192
SW620_cAMP	1426	SVSTFQYDR		0.0383478	0	1	1	1	P13196	0	1102.52	331883338	1.25	0	0.01663
SW620_cAMP	1427	MDIISGTLGK	1xOxidation [M1(100)]	0.0304787	0	1	1	1	P13196	0	1050.55	57515386	1.87	0	0.0126
SW620_cAMP	1428	ELADLHGK		0.0442406	0	1	1	2	P13196	0	882.468	176101550	2.18	0	0.01976
SW620_cAMP	1429	SYFSGLSK		0.0851159	0	1	1	1	P13196	0	888.446	136895905.5	1.45	0	0.04331
SW620_cAMP	1430	VCGAVMDTLK	1xCarbamidomethyl [C2]	0.129802	0	1	1	1	P13196	0	1093.54	279690606.5	0.92	0	0.07212
SW620_cAMP	1431	LGAQLADLHLDNK		2.41814e-05	0	1	1	3	Q9HA64	0	1407.76	79316666.5	3.03	0	6.206e-05
SW620_cAMP	1432	LGAQLADLHLDNKK		6.31471e-06	0	1	1	2	Q9HA64	1	1535.85	185295412.5	3.62	0	5.004e-07
SW620_cAMP	1433	RELGCSSVR	1xCarbamidomethyl [C5]	0.019654	0	1	1	1	Q9HA64	1	1063.53	158520987.8	2.5	0	0.007454
SW620_cAMP	1434	ATGHSGGGCISQGR	1xCarbamidomethyl [C9]	2.25454e-05	0	1	1	5	Q9HA64	0	1344.61	150212668.5	4	0	2.285e-06
SW620_cAMP	1435	EALQLWSALQLK		5.97664e-05	0	1	1	10	Q9HA64	0	1399.79	69849686	3.21	0	1.479e-05
SW620_cAMP	1436	GGGQEERPFVAR		0.000744137	0	1	1	3	Q9HA64	0	1302.65	1276404052	2.91	0	0.0001485
SW620_cAMP	1437	MEELLR	1xAcetyl [N-Term]	0.0661716	0	1	2	2	Q9HA64	0	832.423	73539000	1.39	0	0.03202
SW620_cAMP	1438	ELGCSSVR	1xCarbamidomethyl [C4]	0.0899727	0	1	1	2	Q9HA64	0	907.43	941248686	1.87	0	0.04764
SW620_cAMP	1439	GSSLNIMR	1xOxidation [M7(100)]	0.134063	0	1	1	1	Q9HA64	0	893.451	196832922	1.72	0	0.07483
SW620_cAMP	1440	QAVTNPNNTFYATK		1.87037e-05	0	1	1	1	P38646	0	1568.77	116219184	3.49	0	1.826e-06
SW620_cAMP	1441	VQQTVQDLFGR		0.000213377	0	1	1	2	P38646	0	1290.68		2.43	0	3.347e-05
SW620_cAMP	1442	ASNGDAWVEAHGK		0.000332524	0	1	1	1	P38646	0	1341.62	62155074.5	2.9	0	5.702e-05
SW620_cAMP	1443	QAASSLQQASLK		0.0014058	0	1	1	1	P38646	0	1231.66	92313320	1.78	0	0.0003178
SW620_cAMP	1444	ETAENYLGHTAK		8.68395e-05	0	1	1	2	P38646	0	1333.64	75432124	2.68	0	1.143e-05
SW620_cAMP	1445	TTPSVVAFTADGER		0.00470201	0	1	1	1	P38646	0	1450.72	66832078.5	2.37	0	0.001341
SW620_cAMP	1446	VLENAEGAR		0.0223214	0	1	1	2	P38646	0	958.495	194655078.8	2.55	0	0.00865
SW620_cAMP	1447	RYDDPEVQK		0.00547129	0	1	1	2	P38646	1	1149.55	99123196.13	2.19	0	0.004504
SW620_cAMP	1448	DSETGENIR		0.0139605	0	1	1	1	P38646	0	1020.46	24124616.5	2.2	0	0.004948
SW620_cAMP	1449	VINEPTAAALAYGLDK		5.58613e-06	0	1	1	1	P38646	0	1645.88	72796610	3.44	0	4.317e-07
SW620_cAMP	1450	YDDPEVQK		0.0153189	0	1	1	1	P38646	0	993.452	35581421.25	1.91	0	0.005513
SW620_cAMP	1451	DDIENMVK		0.0594465	0	1	1	1	P38646	0	963.445	60024945	1.66	0	0.02809
SW620_cAMP	1452	ETGVDLTK		0.0814095	0	1	1	1	P38646	0	862.452	145394886.5	2.02	0	0.04095
SW620_cAMP	1453	LQLQSAAITK		0.00513158	0	1	1	3	Q5W0U4	0	1072.64	544005596	1.84	0	0.001499
SW620_cAMP	1454	YVADVLPGK		0.00478495	0	1	1	3	Q5W0U4	0	961.535	424569860	1.88	0	0.001373
SW620_cAMP	1455	TVSPFLQLSDDRK		0.00161713	0	1	1	2	Q5W0U4	1	1505.8	129736152	2.11	0	0.0007295
SW620_cAMP	1456	SLCESEEQR	1xCarbamidomethyl [C3]	0.0012079	0	1	1	3	Q5W0U4	0	1137.48	369852434	2.06	0	0.0002858
SW620_cAMP	1457	LLEQVHGEEER		3.55478e-05	0	1	1	4	Q5W0U4	0	1338.66	602130358	3.01	0	9.417e-06
SW620_cAMP	1458	RPVCAACAGLGGR	2xCarbamidomethyl [C4; C7]	5.55361e-06	0	1	1	4	Q5W0U4	0	1344.66	387102202.3	4.69	0	7.251e-07
SW620_cAMP	1459	IVDQCER	1xCarbamidomethyl [C5]	0.0392363	0	1	1	2	Q5W0U4	0	919.43	62756745	2.08	0	0.02247
SW620_cAMP	1460	VGVASGHLPR		0.0330338	0	1	1	2	Q5W0U4	0	992.564	691012465	2.01	0	0.04889
SW620_cAMP	1461	AHQSILTQR		0.0372648	0	1	1	2	Q5W0U4	0	1053.58	323203724.8	2.07	0	0.01601
SW620_cAMP	1462	EQEIFER		0.0417846	0	1	1	1	Q5W0U4	0	950.458	383106724	1.87	0	0.0184
SW620_cAMP	1463	AVSMASAAR		0.0473736	0	1	1	2	Q5W0U4	0	863.44	417929454.4	2.1	0	0.05603
SW620_cAMP	1464	YDQEFR		0.144503	0	1	1	2	Q5W0U4	0	857.379	382273676	1.76	0	0.1158
SW620_cAMP	1465	VHWAEALQK		0.149196	0	1	1	1	Q5W0U4	0	1081.58	82623910	1.34	0	0.0851
SW620_cAMP	1466	SPGADLSLEK		0.00374579	0	1	1	2	O15254	0	1016.53	360622022.3	2.44	0	0.003493
SW620_cAMP	1467	HAALLYR		0.0130208	0	1	1	2	O15254	0	843.484	254201620	2.36	0	0.008943
SW620_cAMP	1468	EACGGHGYLAMNR	1xCarbamidomethyl [C3]	0.00141403	0	1	1	1	O15254	0	1435.62	120023426	2.77	0	0.0003209
SW620_cAMP	1469	MGDVTPEGTYVSPFK	1xOxidation [M1(100)]	6.31471e-06	0	1	1	1	O15254	0	1643.76	63695741	3.13	0	4.994e-07
SW620_cAMP	1470	MASTVEGGDTALLPEFPR	1xMet-loss+Acetyl [N-Term]	3.0086e-06	0	1	1	3	O15254	0	1801.9	102682230	3.78	0	2.066e-07
SW620_cAMP	1471	SVDFLDAYPGILDQK		2.56351e-05	0	1	1	1	O15254	0	1680.85	71704860	3.18	0	2.669e-06
SW620_cAMP	1472	SGSSDFEAR		0.00318151	0	1	1	2	O15254	0	955.412	315626904	2.81	0	0.0008462
SW620_cAMP	1473	FEVSSVADCLDSAVALAAYK	1xCarbamidomethyl [C9]	3.401e-06	0	1	1	1	O15254	0	2116.03		3.92	0	2.384e-07
SW620_cAMP	1474	FGASLGSLSSGR		0.0284439	0	1	1	1	O15254	0	1138.59	239640476	1.29	0	0.01158
SW620_cAMP	1475	HLTYIQK		0.0286082	0	1	1	2	O15254	0	902.509	426985796.5	2.63	0	0.01171
SW620_cAMP	1476	FWVGNMGK		0.034587	0	1	1	1	O15254	0	938.455	59143364	1.55	0	0.01469
SW620_cAMP	1477	TATHAVVFAK		0.0608054	0	1	1	1	O15254	0	1044.58	368438765.5	1.53	0	0.02896
SW620_cAMP	1478	SVSLTGAPESVQK		0.000315505	0	1	1	2	Q92945	0	1302.69	256464202.5	2.44	0	5.348e-05
SW620_cAMP	1479	VQISPDSGGLPER		0.00026793	0	1	1	3	Q92945	0	1354.7	261302620	2.99	0	4.388e-05
SW620_cAMP	1480	DAFADAVQR		0.00803579	0	1	1	1	Q92945	0	992.48	58977432	2.14	0	0.00255
SW620_cAMP	1481	AINQQTGAFVEISR		5.34917e-05	0	1	1	1	Q92945	0	1533.8	84957340	3.83	0	6.42e-06
SW620_cAMP	1482	IGGGIDVPVPR		0.00702867	0	1	1	3	Q92945	0	1079.62	213934136	2.13	0	0.002169
SW620_cAMP	1483	IGGDAATTVNNSTPDFGFGGQK		3.61439e-07	0	1	1	1	Q92945	0	2154.01	46593603.75	4.71	0	1.642e-08
SW620_cAMP	1484	MILIQDGSQNTNVDKPLR		0.00155241	0	1	1	1	Q92945	0	2042.07		3.03	0	0.0003571
SW620_cAMP	1485	QLEDGDQPESK		0.000918131	0	1	1	2	Q92945	0	1245.56	125884970.5	2.24	0	0.0001907
SW620_cAMP	1486	TSMTEEYR		0.0103802	0	1	1	2	Q92945	0	1016.44	103376596	2.26	0	0.003792
SW620_cAMP	1487	HSVGVVIGR		0.00404073	0	1	1	2	Q92945	0	923.542	206195650	2.42	0	0.001366
SW620_cAMP	1488	ERDQGGFGDR		0.029444	0	1	1	1	Q92945	1	1136.51	25137499.5	2.62	0	0.0121
SW620_cAMP	1489	AWEEYYK		0.0353902	0	1	2	2	Q92945	0	988.441	129365288.5	1.41	0	0.01504
SW620_cAMP	1492	DVNAAIATIK		0.0056003	0	1	5	2	Q71U36	0	1015.58	530130780	2.41	0	0.002728
SW620_cAMP	1493	EIIDLVLDR		0.0142884	0	1	3	2	Q71U36	0	1085.62	237513810	1.25	0	0.005137
SW620_cAMP	1494	TIQFVDWCPTGFK	1xCarbamidomethyl [C8]	0.000352512	0	1	5	1	Q71U36	0	1598.77	15702383.5	2.3	0	6.108e-05
SW620_cAMP	1496	TIGGGDDSFNTFFSETGAGK		1.22331e-08	0	1	5	5	Q71U36	0	2007.89	249271268	3.18	0	4.335e-09
SW620_cAMP	1503	EQLDIMNDLSNR		7.727e-05	0	1	1	1	Q14142	0	1447.68	45630795.75	2.38	0	9.937e-06
SW620_cAMP	1504	CVCALCPVLGAHR	3xCarbamidomethyl [C1; C3; C6]	0.0114585	0	1	1	2	Q14142	0	1512.72	97634792	2.23	0	0.003893
SW620_cAMP	1505	VWSISQEPDPVQR		4.99965e-06	0	1	1	3	Q14142	0	1540.78	341531101	2.75	0	6.572e-05
SW620_cAMP	1506	NTQLTLQVYR		0.00381188	0	1	1	2	Q14142	0	1235.67	126628312	1.87	0	0.001046
SW620_cAMP	1507	CGLLGSLGPVPVLR	1xCarbamidomethyl [C1]	0.000148581	0	1	1	4	Q14142	0	1437.82	46594490	2.97	0	2.178e-05
SW620_cAMP	1508	TPTLDPDTMHAR	1xOxidation [M9(100)]	4.88425e-06	0	1	1	2	Q14142	0	1370.64	95743768	3.79	0	3.681e-07
SW620_cAMP	1509	TPTLDPDTMHAR		2.157e-06	0	1	1	3	Q14142	0	1354.64	488118458	3.63	0	1.385e-07
SW620_cAMP	1510	ATFQEPLYPALR		0.00484106	0	1	1	3	Q14142	0	1405.75	262318920	1.89	0	0.0046
SW620_cAMP	1511	LLLDEEEALAK		0.037911	0	1	1	2	Q14142	0	1243.68	451357108	1.41	0	0.0205
SW620_cAMP	1512	VAELFCR	1xCarbamidomethyl [C6]	0.0498635	0	1	1	2	Q14142	0	894.45	200645182	1.94	0	0.02275
SW620_cAMP	1513	LSQECLK	1xCarbamidomethyl [C5]	0.146052	0	1	1	2	Q14142	0	877.445	328937784.5	1.91	0	0.1127
SW620_cAMP	1514	LGAPALTSR		0.0124296	0	1	1	2	P34897	0	885.515	672945685	1.63	0	0.004318
SW620_cAMP	1515	VLELVSITANK		0.0107487	0	1	1	1	P34897	0	1186.7	173759220	1.73	0	0.003627
SW620_cAMP	1516	AALEALGSCLNNK	1xCarbamidomethyl [C9]	5.77092e-05	0	1	1	2	P34897	0	1360.69	365615738	3.07	0	8.57e-06
SW620_cAMP	1517	HADIVTTTTHK		2.18968e-05	0	1	1	4	P34897	0	1223.64	873305825.5	3.42	0	5.289e-05
SW620_cAMP	1518	TGLIDYNQLALTAR		5.02892e-06	0	1	1	2	P34897	0	1548.84	191626344.5	3.14	0	3.824e-07
SW620_cAMP	1519	AMADALLER		0.0347861	0	1	1	2	P34897	0	989.508	452085738.5	1.56	0	0.01472
SW620_cAMP	1520	SGLIFYR		0.0259376	0	1	1	3	P34897	0	855.472	193578844	1.77	0	0.01041
SW620_cAMP	1521	YSEGYPGK		0.0383478	0	1	1	3	P34897	0	900.41	301462724	2.14	0	0.02613
SW620_cAMP	1522	QACTPMFR	1xCarbamidomethyl [C3]	0.0313681	0	1	1	1	P34897	0	1010.45	142824928	2.39	0	0.01302
SW620_cAMP	1523	EIPYTFEDR		0.0487416	0	1	1	2	P34897	0	1169.55	108880473	1.06	0	0.02216
SW620_cAMP	1524	LIDYAR		0.0778562	0	1	1	2	P34897	0	750.414	433080804	1.35	0	0.03879
SW620_cAMP	1525	EYSLQVLK		0.0930105	0	1	1	2	P34897	0	979.546	232988742	1.52	0	0.04818
SW620_cAMP	1526	ISATSIFFESMPYK	1xOxidation [M11(100)]	0.109691	0	1	2	1	P34897	0	1636.79	35889314.5	1.75	0	0.05885
SW620_cAMP	1527	EVCDEVK	1xCarbamidomethyl [C3]	0.11839	0	1	1	2	P34897	0	878.392	220793064	1.64	0	0.09155
SW620_cAMP	1529	EQVANSAFVER		0.00125094	0	1	2	2	P08238	0	1249.62	146340962	2.13	0	0.000276
SW620_cAMP	1533	ELISNASDALDK		0.000939817	0	1	2	1	P08238	0	1275.64	227082402	1.88	0	0.0001961
SW620_cAMP	1534	NPDDITQEEYGEFYK		0.000123264	0	1	1	1	P08238	0	1847.8	52531867	2.05	0	1.744e-05
SW620_cAMP	1535	ADHGEPIGR		0.00996612	0	1	1	3	P08238	0	951.464	57431074	2.24	0	0.00331
SW620_cAMP	1536	LGIHEDSTNR		0.000582355	0	1	1	2	P08238	0	1141.56	195415084	1.93	0	0.000111
SW620_cAMP	1539	IEDVGSDEEDDSGKDKK	1xPhospho [S6(100)]	0.139195	0	1	2	1	P08238	2	1945.79	29346997.25	2.77	0	0.07831
SW620_cAMP	1540	GTHFVQLCCQR	2xCarbamidomethyl [C8; C9]	0.0167111	0	1	1	1	Q9HCC0	0	1405.65	103183898	3.06	0	0.006137
SW620_cAMP	1541	TFYNQAIMSSK		0.00228161	0	1	1	2	Q9HCC0	0	1289.62	120039810	1.98	0	0.0005662
SW620_cAMP	1542	GGAYYPVTVK		0.0148808	0	1	1	3	Q9HCC0	0	1054.56	248449833.3	1.76	0	0.005352
SW620_cAMP	1543	ALVNQLHER		0.00451402	0	1	1	2	Q9HCC0	0	1079.6	331437068	1.71	0	0.001285
SW620_cAMP	1544	AATGEEVSAEDLGGADLHCR	1xCarbamidomethyl [C19]	3.37519e-10	0	1	1	3	Q9HCC0	0	2057.92	289580983.5	4.78	0	3.959e-12
SW620_cAMP	1545	AQEIAMQNR	1xOxidation [M6(100)]	0.0178112	0	1	1	1	Q9HCC0	0	1076.52	19990234.88	1.72	0	0.006618
SW620_cAMP	1546	AQEIAMQNR		0.00172432	0	1	1	2	Q9HCC0	0	1060.52	259735700	2.46	0	0.001028
SW620_cAMP	1547	AFYGDTLVTGFAR		0.000798125	0	1	1	1	Q9HCC0	0	1417.71	26030288	2.06	0	0.0001617
SW620_cAMP	1548	ISVMGGEQAANVLATITK	1xOxidation [M4(100)]	0.000701948	0	1	1	2	Q9HCC0	0	1818.96	48902577	2.39	0	0.0001392
SW620_cAMP	1549	TDFGIFR		0.0465707	0	1	1	1	Q9HCC0	0	855.436	86725050	1.72	0	0.02098
SW620_cAMP	1550	QADVFPDRDHFGR		0.129802	0	1	1	1	Q9HCC0	1	1559.73	27768767	1.29	0	0.07216
SW620_cAMP	1551	TFYNQAIMSSK	1xOxidation [M8(100)]	0.154844	0	1	1	1	Q9HCC0	0	1305.61	60788140	1.11	0	0.0894
SW620_cAMP	1552	TTLTAAITK		0.0204666	0	1	1	1	P49411	0	919.546	131178696	2.09	0	0.007844
SW620_cAMP	1553	GTVVTGTLER		0.0182288	0	1	1	1	P49411	0	1032.57	138347344	2.2	0	0.006828
SW620_cAMP	1554	HYAHTDCPGHADYVK	1xCarbamidomethyl [C7]	4.50808e-09	0	1	1	2	P49411	0	1770.77	89832928	6.51	0	8.76e-11
SW620_cAMP	1555	KGDECELLGHSK	1xCarbamidomethyl [C5]	0.000175989	0	1	1	1	P49411	1	1372.65	100165827.5	3.76	0	2.66e-05
SW620_cAMP	1556	KYEEIDNAPEER		4.79946e-06	0	1	1	2	P49411	1	1492.69	46170527	3.39	0	0.0001779
SW620_cAMP	1557	DKPHVNVGTIGHVDHGK		1.18518e-07	0	1	1	1	P49411	0	1809.94	57258222	4.46	0	4.339e-09
SW620_cAMP	1558	ILAEGGGAK		0.0787305	0	1	1	1	P49411	0	815.462	49582279	1.76	0	0.03951
SW620_cAMP	1560	LTQYMDGSGMPK		8.00245e-05	0	1	1	1	Q13557	0	1327.6	79720212	2.55	0	1.039e-05
SW620_cAMP	1561	FTDEYQLFEELGK		1.26491e-05	0	1	1	2	Q13557	0	1618.76	61153256	3.1	0	2.25e-06
SW620_cAMP	1562	VTEQLIEAINNGDFEAYTK		0.000373702	0	1	1	2	Q13557	0	2155.06	49450893	3.34	0	0.0002899
SW620_cAMP	1563	MASTTTCTR	1xCarbamidomethyl [C7]; 1xMet-loss+Acetyl [N-Term]	0.021436	0	1	1	3	Q13557	0	939.42	115244398.3	2.65	0	0.008254
SW620_cAMP	1564	ESTESSNTTIEDEDVK		4.10972e-07	0	1	1	2	Q13557	0	1783.77	218007413	3.16	0	4.915e-08
SW620_cAMP	1565	MLTINPAK	1xOxidation [M1(100)]	0.0276361	0	1	1	1	Q13557	0	903.497		2.02	0	0.01123
SW620_cAMP	1566	IPTGQEYAAK		0.0385681	0	1	1	2	Q13557	0	1077.56	419865779.5	1.56	0	0.01668
SW620_cAMP	1567	ITASEALK		0.0587781	0	1	1	2	Q13557	0	832.477	395993716	1.94	0	0.02765
SW620_cAMP	1568	LNFSHGTHEYHAETIK		1.98772e-06	0	1	1	1	P14618	0	1883.9	84910842.75	3.35	0	1.261e-07
SW620_cAMP	1569	NTGIICTIGPASR	1xCarbamidomethyl [C6]	0.000164083	0	1	1	3	P14618	0	1359.7	230848938	2.83	0	0.0001274
SW620_cAMP	1570	GVNLPGAAVDLPAVSEK		0.000432416	0	1	1	1	P14618	0	1636.89	83617250.5	3.2	0	7.766e-05
SW620_cAMP	1571	VNFAMNVGK		0.00368083	0	1	1	1	P14618	0	979.503	58566179	2.25	0	0.001008
SW620_cAMP	1572	GDYPLEAVR		0.0139605	0	1	1	2	P14618	0	1019.52	138601538	1.39	0	0.004929
SW620_cAMP	1573	GADFLVTEVENGGSLGSK		0.000562313	0	1	1	1	P14618	0	1779.88		2.16	0	0.0001065
SW620_cAMP	1574	DPVQEAWAEDVDLR		2.27336e-06	0	1	1	1	P14618	0	1642.77		3.08	0	1.481e-07
SW620_cAMP	1575	GSGTAEVELK		0.0339963	0	1	1	1	P14618	0	990.51	114535644	2.1	0	0.01439
SW620_cAMP	1576	IYVDDGLISLQVK		0.0311882	0	1	1	1	P14618	0	1462.82	21507349.5	1.66	0	0.01297
SW620_cAMP	1577	GSGTAEVELKK		0.0643343	0	1	1	1	P14618	1	1118.61	41481424.13	1.36	0	0.03097
SW620_cAMP	1578	MQHLIAR	1xOxidation [M1(100)]	0.111504	0	1	1	1	P14618	0	884.477	19183331.5	1.88	0	0.06015
SW620_cAMP	1579	AETEEGPDVLR		0.00456696	0	1	1	1	Q15436	0	1215.59	89190662	1.82	0	0.001303
SW620_cAMP	1581	GPQVQQPPPSNR		0.000344376	0	1	1	1	Q15436	0	1304.67	76308950	2.37	0	5.943e-05
SW620_cAMP	1582	MTTYLEFIQQNEER	1xMet-loss+Acetyl [N-Term]	0.000340379	0	1	1	1	Q15436	0	1712.81	9421766.25	2.66	0	5.837e-05
SW620_cAMP	1584	YIDTEHGGSQAR		9.1524e-05	0	1	1	3	Q15436	0	1333.61	133185936.1	2.95	0	1.223e-05
SW620_cAMP	1585	HFEALANR		0.0126481	0	1	1	2	Q15436	0	957.49	144147320.5	2.22	0	0.01654
SW620_cAMP	1586	SWHDIDKDNAK		9.64612e-05	0	1	1	1	Q15436	1	1328.62	78537202	3.61	0	1.296e-05
SW620_cAMP	1587	FLQPVQK		0.0639728	0	1	1	2	Q15436	0	859.504	124700146	1.46	0	0.06889
SW620_cAMP	1591	NIIHGSDSVESAEK		2.46477e-08	0	1	1	5	P15531	0	1485.72	1037023600	4.03	0	6.636e-10
SW620_cAMP	1592	FMQASEDLLK	1xOxidation [M2(100)]	0.034587	0	1	1	2	P15531	0	1197.58	291851312	1.3	0	0.01468
SW620_cAMP	1594	SLSPEQDIK		0.00547129	0	1	1	2	Q9Y305	0	1016.53	359770104	1.96	0	0.001617
SW620_cAMP	1595	VLPSNAVWMENSK	1xOxidation [M9(100)]	0.000210901	0	1	1	2	Q9Y305	0	1490.73	111639535.5	2.68	0	9.011e-05
SW620_cAMP	1596	VLPSNAVWMENSK		0.000156596	0	1	1	2	Q9Y305	0	1474.74	104580918.5	1.91	0	2.32e-05
SW620_cAMP	1597	TYGESMLYLDGQR	1xOxidation [M6(100)]	0.0014223	0	1	1	1	Q9Y305	0	1548.7		2.15	0	0.0003224
SW620_cAMP	1598	VHSEVASLQEK		0.000140156	0	1	1	3	Q9Y305	0	1226.64	327173200	2.94	0	0.02093
SW620_cAMP	1599	SLEICHPQER	1xCarbamidomethyl [C5]	6.01163e-05	0	1	1	5	Q9Y305	0	1268.61	347104349.5	2.56	0	2.132e-05
SW620_cAMP	1600	MAPSAEER		0.032098	0	1	1	1	Q9Y305	0	890.404	14972264	2	0	0.0134
SW620_cAMP	1601	EVPLVFPK		0.0457811	0	1	1	3	Q9Y305	0	928.55	263107072	1.65	0	0.0298
SW620_cAMP	1602	FSGHVSWVGK		0.0447484	0	1	1	1	Q9Y305	0	1103.56	100853271	1.55	0	0.02001
SW620_cAMP	1603	YLTVQNTVR		0.0715868	0	1	1	2	Q9Y305	0	1093.6	353733265	1.47	0	0.03528
SW620_cAMP	1604	SQDGLPPR		0.110293	0	1	1	1	Q9Y305	0	869.448	22663564	2.11	0	0.05919
SW620_cAMP	1605	FGQGVHHAAGQAGNEAGR		3.07206e-05	0	1	1	2	Q6UWP8	0	1763.83	88091000	6.1	0	3.388e-06
SW620_cAMP	1606	FGQGVHHTAGQVGK		0.00390183	0	1	1	1	Q6UWP8	0	1422.72	33929664.88	3.4	0	0.001076
SW620_cAMP	1607	LGHGVNNAAGQVGK		0.0054395	0	1	1	1	Q6UWP8	0	1321.7	59227886.38	3.7	0	0.0016
SW620_cAMP	1608	LIHHGVHHGANQAGSEAGK		3.49307e-05	0	1	1	2	Q6UWP8	0	1919.96	19854580.88	3.64	0	3.848e-06
SW620_cAMP	1609	FGQGAHHAAGQAGNEAGR		7.6495e-08	0	1	1	4	Q6UWP8	0	1735.8	217484197.8	5.82	0	1.084e-06
SW620_cAMP	1610	GNPTVEVDLFTSK		0.000215883	0	1	1	2	P06733	0	1406.72	126531160	2.74	0	3.403e-05
SW620_cAMP	1611	VNQIGSVTESLQACK	1xCarbamidomethyl [C14]	5.48915e-06	0	1	2	6	P06733	0	1633.82	338526048	3.31	0	2.656e-06
SW620_cAMP	1612	LMIEMDGTENK		0.0213124	0	1	1	1	P06733	0	1280.59	119851368	1.44	0	0.008229
SW620_cAMP	1613	SCNCLLLK	2xCarbamidomethyl [C2; C4]	0.0159537	0	1	1	3	P06733	0	1007.5	376988002	1.64	0	0.005816
SW620_cAMP	1614	KLNVTEQEK		0.000124711	0	1	1	2	P06733	1	1088.59	252670912.5	3.03	0	1.762e-05
SW620_cAMP	1615	AAVPSGASTGIYEALELR		2.77936e-07	0	1	3	5	P06733	0	1804.94	114948592.8	3.15	0	1.2e-08
SW620_cAMP	1616	LNVTEQEK		0.0224508	0	1	1	2	P06733	0	960.5	169950275	2.38	0	0.01589
SW620_cAMP	1617	IEEELGSK		0.032098	0	1	1	3	P06733	0	904.462	514740560	2.09	0	0.01986
SW620_cAMP	1618	IGAEVYHNLK		0.0273193	0	1	1	1	P06733	0	1143.62	224544446	1.32	0	0.01103
SW620_cAMP	1619	EGLELLK		0.0495807	0	1	1	2	P06733	0	801.472	256617906	1.66	0	0.02259
SW620_cAMP	1620	TIAPALVSK		0.0999252	0	1	1	2	P06733	0	899.556	423977596	1.85	0	0.05249
SW620_cAMP	1621	VGEVIVTK		0.0149674	0	1	1	3	P10809	0	844.514	322164607	2.56	0	0.005385
SW620_cAMP	1622	TVIIEQSWGSPK		0.000391567	0	1	1	2	P10809	0	1344.72	252906640	2.04	0	6.931e-05
SW620_cAMP	1623	NAGVEGSLIVEK		0.0202311	0	1	1	4	P10809	0	1215.66	251491064	1.67	0	0.02127
SW620_cAMP	1624	LSDGVAVLK		0.0151421	0	1	1	2	P10809	0	901.535	167606448	2.04	0	0.005468
SW620_cAMP	1625	LVQDVANNTNEEAGDGTTTATVLAR		1.56988e-05	0	1	1	2	P10809	0	2560.25	198910560	3.44	0	1.767e-06
SW620_cAMP	1626	CEFQDAYVLLSEK	1xCarbamidomethyl [C1]	1.49825e-05	0	1	1	1	P10809	0	1601.75	32004144	2.47	0	1.403e-06
SW620_cAMP	1627	AAVEEGIVLGGGCALLR	1xCarbamidomethyl [C13]	0.000261746	0	1	1	1	P10809	0	1684.91	30413080.5	2.9	0	4.282e-05
SW620_cAMP	1628	VGGTSDVEVNEK		0.000107776	0	1	1	2	P10809	0	1233.6	349176231	2.46	0	3.835e-05
SW620_cAMP	1629	APGFGDNR		0.0209458	0	1	1	3	P10809	0	833.39	170986778	1.8	0	0.02607
SW620_cAMP	1630	DDAMLLK		0.102148	0	1	1	2	P10809	0	805.412	120615652.8	1.74	0	0.07925
SW620_cAMP	1631	GANPVEIR		0.140693	0	1	1	2	P10809	0	855.468	254842721	1.88	0	0.1137
SW620_cAMP	1632	HNNCMASHLTPAVYAR	1xCarbamidomethyl [C4]	0.00232189	0	1	1	1	P12532	0	1841.85		2.95	0	0.0005788
SW620_cAMP	1633	IPTPVIHTK		0.00451402	0	1	1	4	P12532	0	1005.61	542111058.5	1.92	0	0.001285
SW620_cAMP	1634	VVVDALSGLK		0.00111965	0	1	1	3	P12532	0	1000.6	1074699921	1.96	0	0.000257
SW620_cAMP	1635	LYPPSAEYPDLR		0.00325659	0	1	1	5	P12532	0	1420.71	867579455	1.56	0	0.0008702
SW620_cAMP	1636	LGYILTCPSNLGTGLR	1xCarbamidomethyl [C7]	3.45252e-05	0	1	2	5	P12532	0	1734.92	337552526.5	2.84	0	3.808e-06
SW620_cAMP	1637	GTGGVDTAATGGVFDISNLDR		1.59084e-08	0	1	1	4	P12532	0	2022.97	404089247	5.19	0	3.933e-10
SW620_cAMP	1638	GIWHNNEK		0.0291069	0	1	1	2	P12532	0	997.485	393812091.8	1.83	0	0.01191
SW620_cAMP	1639	SGYFDER		0.034587	0	1	1	3	P12532	0	873.374	848094935	1.56	0	0.02939
SW620_cAMP	1640	LPLLSK		0.0904724	0	1	1	3	P12532	0	670.45	1036651764	1.18	0	0.0466
SW620_cAMP	1641	HNNCMASHLTPAVYAR	1xCarbamidomethyl [C4]; 1xOxidation [M5(100)]	0.111504	0	1	1	1	P12532	0	1857.85	65309372	1.27	0	0.06014
SW620_cAMP	1642	GSDFDCELR	1xCarbamidomethyl [C6]	0.0170043	0	1	1	2	P61978	0	1098.45	125232638	1.64	0	0.008954
SW620_cAMP	1643	TDYNASVSVPDSSGPER		3.07206e-05	0	1	1	1	P61978	0	1780.8	46293818	2.63	0	3.309e-06
SW620_cAMP	1644	RPAEDMEEEQAFK		0.00211497	0	1	1	1	P61978	0	1579.71		1.82	0	0.0005178
SW620_cAMP	1645	IDEPLEGSEDR		0.00632913	0	1	1	2	P61978	0	1259.58	253328904	1.65	0	0.003607
SW620_cAMP	1646	NTDEMVELR		0.00600586	0	1	1	1	P61978	0	1106.51	78362830	1.6	0	0.001801
SW620_cAMP	1647	IILDLISESPIK		0.000624607	0	1	1	4	P61978	0	1340.8	61384182.5	2	0	0.0007364
SW620_cAMP	1648	LFQECCPHSTDR	2xCarbamidomethyl [C5; C6]	1.40034e-06	0	1	1	1	P61978	0	1549.65	211920595.5	3.17	0	8.295e-08
SW620_cAMP	1649	GGDLMAYDR		0.037911	0	1	1	1	P61978	0	997.441	44544113	1.56	0	0.01637
SW620_cAMP	1650	VVLIGGKPDR		0.0444938	0	1	1	3	P61978	0	1053.64	288205898	2.06	0	0.03621
SW620_cAMP	1651	DLAGSIIGK		0.0536851	0	1	1	2	P61978	0	873.504	121587025.8	1.83	0	0.02492
SW620_cAMP	1652	NFYQEHPDLAR		1.02515e-05	0	1	1	2	P17844	0	1389.65	111710640	2.5	0	1.128e-05
SW620_cAMP	1653	ELAQQVQQVAAEYCR	1xCarbamidomethyl [C14]	5.67073e-05	0	1	1	1	P17844	0	1792.86	49173434	1.96	0	6.87e-06
SW620_cAMP	1655	TTYLVLDEADR		0.01364	0	1	1	1	P17844	0	1295.65		1.66	0	0.004817
SW620_cAMP	1656	EANQAINPK		0.00711101	0	1	1	2	P17844	0	984.511	71776997	2.67	0	0.002204
SW620_cAMP	1657	TAQEVETYR		0.00260922	0	1	1	1	P17844	0	1096.53	184699344	1.44	0	0.0006655
SW620_cAMP	1661	TIVFVETK		0.0650633	0	1	1	3	P17844	0	936.54	143252394.3	1.8	0	0.03625
SW620_cAMP	1666	LKEYEAAVEQLK		9.64612e-05	0	1	1	4	Q5T9A4	1	1420.77	214031347	3.05	0	0.0005754
SW620_cAMP	1678	DQVANSAFVER		3.41245e-05	0	1	1	2	P07900	0	1235.6	150584418	2.41	0	3.762e-06
SW620_cAMP	1682	NPDDITNEEYGEFYK		1.87037e-05	0	1	1	1	P07900	0	1833.78	26957333	2.44	0	1.828e-06
SW620_cAMP	1684	LGIHEDSQNR		0.003617	0	1	1	2	P07900	0	1168.57	176407796	1.99	0	0.000981
SW620_cAMP	1687	QGIETPEDQNDLR		5.39385e-06	0	1	1	2	Q15637	0	1514.71	139219469.5	2.56	0	4.142e-07
SW620_cAMP	1688	MATGANATPLDFPSK	1xMet-loss+Acetyl [N-Term]	0.00150777	0	1	1	3	Q15637	0	1431.71	187601510	2.9	0	0.0003449
SW620_cAMP	1689	FQRPGDPQSAQDK		3.63877e-05	0	1	1	6	Q15637	0	1473.71	778585122.5	4.03	0	4.052e-06
SW620_cAMP	1690	TVIPGMPTVIPPGLTR		0.00861709	0	1	1	2	Q15637	0	1648.95	62508888	1.82	0	0.002771
SW620_cAMP	1691	CGGAGHIASDCK	2xCarbamidomethyl [C1; C11]	9.17519e-06	0	1	1	3	Q15637	0	1232.51	34785562.13	3.8	0	7.827e-07
SW620_cAMP	1692	SITNTTVCTK	1xCarbamidomethyl [C8]	0.00390183	0	1	1	1	Q15637	0	1124.56	431105414	1.5	0	0.00108
SW620_cAMP	1693	LDGALCSYTEK	1xCarbamidomethyl [C6]	0.00522208	0	1	1	2	Q16831	0	1256.58	236515598	1.92	0	0.001528
SW620_cAMP	1694	DYPNICAGTDR	1xCarbamidomethyl [C6]	0.00851737	0	1	1	3	Q16831	0	1281.55	201219073.5	1.58	0	0.009369
SW620_cAMP	1695	AEFEQIVLGK		0.0052833	0	1	1	1	Q16831	0	1133.62	184366194	1.58	0	0.00155
SW620_cAMP	1696	CSNVTIIR	1xCarbamidomethyl [C1]	0.003617	0	1	1	3	Q16831	0	962.509	279157390	2.8	0	0.0009842
SW620_cAMP	1697	QAYLEAAYAAGVR		0.000165043	0	1	1	2	Q16831	0	1382.71	139420505	3.16	0	2.466e-05
SW620_cAMP	1698	CVGAELGLDCPGR	2xCarbamidomethyl [C1; C10]	2.17693e-05	0	1	1	3	Q16831	0	1403.64	252344125.5	3.14	0	2.188e-06
SW620_cAMP	1699	LEGDQISSPR		0.000251266	0	1	1	2	Q16831	0	1101.55	742512137	1.95	0	0.0002863
SW620_cAMP	1700	NVLSEYQQRPQR		0.0332241	0	1	1	2	Q16831	0	1517.78	277971817	2.04	0	0.01402
SW620_cAMP	1701	LLNPNIAK		0.0587781	0	1	1	2	Q16831	0	882.541	433834610	1.43	0	0.02967
SW620_cAMP	1702	FVCVGGSPSR	1xCarbamidomethyl [C3]	0.0597835	0	1	1	2	Q16831	0	1065.51	483584394	1.78	0	0.02825
SW620_cAMP	1703	LVSYFIK		0.113344	0	1	1	3	Q16831	0	869.513	251820696	1.17	0	0.06196
SW620_cAMP	1704	DRPFFPGLVK		0.00625582	0	1	2	2	P22392	0	1175.66	201306272	1.98	0	0.001897
SW620_cAMP	1708	NIIHGSDSVK		0.000635641	0	1	2	4	P22392	0	1069.56	1271250446	2.29	0	0.0001234
SW620_cAMP	1710	SCAHDWVYE	1xCarbamidomethyl [C2]	0.10499	0	1	2	2	P22392	0	1166.46	414484068	0.93	0	0.06178
SW620_cAMP	1711	QHYIDLK		0.129104	0	1	2	2	P22392	0	916.489	394090860	1.77	0	0.1038
SW620_cAMP	1712	ALPCIVDVR	1xCarbamidomethyl [C4]	0.00256395	0	1	1	3	Q6YN16	0	1042.57	223715100.5	1.57	0	0.0006509
SW620_cAMP	1713	DGANIVIAAK		0.00406436	0	1	1	1	Q6YN16	0	971.552	386651116	2.98	0	0.001131
SW620_cAMP	1714	DEQQISAAVEK		0.00593628	0	1	1	2	Q6YN16	0	1217.6	404009871.5	2.29	0	0.001784
SW620_cAMP	1715	KVESTGAVPEFK		0.000512175	0	1	1	4	Q6YN16	1	1291.69	202385914	2.34	0	9.552e-05
SW620_cAMP	1716	SGAVEETFR		0.000628263	0	1	1	2	Q6YN16	0	995.479	593328461	2.49	0	0.0001213
SW620_cAMP	1717	LAGCTVFITGASR	1xCarbamidomethyl [C4]	0.00030111	0	1	1	2	Q6YN16	0	1352.7	222506762	2.47	0	5.034e-05
SW620_cAMP	1718	LLGTIYTAAEEIEAVGGK		0.00118003	0	1	1	2	Q6YN16	0	1834.98	171805924	1.91	0	0.0002584
SW620_cAMP	1719	LMNQMNAR	1xOxidation [M2(100)]	0.026543	0	1	1	1	Q6YN16	0	993.46	21503419	1.87	0	0.01067
SW620_cAMP	1720	DSLSDDVVK		0.0277958	0	1	1	2	Q6YN16	0	977.479	417918664	1.72	0	0.0113
SW620_cAMP	1721	QHCAYTIAK	1xCarbamidomethyl [C3]	0.0632555	0	1	1	1	Q6YN16	0	1091.53	51544093	1.08	0	0.03024
SW620_cAMP	1722	GNMALAIK		0.138451	0	1	1	1	Q6YN16	0	817.46	162071800	1.82	0	0.0778
SW620_cAMP	1723	DHASIQMNVAEVDK		1.24184e-07	0	1	1	5	P63220	0	1556.74	489123034.5	5.19	0	4.587e-09
SW620_cAMP	1724	DHASIQMNVAEVDK	1xOxidation [M7(100)]	3.57243e-07	0	1	1	1	P63220	0	1572.73	70540660	3.36	0	1.621e-08
SW620_cAMP	1725	MGESDDSILR	1xOxidation [M1(100)]	9.58997e-05	0	1	1	2	P63220	0	1138.5	300651633.5	2.36	0	1.292e-05
SW620_cAMP	1726	MQNDAGEFVDLYVPR	1xAcetyl [N-Term]	1.72358e-05	0	1	1	2	P63220	0	1795.83	69590163.75	2.29	0	1.658e-06
SW620_cAMP	1727	TYAICGAIR	1xCarbamidomethyl [C5]	0.0332241	0	1	1	3	P63220	0	1024.52	939409316	1.86	0	0.01401
SW620_cAMP	1730	DVNAAIAAIK		0.0134825	0	1	1	1	P68366	0	985.568	281063510	2.08	0	0.004742
SW620_cAMP	1731	SIQFVDWCPTGFK	1xCarbamidomethyl [C8]	1.17933e-05	0	1	2	6	P68366	0	1584.75	118050068.8	2.97	0	3.649e-06
SW620_cAMP	1739	HMQLYCDR	1xCarbamidomethyl [C6]	0.00851737	0	1	1	1	P33992	0	1122.48	71044768	2.1	0	0.002736
SW620_cAMP	1740	AGITTTLNSR		0.0160464	0	1	1	1	P33992	0	1033.56	201251234	2.05	0	0.005837
SW620_cAMP	1741	VLGIQVDTDGSGR		0.00201853	0	1	1	2	P33992	0	1316.68	136504108	2.55	0	0.0004911
SW620_cAMP	1742	SDASPSSIR		0.00430835	0	1	1	2	P33992	0	919.448	247268132	2.59	0	0.001215
SW620_cAMP	1743	LAALPNVYEVISK		0.0203485	0	1	1	2	P33992	0	1416.81	89079583	1.68	0	0.00776
SW620_cAMP	1744	LQPFATEADVEEALR		0.000246904	0	1	1	1	P33992	0	1688.85	53308590	2.08	0	3.99e-05
SW620_cAMP	1745	YPEHAIHK		0.0225809	0	1	1	2	P33992	0	994.51	72821221.88	1.63	0	0.008798
SW620_cAMP	1746	AIACLLFGGSR	1xCarbamidomethyl [C4]	0.0366294	0	1	1	1	P33992	0	1164.62	34179671	1.04	0	0.01566
SW620_cAMP	1747	QKYPEHAIHK		0.0699979	0	1	1	1	P33992	1	1250.66	76798801	1.57	0	0.03424
SW620_cAMP	1748	GSSAAGLTASVMR		0.0752883	0	1	1	1	P33992	0	1207.61	120264906	1.62	0	0.03747
SW620_cAMP	1749	YRDELKR		0.0823215	0	1	1	2	P33992	2	979.532	106115147.5	1.95	0	0.04169
SW620_cAMP	1750	VLQLMLR	1xOxidation [M5(100)]	0.084644	0	1	1	1	P33992	0	888.534	19998916.5	1.25	0	0.043
SW620_cAMP	1751	LSAEAAEK		0.0875125	0	1	1	1	P33992	0	818.425	85045852	1.99	0	0.04466
SW620_cAMP	1752	FGLTTSR		0.101588	0	1	1	1	P33992	0	781.42	136423664	1.58	0	0.05348
SW620_cAMP	1753	FAIGSQVSEHSIIK		0.107317	0	1	1	1	P33992	0	1515.82	54996243	1.62	0	0.05713
SW620_cAMP	1754	QLEAIVR		0.121647	0	1	1	1	P33992	0	828.494	43327620	1.44	0	0.06669
SW620_cAMP	1755	DYFEQYGK		0.0219376	0	1	2	2	P09651	0	1049.46	162074571	1.47	0	0.01353
SW620_cAMP	1756	EDSQRPGAHLTVK		0.00736383	0	1	2	2	P09651	0	1437.74	275123357.3	2.73	0	0.002302
SW620_cAMP	1757	NQGGYGGSSSSSSYGSGR		9.329e-08	0	1	1	2	P09651	0	1694.7	121522131.5	5.04	0	2.111e-08
SW620_cAMP	1759	YHTVNGHNCEVR	1xCarbamidomethyl [C9]	7.95587e-05	0	1	1	2	P09651	0	1485.67	63956283.25	3.65	0	1.027e-05
SW620_cAMP	1762	SESPKEPEQLRK	1xPhospho [S3(100)]	0.142968	0	1	1	1	P09651	2	1507.72	19314874.88	1.99	0	0.08099
SW620_cAMP	1763	EGALCEENMR	1xCarbamidomethyl [C5]	0.00861709	0	1	1	1	P13639	0	1208.5	53484770	1.76	0	0.002777
SW620_cAMP	1764	IMGPNYTPGK		0.00406436	0	1	1	2	P13639	0	1077.54	73415590	1.57	0	0.001129
SW620_cAMP	1765	ETVSEESNVLCLSK	1xCarbamidomethyl [C11]	3.70306e-05	0	1	1	2	P13639	0	1594.76	75736800	2.62	0	5.228e-06
SW620_cAMP	1766	EDLYLKPIQR		3.12634e-05	0	1	1	1	P13639	0	1274.71	44763102	2.53	0	3.369e-06
SW620_cAMP	1767	NMSVIAHVDHGK		0.000230201	0	1	1	1	P13639	0	1307.65	109238126	3.55	0	3.657e-05
SW620_cAMP	1768	GEGQLGPAER		0.00478495	0	1	1	1	P13639	0	1013.5	178561960	2.53	0	0.001373
SW620_cAMP	1769	STLTDSLVCK	1xCarbamidomethyl [C9]	0.0260876	0	1	1	1	P13639	0	1123.57	108724360	1.32	0	0.01043
SW620_cAMP	1770	KVEDMMK		0.0444938	0	1	1	1	P13639	1	880.427	61076788.25	2.13	0	0.01989
SW620_cAMP	1771	SDPVVSYR		0.0465707	0	1	1	1	P13639	0	922.463	113273081	1.83	0	0.0209
SW620_cAMP	1772	AGIIASAR		0.0597835	0	1	1	1	P13639	0	758.452	134177106.5	1.72	0	0.02828
SW620_cAMP	1773	GVQYLNEIK		0.134063	0	1	1	1	P13639	0	1063.58	94744144	1.39	0	0.07467
SW620_cAMP	1774	QAEETYENIPGQSK		1.17246e-05	0	1	1	1	O00410	0	1593.74	67087884.5	3.94	0	1.046e-06
SW620_cAMP	1775	LCGDTSLNNMQR	1xCarbamidomethyl [C2]	6.08223e-05	0	1	1	1	O00410	0	1408.63	77728306	2.24	0	7.471e-06
SW620_cAMP	1776	VCDIAAELAR	1xCarbamidomethyl [C2]	0.0151421	0	1	1	1	O00410	0	1117.57	82002081.75	1.6	0	0.005457
SW620_cAMP	1777	LVLEQVVTSIASVADTAEEK		6.55601e-07	0	1	1	1	O00410	0	2102.12		4.55	0	3.355e-08
SW620_cAMP	1778	HIVENAVQK		0.000389288	0	1	1	1	O00410	0	1037.57	166377340	3.3	0	6.857e-05
SW620_cAMP	1779	FLFDSVSSQNVGLR		4.36064e-05	0	1	1	1	O00410	0	1568.81	21667077.5	2.96	0	5.038e-06
SW620_cAMP	1780	LQELIQK		0.086067	0	1	1	1	O00410	0	871.525	112308932	1.87	0	0.04377
SW620_cAMP	1781	NFGEDMDDER		0.0080827	0	1	2	1	P11940	0	1227.46	128470872	1.69	0	0.00258
SW620_cAMP	1782	SLGYAYVNFQQPADAER		1.36343e-07	0	1	2	1	P11940	0	1928.91		4.04	0	5.141e-09
SW620_cAMP	1783	NLDDGIDDER		0.00651617	0	1	2	2	P11940	0	1161.5	244443624	1.71	0	0.001986
SW620_cAMP	1784	ALDTMNFDVIK	1xOxidation [M5(100)]	0.000213377	0	1	2	1	P11940	0	1282.63	83937079.5	2.07	0	3.353e-05
SW620_cAMP	1785	SGVGNIFIK		0.00263983	0	1	3	1	P11940	0	934.536	105350590.5	1.54	0	0.0006776
SW620_cAMP	1786	QAHLTNQYMQR		0.00550326	0	1	1	1	P11940	0	1389.67	240170760	2.85	0	0.001622
SW620_cAMP	1787	IVATKPLYVALAQR		0.03684	0	1	2	1	P11940	0	1542.94	57913876	1.85	0	0.01577
SW620_cAMP	1788	ALDTMNFDVIK		0.0558586	0	1	2	1	P11940	0	1266.64	26511438	1.5	0	0.02605
SW620_cAMP	1789	SKVDEAVAVLQAHQAK		0.0608054	0	1	2	1	P11940	1	1693.92	81328224	1.6	0	0.02882
SW620_cAMP	1790	EFTNVYIK		0.0800594	0	1	2	2	P11940	0	1013.53	191417929	1.52	0	0.06569
SW620_cAMP	1791	AVTEMNGR		0.124986	0	1	4	1	P11940	0	877.42	54148780.19	1.92	0	0.06865
SW620_cAMP	1792	NFYVEHPEVAR		0.000654465	0	1	1	1	Q92841	0	1360.66	71274324	2.73	0	0.0001275
SW620_cAMP	1793	ELAQQVQQVADDYGK		1.08045e-05	0	1	1	2	Q92841	0	1691.82	70124591	3.13	0	9.477e-07
SW620_cAMP	1794	VLEEANQAINPK		0.00686684	0	1	1	2	Q92841	0	1325.71	128860594	1.9	0	0.002995
SW620_cAMP	1795	SSQSSSQQFSGIGR		1.75403e-05	0	1	1	1	Q92841	0	1455.68	99183074	3.35	0	1.69e-06
SW620_cAMP	1801	NDGVGQISGFYVGR		3.3225e-06	0	1	1	4	Q9BRQ8	0	1468.72	247806058	2.97	0	2.316e-07
SW620_cAMP	1802	ASVETGFAK		0.011728	0	1	1	2	Q9BRQ8	0	909.468	430051148	2.41	0	0.007757
SW620_cAMP	1803	GVQLLLSER		0.00216491	0	1	1	2	Q9BRQ8	0	1014.59	150128011.5	2.08	0	0.0005312
SW620_cAMP	1804	EVTLIHSQVALADK		7.67528e-07	0	1	1	1	Q9BRQ8	0	1523.84	65990792	3.82	0	4.041e-08
SW620_cAMP	1805	KGVQLLLSER		0.0151421	0	1	1	1	Q9BRQ8	1	1142.69	70596205.25	1.66	0	0.005456
SW620_cAMP	1806	GTEVATNLVILCTGIK	1xCarbamidomethyl [C12]	6.44787e-05	0	1	1	1	Q9BRQ8	0	1688.93	60772598.5	3.25	0	8.041e-06
SW620_cAMP	1807	LASSGALR		0.0455208	0	1	1	2	Q9BRQ8	0	774.447	564024139	1.92	0	0.02041
SW620_cAMP	1808	QGLVVGIDLK		0.0787305	0	1	1	1	Q9BRQ8	0	1041.63	81647029	1.5	0	0.03954
SW620_cAMP	1809	INSSAYR		0.115842	0	1	1	2	Q9BRQ8	0	810.41	312279425	2.07	0	0.08427
SW620_cAMP	1810	CTLTSIPQTQALLNK	1xCarbamidomethyl [C1]	8.14383e-05	0	1	1	2	O95486	0	1687.9	53942438	2.73	0	1.062e-05
SW620_cAMP	1811	SMTASLSDAR		0.00259404	0	1	1	2	O95486	0	1038.49	152216648	2.31	0	0.0007906
SW620_cAMP	1812	VDNLSDEGALNISDR		1.93532e-07	0	1	1	2	O95486	0	1617.77	115919925	3.7	0	7.782e-09
SW620_cAMP	1813	VVNLLQER		0.00586752	0	1	1	2	O95486	0	970.568	171034056	2.45	0	0.001755
SW620_cAMP	1814	TIPQPPILQLSVEK		0.0160464	0	1	1	1	O95486	0	1562.92	24778857	1.84	0	0.005839
SW620_cAMP	1815	SFQTGTNAR		0.037479	0	1	1	3	O95486	0	981.475	150636015	1.9	0	0.02116
SW620_cAMP	1816	LNCNPELFR	1xCarbamidomethyl [C3]	0.0587781	0	1	1	1	O95486	0	1162.57	109246630	1.41	0	0.02768
SW620_cAMP	1817	ELVQDLLK		0.0757106	0	1	1	1	O95486	0	957.562	60672504	1.51	0	0.03766
SW620_cAMP	1818	VYGEPHR		0.0841746	0	1	1	2	O95486	0	857.426	48009857.75	1.73	0	0.04276
SW620_cAMP	1819	DLVQLPVVTSSTIVR		0.120334	0	1	1	1	O95486	0	1626.94	13786612	1.63	0	0.06568
SW620_cAMP	1821	TLSSPSNRPSGETSVPPPPAVGR		6.77294e-06	0	1	1	1	Q8WWM7	0	2290.18	107941518	4.04	0	5.43e-07
SW620_cAMP	1822	TLEPQELAR		0.0211895	0	1	1	2	Q8WWM7	0	1056.57	59584412	1.31	0	0.00813
SW620_cAMP	1823	IAMENDDGRTEEEK		0.023513	0	1	1	1	Q8WWM7	1	1636.71	58482632	1.34	0	0.009216
SW620_cAMP	1824	GPHHLDNSSPGPGSEAR		2.50434e-05	0	1	1	2	Q8WWM7	0	1714.79	75981897.75	3.53	0	2.586e-06
SW620_cAMP	1825	VPGLQNEQK		0.00727858	0	1	1	1	Q8WWM7	0	1012.54	74382911	1.86	0	0.002265
SW620_cAMP	1826	GEDKDEGPVAEQVK		0.000380303	0	1	1	1	Q8WWM7	1	1500.72	76583347.25	2.77	0	6.658e-05
SW620_cAMP	1827	ISLAPTDVK		0.0273193	0	1	1	1	Q8WWM7	0	943.546	202303652	1.34	0	0.01106
SW620_cAMP	1828	EIESSPQYR		0.0292749	0	1	1	2	Q8WWM7	0	1108.53	68153383.5	1.47	0	0.03738
SW620_cAMP	1829	STSTPTSPGPR		0.0521829	0	1	1	2	Q8WWM7	0	1087.54	101473759.5	1.92	0	0.02408
SW620_cAMP	1830	ESPSLASR		0.151594	0	1	1	1	Q8WWM7	0	846.432	54695127	1.74	0	0.08692
SW620_cAMP	1831	IISNASCTTNCLAPLAK	2xCarbamidomethyl [C7; C11]	2.1677e-08	0	1	1	1	P04406	0	1833.92	128351002	2.87	0	5.688e-10
SW620_cAMP	1832	GALQNIIPASTGAAK		5.10509e-05	0	1	1	4	P04406	0	1411.79	478085917	2.93	0	6.052e-06
SW620_cAMP	1833	LVINGNPITIFQER		1.63941e-06	0	1	1	3	P04406	0	1613.9	29249074	3.35	0	9.968e-08
SW620_cAMP	1834	LISWYDNEFGYSNR		0.00298381	0	1	1	1	P04406	0	1763.8		1.43	0	0.0007804
SW620_cAMP	1835	LTGMAFR		0.0549169	0	1	2	3	P04406	0	795.418	394818322	1.78	0	0.02932
SW620_cAMP	1836	VIISAPSADAPMFVMGVNHEK	2xOxidation [M12(100); M15(100)]	0.0778562	0	1	1	1	P04406	0	2245.1	102057295	1.69	0	0.03879
SW620_cAMP	1837	QASEGPLK		0.0837077	0	1	1	1	P04406	0	829.441	34463054	1.78	0	0.04257
SW620_cAMP	1838	SSGGGECTVSTQEHEAPGTFR	1xCarbamidomethyl [C7]	6.00634e-07	0	1	1	1	Q8TDB6	0	2193.95	131744216	2.65	0	3.023e-08
SW620_cAMP	1839	AYITTLCPSIR	1xCarbamidomethyl [C7]	0.00951299	0	1	1	1	Q8TDB6	0	1294.68		1.64	0	0.003117
SW620_cAMP	1840	VCGDFQDIER	1xCarbamidomethyl [C2]	0.000277481	0	1	1	1	Q8TDB6	0	1238.55	76233981	1.55	0	4.584e-05
SW620_cAMP	1841	AGIQTEEHPNPGK		0.000159363	0	1	1	1	Q8TDB6	0	1377.68	17940462	2.44	0	2.367e-05
SW620_cAMP	1842	DSCISPSEPETK	1xCarbamidomethyl [C3]	0.00211497	0	1	1	1	Q8TDB6	0	1349.59	71436895	2.02	0	0.0005177
SW620_cAMP	1843	GSVSSEASELDKK		3.14464e-05	0	1	1	1	Q8TDB6	1	1336.66	93521819	3.36	0	3.4e-06
SW620_cAMP	1844	ISEAFVK		0.119683	0	1	1	1	Q8TDB6	0	793.445	84193882	1.5	0	0.06513
SW620_cAMP	1845	LIELHSPDSR		0.000923505	0	1	1	2	Q13425	0	1166.62	268390088	2.05	0	0.0006671
SW620_cAMP	1846	ILVQGCHAAAELIK	1xCarbamidomethyl [C6]	0.000912788	0	1	1	1	Q13425	0	1522.84	83482246	2.86	0	0.0001902
SW620_cAMP	1847	DAWASPCHSYPLVATR	1xCarbamidomethyl [C7]	0.00174456	0	1	1	1	Q13425	0	1830.86		1.98	0	0.0004116
SW620_cAMP	1848	QATHDQAVQALK		0.000200106	0	1	1	4	Q13425	0	1309.69	277571998	3.54	0	3.098e-05
SW620_cAMP	1849	GPAGEAGASPPVR		0.00940295	0	1	1	1	Q13425	0	1165.6	68805526	1.92	0	0.003092
SW620_cAMP	1850	ENGGSSSILYR		0.07321	0	1	1	1	Q13425	0	1182.57	46044386	1.23	0	0.03615
SW620_cAMP	1851	IFPGLAADQSR		0.0757106	0	1	1	1	Q13425	0	1174.62	128536200	1.08	0	0.03762
SW620_cAMP	1852	AGLVELLLR		0.0875125	0	1	1	1	Q13425	0	983.625	88902970	1.36	0	0.04481
SW620_cAMP	1853	NTLILR		0.117748	0	1	1	1	Q13425	0	729.462	107929971	1.46	0	0.06407
SW620_cAMP	1854	QEAGGLGISIK		0.137711	0	1	1	1	Q13425	0	1072.6	161584303	1.93	0	0.07756
SW620_cAMP	1855	LYRPGSVAYVSR		1.12552e-05	0	1	1	1	P53396	0	1367.74	46479956	3.5	0	9.958e-07
SW620_cAMP	1856	FGGALDAAAK		0.00918667	0	1	1	1	P53396	0	920.484	128881504.3	2.28	0	0.003002
SW620_cAMP	1857	FICTTSAIQNR	1xCarbamidomethyl [C3]	0.00118693	0	1	1	2	P53396	0	1310.65		1.85	0	0.002856
SW620_cAMP	1858	LGQEATVGK		0.0109378	0	1	1	2	P53396	0	902.494	162168613	2.35	0	0.00369
SW620_cAMP	1859	TIAIIAEGIPEALTR		0.00293206	0	1	1	1	P53396	0	1567.91	11279166.5	1.89	0	0.0007655
SW620_cAMP	1860	TASFSESR		0.0199983	0	1	1	1	P53396	0	884.411	88198389	2.06	0	0.007598
SW620_cAMP	1861	IGNTGGMLDNILASK	1xOxidation [M7(100)]	0.0406069	0	1	1	1	P53396	0	1519.78	62058187	1.6	0	0.01779
SW620_cAMP	1862	YQDTPGVK		0.0791711	0	1	1	2	P53396	0	907.452	185218574.3	1.95	0	0.03968
SW620_cAMP	1863	NMADAMR		0.0919874	0	1	1	1	P53396	0	808.344	48222792	1.92	0	0.04761
SW620_cAMP	1864	NCGSFTR	1xCarbamidomethyl [C2]	0.098831	0	1	1	1	P53396	0	841.362	17711400.5	1.94	0	0.0517
SW620_cAMP	1865	LNPEDIKK		0.101031	0	1	1	1	P53396	1	956.541		1.81	0	0.05324
SW620_cAMP	1866	LTLLNPK		0.108498	0	1	1	1	P53396	0	798.508	77795716	1.78	0	0.05802
SW620_cAMP	1867	SSVLIAQQTDTSDPEK		1.74228e-07	0	1	1	2	P46060	0	1718.84	106969533	3.62	0	6.872e-09
SW620_cAMP	1868	ILAAALTECHR	1xCarbamidomethyl [C9]	2.25454e-05	0	1	1	1	P46060	0	1254.66	140943406	3.16	0	2.285e-06
SW620_cAMP	1869	SSACFTLQELK	1xCarbamidomethyl [C4]	0.00666976	0	1	1	1	P46060	0	1283.63	49325514	1	0	0.002044
SW620_cAMP	1870	LEGNTVGVEAAR		6.87551e-05	0	1	1	2	P46060	0	1215.63	89827834	2.25	0	8.672e-06
SW620_cAMP	1871	VINLNDNTFTEK		0.000100485	0	1	1	1	P46060	0	1407.71	108447000	2.96	0	1.358e-05
SW620_cAMP	1872	DAALAVAEAMADK		0.127717	0	1	1	1	P46060	0	1275.62	23644020	1.89	0	0.07076
SW620_cAMP	1875	EEEQEDLTK		0.00274985	0	1	1	1	Q8TAQ2	0	1120.5	45208905	1.99	0	0.0007083
SW620_cAMP	1876	IEESGNDEAR		0.00190413	0	1	1	1	Q8TAQ2	0	1119.49	5166476.75	1.38	0	0.000458
SW620_cAMP	1877	EVVESEGERK		0.00385659	0	1	1	1	Q8TAQ2	1	1161.57	8740977.75	1.74	0	0.001062
SW620_cAMP	1878	EVVESEGER		0.0106245	0	1	1	1	Q8TAQ2	0	1033.48	60002529.5	2.21	0	0.00356
SW620_cAMP	1879	GHREEEQEDLTK		8.93332e-07	0	1	1	1	Q8TAQ2	1	1470.68	24782441.5	5.07	0	4.847e-08
SW620_cAMP	1880	IIYPTAPPR		0.00832138	0	1	1	7	Q5VWZ2	0	1027.59	2041427576	1.73	0	0.006974
SW620_cAMP	1881	MAAASGSVLQR	1xMet-loss+Acetyl [N-Term]	0.000171927	0	1	1	6	Q5VWZ2	0	1001.54	1423129913	3.01	0	0.0002931
SW620_cAMP	1882	ASAVYQALQK		0.00107483	0	1	1	5	Q5VWZ2	0	1078.59	1118857551	2	0	0.0002301
SW620_cAMP	1883	HSASLIFLHGSGDSGQGLR		0.000407898	0	1	1	2	Q5VWZ2	0	1938.98	290017934	3.84	0	7.276e-05
SW620_cAMP	1884	QVLNQDLTFQHIK		0.000352512	0	1	1	3	Q5VWZ2	0	1583.85	505761568	2.07	0	0.0004191
SW620_cAMP	1885	CIVSPAGR	1xCarbamidomethyl [C1]	0.0334155	0	1	1	2	Q5VWZ2	0	859.445	1099008168	2.23	0	0.01404
SW620_cAMP	1886	TELDILK		0.0628998	0	1	1	3	Q5VWZ2	0	831.482	840090440.5	1.79	0	0.03093
SW620_cAMP	1887	GGISNVWFDR		0.0669205	0	1	1	2	Q5VWZ2	0	1150.56	312678172	0.99	0	0.05956
SW620_cAMP	1888	LWILTK		0.113344	0	1	1	3	Q5VWZ2	0	773.492	330585732	1.49	0	0.06114
SW620_cAMP	1889	TAEEQGELAFQDAK		4.98726e-05	0	1	1	1	Q6KB66	0	1536.72	67317386	2.9	0	5.893e-06
SW620_cAMP	1890	SEIADLNVR		0.0162336	0	1	1	1	Q6KB66	0	1016.54	82805614	1.84	0	0.005926
SW620_cAMP	1891	SQLEEQAAR		0.0054395	0	1	1	2	Q6KB66	0	1031.51	78970990	2.36	0	0.001603
SW620_cAMP	1892	SAEYGSSLQSSR		0.000200106	0	1	1	2	Q6KB66	0	1271.59	57937209	2.04	0	3.109e-05
SW620_cAMP	1893	LAQLEAALQQAK		0.029444	0	1	1	1	Q6KB66	0	1283.73	62680994	1.65	0	0.01206
SW620_cAMP	1894	TIYEQELK		0.0266965	0	1	1	1	Q6KB66	0	1023.54	55897128	1.36	0	0.01071
SW620_cAMP	1895	LDPAVQQLK		0.0442406	0	1	1	1	Q6KB66	0	1011.58	63939224	1.8	0	0.01976
SW620_cAMP	1896	LVEGEEGR		0.0552291	0	1	1	1	Q6KB66	0	888.442	27322619.5	1.42	0	0.02576
SW620_cAMP	1897	SLEEAEAYSR		0.0669205	0	1	1	1	Q6KB66	0	1154.53	53943554	1.04	0	0.03238
SW620_cAMP	1898	AQYDAVAAR		0.0646978	0	1	1	1	Q6KB66	0	964.485	339901168	1.9	0	0.03115
SW620_cAMP	1899	VHIDIGADGR		0.0139605	0	1	1	2	P31942	0	1052.55	142315764	1.92	0	0.004944
SW620_cAMP	1900	DGMDNQGGYGSVGR		8.55443e-06	0	1	1	2	P31942	0	1412.59	130692299	3.55	0	2.058e-06
SW620_cAMP	1901	STGEAFVQFASK		0.000565604	0	1	1	2	P31942	0	1271.63	214006048	2.3	0	0.000107
SW620_cAMP	1902	HNGPNDASDGTVR		1.875e-06	0	1	1	6	P31942	0	1339.6	133650212.5	4.13	0	0.0001628
SW620_cAMP	1903	EIAENALGK		0.115213	0	1	1	2	P31942	0	944.505	264569618	2.01	0	0.06232
SW620_cAMP	1904	VQISQLHQEIQR		3.31428e-05	0	1	1	1	Q8N1N4	0	1478.81	90254633	3.15	0	3.61e-06
SW620_cAMP	1905	QLEQLQGER		0.012502	0	1	1	1	Q8N1N4	0	1100.57	72802742.5	2.11	0	0.004339
SW620_cAMP	1906	QNASLQAAITDAEQR		5.38049e-05	0	1	1	1	Q8N1N4	0	1615.8	32843373.5	3.04	0	6.439e-06
SW620_cAMP	1907	LQSQTENLK		0.00897533	0	1	1	2	Q8N1N4	0	1060.56	63165723.5	1.95	0	0.003516
SW620_cAMP	1908	LQSQTENLKK		0.00727858	0	1	1	1	Q8N1N4	1	1188.66	94175605.75	2.97	0	0.002267
SW620_cAMP	1910	TLNNQFASFIDK		0.0211895	0	1	1	1	Q8N1N4	0	1397.71	35262588	1.5	0	0.008144
SW620_cAMP	1912	NEINELTR		0.0106864	0	1	1	2	Q9NSB2	0	988.506	169302511	2.37	0	0.003949
SW620_cAMP	1913	QLEVLVSDQAR		3.70306e-05	0	1	1	2	Q9NSB2	0	1257.68	73507547	2.71	0	4.143e-06
SW620_cAMP	1914	VAPATGDLLSTGTR		0.00138949	0	1	1	2	Q9NSB2	0	1358.73	175044870	2.02	0	0.0003131
SW620_cAMP	1915	LKAEIEHAK		0.00188204	0	1	1	1	Q9NSB2	1	1038.59	38640994.25	1.75	0	0.0004516
SW620_cAMP	1917	SVITFGSYSPR		0.0396881	0	1	1	2	Q9NSB2	0	1213.62	85695540	1.39	0	0.01725
SW620_cAMP	1918	AQYEEVAR		0.0452619	0	1	1	2	Q9NSB2	0	965.469	12121714.5	1.92	0	0.02029
SW620_cAMP	1921	LADLECALQQAK	1xCarbamidomethyl [C6]	0.134063	0	1	1	1	Q9NSB2	0	1359.69		1.45	0	0.07505
SW620_cAMP	1922	LQAEISNVK		0.0182288	0	1	1	1	Q7Z794	0	1001.56	53757962	1.91	0	0.006805
SW620_cAMP	1923	QLLEGEESR		0.0019835	0	1	1	1	Q7Z794	0	1060.53	37486784.5	2.25	0	0.0004784
SW620_cAMP	1928	SGNYPSSLSNETDR		1.75403e-05	0	1	1	2	Q9NS86	0	1526.67	196081994	2.63	0	1.695e-06
SW620_cAMP	1929	VTCDQTYLLR	1xCarbamidomethyl [C3]	0.000427397	0	1	1	2	Q9NS86	0	1268.63	118403695	1.98	0	7.669e-05
SW620_cAMP	1930	SVVCQESDLPDELLYGR	1xCarbamidomethyl [C4]	2.78624e-08	0	1	1	1	Q9NS86	0	1979.94	32534517	3.7	0	7.701e-10
SW620_cAMP	1931	SDCESQECVTK	2xCarbamidomethyl [C3; C8]	0.00034842	0	1	1	2	Q9NS86	0	1342.52	112620109	2.74	0	6.011e-05
SW620_cAMP	1932	LVGDVIQR		0.00990832	0	1	1	1	O00746	0	899.531	183293930	1.91	0	0.003288
SW620_cAMP	1933	TLVAVKPDGVQR		1.79547e-05	0	1	1	3	O00746	0	1282.75	262278992	2.9	0	1.747e-06
SW620_cAMP	1934	NVIHASDSVEGAQR		7.07293e-07	0	1	1	4	O00746	0	1482.73	369678693	3.98	0	1.144e-05
SW620_cAMP	1935	AGDKPHMQTYEVDLNK		0.0213124	0	1	1	1	P21912	0	1845.88	153421610.3	1.72	0	0.008207
SW620_cAMP	1936	YLGPAVLMQAYR	1xOxidation [M8(100)]	0.00887149	0	1	1	1	P21912	0	1397.72	43648643	1.68	0	0.00287
SW620_cAMP	1937	IKNEVDSTLTFR		0.0012079	0	1	1	1	P21912	1	1422.76	68393953	1.78	0	0.0002646
SW620_cAMP	1938	QQYLQSIEER		0.000871148	0	1	1	2	P21912	0	1293.64	220703104	2.12	0	0.0002587
SW620_cAMP	1939	DLVPDLSNFYAQYK		2.23389e-06	0	1	1	3	P21912	0	1672.82	82552546	2.55	0	1.445e-07
SW620_cAMP	1940	DDFTEER		0.0468368	0	1	1	2	P21912	0	911.374	295305595	1.92	0	0.02104
SW620_cAMP	1941	CHTIMNCTR	2xCarbamidomethyl [C1; C7]	0.0518873	0	1	1	2	P21912	0	1192.5	47615792	1.58	0	0.0238
SW620_cAMP	1942	VHVTVDLK		0.0106864	0	1	1	1	O60547	0	910.536	68101834	2.93	0	0.0036
SW620_cAMP	1943	TCGLINSVK	1xCarbamidomethyl [C2]	0.00513158	0	1	1	1	O60547	0	991.524	311449137	2.27	0	0.001491
SW620_cAMP	1944	GYEVHGIVR		0.00827309	0	1	1	1	O60547	0	1029.55	123764992.5	2.07	0	0.002649
SW620_cAMP	1945	FYQASTSELYGK		0.000440055	0	1	1	2	O60547	0	1393.66	252992548	2.32	0	7.957e-05
SW620_cAMP	1946	NPQAHIEGNMK	1xOxidation [M10(100)]	0.00084117	0	1	1	1	O60547	0	1254.59	33582880.5	2.99	0	0.0001726
SW620_cAMP	1947	NPQAHIEGNMK		0.00262448	0	1	1	1	O60547	0	1238.59	219815913.5	2.94	0	0.00067
SW620_cAMP	1948	LHYGDLTDSTCLVK	1xCarbamidomethyl [C11]	0.0530793	0	1	1	1	O60547	0	1621.79	69806006.5	1.82	0	0.02454
SW620_cAMP	1949	VQEIPQK		0.0748682	0	1	1	2	O60547	0	841.478	365526392.5	1.72	0	0.06072
SW620_cAMP	1952	SQKEEDEQEDLTK		0.00702867	0	1	1	1	Q92922	1	1578.71	55968798	2.08	0	0.002178
SW620_cAMP	1953	AENKVENETDEGDKAQDGENEK		2.58491e-06	0	1	1	1	Q92922	2	2449.06	16874847.25	3.6	0	1.727e-07
SW620_cAMP	1954	YVHADAPTNK		0.00092891	0	1	1	2	Q92922	0	1115.55	56447530.63	2.94	0	0.0001946
SW620_cAMP	1955	LPLQDVYK		0.0138797	0	1	3	3	P68104	0	975.551	778756012	1.88	0	0.01154
SW620_cAMP	1956	YYVTIIDAPGHR		0.000121124	0	1	2	3	P68104	0	1404.73	220196308	2.26	0	1.703e-05
SW620_cAMP	1957	IGGIGTVPVGR		0.00128048	0	1	3	4	P68104	0	1025.61	1090879881	2.65	0	0.002458
SW620_cAMP	1958	STTTGHLIYK		0.0112604	0	1	3	4	P68104	0	1120.6	572192865	2.07	0	0.01164
SW620_cAMP	1959	VETGVLKPGMVVTFAPVNVTTEVK		0.0420241	0	1	2	1	P68104	0	2515.38	39773903	1.56	0	0.01856
SW620_cAMP	1960	QTVAVGVIK		0.0728009	0	1	3	1	P68104	0	914.567	555576463	2.43	0	0.03593
SW620_cAMP	1961	QLIVGVNK		0.0827812	0	1	3	1	P68104	0	870.541	538282465	1.81	0	0.04197
SW620_cAMP	1962	AGGAAVVITEPEHTK		3.72474e-05	0	1	1	3	Q9P258	0	1479.78	282877434	3.71	0	4.164e-06
SW620_cAMP	1963	AVQDLCGWR	1xCarbamidomethyl [C6]	0.0221927	0	1	1	1	Q9P258	0	1104.53	114330238	1.08	0	0.008636
SW620_cAMP	1964	IEYDCELVPR	1xCarbamidomethyl [C5]	0.000123264	0	1	1	2	Q9P258	0	1293.61	105946672	2.19	0	1.735e-05
SW620_cAMP	1965	KLPEYNPR		0.0144552	0	1	1	1	Q9P258	1	1016.55	58450082	1.96	0	0.005151
SW620_cAMP	1966	YGCLAGVR	1xCarbamidomethyl [C3]	0.0274772	0	1	1	2	Q9P258	0	895.445	137797915.5	2.1	0	0.0111
SW620_cAMP	1968	QETVECLR	1xCarbamidomethyl [C6]	0.00678732	0	1	1	2	Q13555	0	1034.49	120484277	2.45	0	0.002081
SW620_cAMP	1969	LTQYIDGQGRPR		0.000144307	0	1	2	1	Q13555	0	1403.74	51313916	2.9	0	2.103e-05
SW620_cAMP	1970	GSTESCNTTTEDEDLK	1xCarbamidomethyl [C6]	5.52129e-06	0	1	1	1	Q13555	0	1786.73	39817008.5	3.16	0	4.263e-07
SW620_cAMP	1971	HPWVCQR	1xCarbamidomethyl [C5]	0.0425071	0	1	2	1	Q13555	0	982.468	100733399	1.88	0	0.0188
SW620_cAMP	1972	MATTATCTR	1xCarbamidomethyl [C7]; 1xMet-loss+Acetyl [N-Term]	0.112114	0	1	1	2	Q13555	0	923.425	141643232	2.05	0	0.06034
SW620_cAMP	1973	FVEEQNLK		0.0221927	0	1	1	2	Q16875	0	1006.52	145264031	2.01	0	0.008595
SW620_cAMP	1974	YPTGESYQDLVQR		8.55443e-06	0	1	1	1	Q16875	0	1555.74	48823955	3.05	0	7.192e-07
SW620_cAMP	1975	EGGQIAVFDATNTTR		0.000254217	0	1	1	2	Q16875	0	1579.77	91967557	2.33	0	9.863e-05
SW620_cAMP	1976	IGGDSGLSSR		0.00243282	0	1	1	1	Q16875	0	948.475	191544156.3	2.86	0	0.0006119
SW620_cAMP	1977	QCALAALR	1xCarbamidomethyl [C2]	0.041074	0	1	2	1	Q16875	0	902.488	39198389	1.78	0	0.01807
SW620_cAMP	1978	LPYEQWK		0.0533814	0	1	1	1	Q16875	0	963.493	58932825	0.93	0	0.02465
SW620_cAMP	1979	LTPVAYGCR	1xCarbamidomethyl [C8]	0.0961444	0	1	1	1	Q16875	0	1036.52	108655948	1.83	0	0.05018
SW620_cAMP	1981	NYILDQTNVYGSAQR		3.22692e-06	0	1	1	1	Q9BUJ2	0	1741.85	68867523	2.41	0	2.241e-07
SW620_cAMP	1982	NPPGASTYNK		0.00962431	0	1	1	1	Q9BUJ2	0	1048.51	104893665.5	2.36	0	0.003176
SW620_cAMP	1983	QENESGYER		0.000984737	0	1	1	1	Q9BUJ2	0	1111.47	18627188.5	2.02	0	0.0002084
SW620_cAMP	1984	HLPSTEPDPHVVR		1.1454e-05	0	1	1	1	Q9BUJ2	0	1483.77	159855576	3.14	0	1.021e-06
SW620_cAMP	1985	QNQFYDTQVIK		0.0552291	0	1	1	1	Q9BUJ2	0	1383.69	86588049	2.34	0	0.02573
SW620_cAMP	1986	LIQIAAR		0.154844	0	1	1	1	Q9BUJ2	0	784.504	67963113	1.26	0	0.08926
SW620_cAMP	1987	VVAEVYDQER		0.000599601	0	1	1	2	Q9UHX1	0	1207.6	185594312	1.84	0	0.0001154
SW620_cAMP	1988	DIDDDLEGEVTEECGK	1xCarbamidomethyl [C14]	3.95845e-06	0	1	1	2	Q9UHX1	0	1823.75	112690229.5	2.63	0	2.869e-07
SW620_cAMP	1989	QGEEEDAEIIVK		6.7957e-05	0	1	1	2	Q9UHX1	0	1359.66	171127278	3.14	0	8.527e-06
SW620_cAMP	1990	KVVAEVYDQER		0.0495807	0	1	1	1	Q9UHX1	1	1335.69	97643886	2.57	0	0.02266
SW620_cAMP	1991	YAMEQSIK		0.07321	0	1	1	1	Q9UHX1	0	969.471	152568737	1.5	0	0.03608
SW620_cAMP	1992	SVFEAFGK		0.084644	0	1	1	2	Q9UHX1	0	884.451	108945479.8	1.36	0	0.04373
SW620_cAMP	1993	GYGFIEYEK		0.10499	0	1	1	1	Q9UHX1	0	1105.52	417290982.8	1.03	0	0.05593
SW620_cAMP	1994	EHGGSIVNIIVPTK		0.00413607	0	1	1	2	Q9BY49	0	1463.82	92478280.25	2.98	0	0.001154
SW620_cAMP	1995	AGFPLAVHSGAAR		0.0032948	0	1	1	3	Q9BY49	0	1253.67	233101283.3	2.44	0	0.0008829
SW620_cAMP	1996	ELLELGSNVVIASR		2.3078e-05	0	1	1	2	Q9BY49	0	1499.84	45226021.5	2.88	0	2.354e-06
SW620_cAMP	1997	SLALEWACSGIR	1xCarbamidomethyl [C8]	0.00566595	0	1	1	1	Q9BY49	0	1362.68	19066510	1.6	0	0.001686
SW620_cAMP	1998	AGVYNLTK		0.0292749	0	1	1	2	Q9BY49	0	865.478	233107127	2.12	0	0.01197
SW620_cAMP	1999	GAGDLSVVK		0.0422649	0	1	1	2	Q9BY49	0	845.473	285714654	2.04	0	0.0186
SW620_cAMP	2000	NEEEVNNLVK		0.0823215	0	1	1	1	Q9BY49	0	1187.59	263997668	1.25	0	0.04147
SW620_cAMP	2001	ILPVAASYSAVTR		0.00268643	0	1	1	2	Q9BSJ2	0	1347.76	73396181	1.99	0	0.0006891
SW620_cAMP	2002	ECGHDVTCPVAK	2xCarbamidomethyl [C2; C8]	0.000101073	0	1	1	2	Q9BSJ2	0	1372.6	116262859	2.98	0	1.374e-05
SW620_cAMP	2003	TPYVTTTVSAHSAK		6.18969e-05	0	1	1	1	Q9BSJ2	0	1462.75	62725431.5	3.92	0	7.656e-06
SW620_cAMP	2004	TPEDFLK		0.0362117	0	1	1	2	Q9BSJ2	0	849.435	55841223	2.01	0	0.02141
SW620_cAMP	2005	VLAIETK		0.101031	0	1	1	2	Q9BSJ2	0	773.477	115294176	1.36	0	0.05313
SW620_cAMP	2006	GPPAPAPR		0.107317	0	1	1	1	Q9BSJ2	0	762.426	98406569.75	1.9	0	0.05744
SW620_cAMP	2007	VFANAPDSACVIGLK	1xCarbamidomethyl [C10]	6.83549e-05	0	1	1	1	P17858	0	1561.8	104340316	2.94	0	8.614e-06
SW620_cAMP	2008	FDEATQLR		0.0105629	0	1	1	1	P17858	0	979.484	111058564.5	2.3	0	0.003536
SW620_cAMP	2010	LLAHQKPPK		0.000967646	0	1	1	4	P17858	0	1031.64	121727761	2.01	0	0.0002038
SW620_cAMP	2011	VNVEHMTEK		0.0536851	0	1	1	1	P17858	0	1086.52		1.25	0	0.02487
SW620_cAMP	2012	DTDFEHR		0.100477	0	1	1	1	P17858	0	919.39	28433083	2.07	0	0.05277
SW620_cAMP	2013	AIVICGAEGK	1xCarbamidomethyl [C5]	0.0121441	0	1	1	1	Q08426	0	1017.54	82865544	2.39	0	0.00418
SW620_cAMP	2014	NPPVNAISTTLLR		0.00345215	0	1	1	1	Q08426	0	1395.8	27846263	1.86	0	0.0009313
SW620_cAMP	2015	IHKPDPWLSK		0.0232428	0	1	1	1	Q08426	0	1220.68	35516847	1.74	0	0.009135
SW620_cAMP	2016	IPVIAVDSDK		0.01166	0	1	1	1	Q08426	0	1056.59		1.82	0	0.003983
SW620_cAMP	2017	QHPGCLAQEACVR	2xCarbamidomethyl [C5; C11]	0.00149899	0	1	1	1	Q08426	0	1525.7	43033978.5	2.86	0	0.0003429
SW620_cAMP	2018	VSDQPLESR		0.0024046	0	1	1	2	Q08426	0	1030.52	97844592	2.85	0	0.0006021
SW620_cAMP	2019	FSAGADIR		0.0460428	0	1	1	1	Q08426	0	836.426	63839938	1.81	0	0.02071
SW620_cAMP	2020	LTGVPAALDLITSGR		0.119035	0	1	1	1	Q08426	0	1483.85	12990317.69	1.7	0	0.06477
SW620_cAMP	2021	ILADEALK		0.116474	0	1	1	1	Q08426	0	872.509	85026163	1.33	0	0.06307
SW620_cAMP	2022	QSTWEKPDDLK		0.00122923	0	1	1	1	O75400	0	1346.66	45395117	1.82	0	0.0002705
SW620_cAMP	2023	EPAFEDITLESER		0.00836995	0	1	1	1	O75400	0	1535.72		1.98	0	0.002688
SW620_cAMP	2024	FLENHEK		0.0177083	0	1	1	1	O75400	0	916.452	37493268.38	1.47	0	0.006578
SW620_cAMP	2025	ALEKEEEEEK		0.00698786	0	1	1	1	O75400	1	1233.58	13617334.75	2.13	0	0.002166
SW620_cAMP	2026	ALEKEEEEEKQK		7.63731e-05	0	1	1	3	O75400	2	1489.74	69965986	3.42	0	5.681e-05
SW620_cAMP	2027	FYVEDLK		0.076562	0	1	1	1	O75400	0	913.467	29927435.5	1.21	0	0.03803
SW620_cAMP	2028	ALYSLALR		0.0215603	0	1	1	1	Q13470	0	906.541	39200167.25	1.81	0	0.008294
SW620_cAMP	2029	AAALSGGLLSDPELQR		2.37616e-05	0	1	1	1	Q13470	0	1597.85	47969846	3.26	0	2.432e-06
SW620_cAMP	2030	GDQHPGSIDGDRK		2.24141e-05	0	1	1	2	Q13470	1	1381.65	9863163.328	3.61	0	2.272e-06
SW620_cAMP	2031	GDQHPGSIDGDR		0.000617358	0	1	1	1	Q13470	0	1253.55	90429414	3.34	0	0.0001188
SW620_cAMP	2032	NLLLASPR		0.0909748	0	1	1	1	Q13470	0	883.536	108328088	1.66	0	0.04689
SW620_cAMP	2033	DPTAEQFQEELEK		2.55491e-06	0	1	1	1	P31944	0	1563.72	46908688	3.26	0	1.703e-07
SW620_cAMP	2034	FQQAIDSR		0.0213124	0	1	1	2	P31944	0	964.485	339901168	2.08	0	0.008194
SW620_cAMP	2035	KTNPEIQSTLR		3.74655e-05	0	1	1	3	P31944	1	1286.71	128626012	3.28	0	0.004233
SW620_cAMP	2036	TNPEIQSTLR		0.0498635	0	1	1	1	P31944	0	1158.61	81309318	1.25	0	0.02277
SW620_cAMP	2037	LENLFEALNNK		0.120334	0	1	1	1	P31944	0	1304.68	26716931	1.29	0	0.06574
SW620_cAMP	2038	EQTEGEYSSLEHESAR		5.81913e-06	0	1	1	2	O43837	0	1851.8	250216906	2.89	0	4.522e-07
SW620_cAMP	2039	FAFDYATK		0.00990832	0	1	1	2	O43837	0	962.462	121779822.5	1.63	0	0.003284
SW620_cAMP	2040	LEQVLSSMK		0.00174456	0	1	1	1	O43837	0	1034.56	90684994	2.12	0	0.0004114
SW620_cAMP	2041	HPFAQAVGR		0.00940295	0	1	1	2	O43837	0	982.522	224085787	2.25	0	0.003083
SW620_cAMP	2042	SVIGHLQTK		0.011728	0	1	1	3	O43837	0	982.568	190592835	2.1	0	0.004001
SW620_cAMP	2043	SLPGYMTR		0.115842	0	1	1	1	O43837	0	924.461	115936380	1.28	0	0.06264
SW620_cAMP	2044	VQLYGPTNVAPIISK		9.25988e-05	0	1	1	1	Q9UBL6	0	1599.91	55262526	2.93	0	1.231e-05
SW620_cAMP	2045	SSLHPVFSK		0.0126481	0	1	1	1	Q9UBL6	0	1001.54	37405068.25	2.13	0	0.004382
SW620_cAMP	2046	CVLAEVPK	1xCarbamidomethyl [C1]	0.0231089	0	1	1	1	Q9UBL6	0	915.497	45771395	1.57	0	0.009036
SW620_cAMP	2047	AFEEGQAQWDCVNPK	1xCarbamidomethyl [C11]	0.000246904	0	1	1	1	Q9UBL6	0	1778.78	38210546	2.05	0	3.997e-05
SW620_cAMP	2048	VNDDQGLQLVYR		3.45252e-05	0	1	1	2	Q9UBL6	0	1419.72	90802936	3.01	0	3.806e-06
SW620_cAMP	2049	VPDESEVVVER		0.00316301	0	1	1	1	Q08188	0	1257.63	79340764	1.26	0	0.0008382
SW620_cAMP	2050	DAATDVASR		0.0117963	0	1	1	1	Q08188	0	905.432	123022082	2.6	0	0.004049
SW620_cAMP	2051	NSVNSHTIGR		0.000158435	0	1	1	2	Q08188	0	1084.55	92455558	3.06	0	2.35e-05
SW620_cAMP	2052	VITNFNSAHDTDR		1.13491e-06	0	1	1	1	Q08188	0	1489.7	109953887.5	4.05	0	6.439e-08
SW620_cAMP	2053	ISYAQYEK		0.0471045	0	1	1	1	Q08188	0	1001.49		1.46	0	0.02125
SW620_cAMP	2054	NFASNHIQLQK		0.00320011	0	1	1	1	Q17RY0	0	1299.68	116026090	1.92	0	0.0008516
SW620_cAMP	2055	LYGGVCYAGIDTDPELK	1xCarbamidomethyl [C6]	0.00586752	0	1	3	1	Q17RY0	0	1870.89	48811200	2.17	0	0.001753
SW620_cAMP	2056	SPASPHPPPFTHR		6.65535e-06	0	1	1	1	Q17RY0	0	1427.72	92533599	4.01	0	5.32e-07
SW620_cAMP	2057	SQQQEQQDPLEK		4.41185e-05	0	1	1	3	Q17RY0	0	1457.69	150523589	2.96	0	5.083e-06
SW620_cAMP	2058	EFHKPLVK		0.0587781	0	1	3	1	Q17RY0	0	997.583	28133236	1.82	0	0.02776
SW620_cAMP	2059	IHYLDTTTLIEPAPR		0.00228161	0	1	1	1	P46109	0	1739.93	86034942	1.81	0	0.0005668
SW620_cAMP	2060	DSSTCPGDYVLSVSENSR	1xCarbamidomethyl [C5]	5.48427e-08	0	1	1	2	P46109	0	1972.86	165870125	3.77	0	1.731e-09
SW620_cAMP	2061	HGMFLVR		0.016423	0	1	1	2	P46109	0	859.461	132563720	2.43	0	0.006018
SW620_cAMP	2062	RVPCAYDK	1xCarbamidomethyl [C4]	0.0242019	0	1	1	2	P46109	1	1008.49	85927924	2.59	0	0.01841
SW620_cAMP	2063	VGMIPVPYVEK	1xOxidation [M3(100)]	0.0865463	0	1	1	2	P46109	0	1247.67	207959790	1.48	0	0.04404
SW620_cAMP	2064	VPCAYDK	1xCarbamidomethyl [C3]	0.115842	0	1	1	1	P46109	0	852.392	190807108	1.81	0	0.06273
SW620_cAMP	2065	GNSSESIEAIR		0.00176504	0	1	1	1	O60313	0	1162.57		1.85	0	0.0004173
SW620_cAMP	2066	EAVKEESIKR		0.000202456	0	1	1	1	O60313	2	1188.66	21926931.56	2.63	0	3.152e-05
SW620_cAMP	2067	TALNHCNLCR	2xCarbamidomethyl [C6; C9]	0.000297615	0	1	1	1	O60313	0	1258.58	56845685.5	2.86	0	4.992e-05
SW620_cAMP	2068	QQLTNTEVR		0.00569905	0	1	1	1	O60313	0	1088.57	56060378	1.61	0	0.001695
SW620_cAMP	2069	GKEHDDIFDK		0.0254925	0	1	1	1	O60313	1	1203.56	21885589.5	2.13	0	0.01017
SW620_cAMP	2070	IQQIIEGK		0.0597835	0	1	1	1	O60313	0	928.546	76118626	2.25	0	0.02835
SW620_cAMP	2071	VGCQVKPTR	1xCarbamidomethyl [C3]	0.00197197	0	1	1	3	Q8TE76	0	1044.56	45547134.25	2.28	0	0.0004752
SW620_cAMP	2072	GYEESEGHNTPK		0.000639362	0	1	1	1	Q8TE76	0	1347.58	31734960	2.7	0	0.0001242
SW620_cAMP	2073	GSTTINKEEVNK		0.000613765	0	1	1	1	Q8TE76	1	1319.68	32495238.25	3.48	0	0.000118
SW620_cAMP	2074	VEELEQER		0.00418458	0	1	1	1	Q8TE76	0	1031.5	36254069.75	2.27	0	0.001173
SW620_cAMP	2075	LVAEESNR		0.0306545	0	1	1	1	Q8TE76	0	917.469	37362715	1.63	0	0.01268
SW620_cAMP	2076	EEALTALGK		0.00913337	0	1	1	4	Q969S8	0	931.509	208679158	2.06	0	0.02126
SW620_cAMP	2077	AAASAPSSLLDQPCLCPAPSVR	2xCarbamidomethyl [C14; C16]	6.25687e-07	0	1	1	2	Q969S8	0	2268.11	30008904	4.01	0	3.17e-08
SW620_cAMP	2078	VLALLEENSTPQLAGILAR		8.73479e-05	0	1	1	2	Q969S8	0	2008.14	18852425	2.96	0	1.151e-05
SW620_cAMP	2079	GQLEPQWK		0.061496	0	1	1	1	Q969S8	0	985.51		1.62	0	0.02933
SW620_cAMP	2080	LTAALDR		0.0715868	0	1	1	1	Q969S8	0	759.436	416811642	1.62	0	0.03515
SW620_cAMP	2081	EDTEEYNLR		0.00294921	0	1	1	1	P51991	0	1168.51	140672408	1.6	0	0.0007735
SW620_cAMP	2082	IETIEVMEDR		0.000606642	0	1	1	1	P51991	0	1234.6	64654046.75	2.19	0	0.0001166
SW620_cAMP	2083	EDSVKPGAHLTVK		6.38887e-06	0	1	1	2	P51991	0	1380.75	219082940.5	4.07	0	5.087e-07
SW620_cAMP	2086	MEVKPPPGRPQPDSGR	1xAcetyl [N-Term]	0.100477	0	1	1	1	P51991	0	1789.9		1.29	0	0.05279
SW620_cAMP	2087	YSQNIYIQNR		0.0121441	0	1	1	1	Q99959	0	1298.65	34014300.5	1.31	0	0.004195
SW620_cAMP	2088	IQEQVQQTLAR		0.000861039	0	1	1	1	Q99959	0	1313.72	70381098.5	2.13	0	0.0001766
SW620_cAMP	2089	AGTTATYEGR		0.00200678	0	1	1	1	Q99959	0	1026.49	43031553.63	2.68	0	0.0004869
SW620_cAMP	2090	AHYTHSDYQYSQR		0.021436	0	1	1	1	Q99959	0	1655.72	24629802	0.9	0	0.008291
SW620_cAMP	2091	EAGPSVAVDSSGR		0.00775997	0	1	1	1	Q99959	0	1231.59	88226624	1.96	0	0.002441
SW620_cAMP	2092	IMAISAGDAYASNK		0.0406069	0	1	1	1	Q99959	0	1411.69	48659398	1.84	0	0.01775
SW620_cAMP	2093	TAISLLR		0.115842	0	1	1	1	Q99959	0	773.488	35312879	1.58	0	0.06295
SW620_cAMP	2094	DNIQGITKPAIR		0.0237862	0	1	1	1	P62805	0	1325.75	128220657.5	1.76	0	0.009385
SW620_cAMP	2095	ISGLIYEETR		0.00029416	0	1	1	2	P62805	0	1180.62	334348109.8	2.03	0	4.897e-05
SW620_cAMP	2096	DAVTYTEHAK		0.00817734	0	1	1	4	P62805	0	1134.54	420958111.4	1.92	0	0.005017
SW620_cAMP	2097	TVTAMDVVYALK		0.000509194	0	1	1	1	P62805	0	1310.7	39544812.5	2.8	0	9.447e-05
SW620_cAMP	2098	VFLENVIR		0.0460428	0	1	1	1	P62805	0	989.578	234269857	1.34	0	0.02066
SW620_cAMP	2099	AALEELQR		0.0101415	0	1	1	1	Q96CW5	0	929.505	120579285	2.06	0	0.003379
SW620_cAMP	2100	ATNAQFDSPEILR		2.2025e-05	0	1	1	1	Q96CW5	0	1461.73	66488090	3.36	0	2.228e-06
SW620_cAMP	2101	SEADVAQQFQYAVR		1.02171e-06	0	1	1	1	Q96CW5	0	1611.78	42011662	3.22	0	5.686e-08
SW620_cAMP	2102	VIGSNFAPTVER		0.0487416	0	1	1	1	Q96CW5	0	1289.68	34653646.5	1.55	0	0.02209
SW620_cAMP	2103	DEILPTTPISEQK		0.00283122	0	1	1	2	P23396	0	1470.77	115615928	2.12	0	0.0007356
SW620_cAMP	2104	GGKPEPPAMPQPVPTA		0.0225809	0	1	1	2	P23396	0	1573.8	116399453	2.63	0	0.008785
SW620_cAMP	2105	ELAEDGYSGVEVR		9.36863e-05	0	1	1	2	P23396	0	1423.67	122608536	2.44	0	1.254e-05
SW620_cAMP	2106	GCEVVVSGK	1xCarbamidomethyl [C2]	0.0218111	0	1	1	2	P23396	0	934.466	113052663	2.48	0	0.008456
SW620_cAMP	2107	TQNVLGEK		0.0177083	0	1	1	2	P23396	0	888.479	113582378	2.51	0	0.01874
SW620_cAMP	2108	TEIIILATR		0.0661716	0	1	1	1	P23396	0	1029.63	21018465	1.42	0	0.03203
SW620_cAMP	2109	AELNEFLTR		0.154026	0	1	1	1	P23396	0	1092.57	69374024	1.01	0	0.08835
SW620_cAMP	2110	ILQQIPDHPK		0.00451402	0	1	1	3	Q08554	0	1188.67	392551080.5	2.72	0	0.001281
SW620_cAMP	2111	DTGDIFCTR	1xCarbamidomethyl [C7]	0.0054395	0	1	1	2	Q08554	0	1084.47	119989937	1.66	0	0.001606
SW620_cAMP	2112	VQDQDLPNTPHSK		9.17519e-06	0	1	1	4	Q08554	0	1478.72	444025922	3.24	0	0.0008015
SW620_cAMP	2113	VTATDLDEPDTLHTR		0.0457811	0	1	1	1	Q08554	0	1683.82	259115480	1.82	0	0.02046
SW620_cAMP	2114	GNHAAFQADVSEAR		0.00448779	0	1	1	1	Q92506	0	1472.69	166888590	2.81	0	0.00127
SW620_cAMP	2115	AGVIGLTQTAAR		0.0145394	0	1	1	2	Q92506	0	1157.66	263646012	1.62	0	0.005179
SW620_cAMP	2116	LAGEGATVAACDLDR	1xCarbamidomethyl [C11]	1.12552e-05	0	1	1	2	Q92506	0	1518.72	216083519.5	3.78	0	1.241e-06
SW620_cAMP	2117	VGNVGQTNYAASK		2.15166e-05	0	1	1	1	Q92506	0	1308.65	170392369.3	2.49	0	2.16e-06
SW620_cAMP	2118	DATHDEAVQALK		5.8387e-05	0	1	1	2	Q13884	0	1297.64	74968102	3.69	0	7.105e-06
SW620_cAMP	2119	MAVAAAAAAAGPAGAGGGR	1xMet-loss+Acetyl [N-Term]	0.00856709	0	1	1	2	Q13884	0	1408.73	207976920	3.21	0	0.00276
SW620_cAMP	2120	LGGSTSDPPSSQSFSFHR		0.00123642	0	1	1	1	Q13884	0	1893.87	66790350.5	2.19	0	0.000272
SW620_cAMP	2121	GAGAGHPGAGGAQPPDSPAGVR		0.05248	0	1	1	3	Q13884	0	1883.91	269111465	2.49	0	0.03169
SW620_cAMP	2122	LLLQVQHASK		0.00897533	0	1	3	2	P05141	0	1136.68	824105317	2.02	0	0.002917
SW620_cAMP	2123	QIFLGGVDK		0.00686684	0	1	2	3	P05141	0	976.546	288684838	1.99	0	0.003876
SW620_cAMP	2124	YFPTQALNFAFK		0.000132208	0	1	4	14	P05141	0	1446.74	102697175	2.54	0	0.0002008
SW620_cAMP	2125	TAVAPIER		0.00951299	0	1	4	2	P05141	0	856.489	917885136	2.28	0	0.003131
SW620_cAMP	2126	GAWSNVLR		0.0536851	0	1	3	3	P05141	0	902.484	294771699.8	1.76	0	0.02484
SW620_cAMP	2127	LAADVGK		0.0719893	0	1	3	1	P05141	0	673.388	107356887	1.44	0	0.03549
SW620_cAMP	2128	GMLPDPK		0.111504	0	1	3	2	P05141	0	757.391	415306973.8	1.24	0	0.06011
SW620_cAMP	2129	MSAPAGSSHPAASAR	1xMet-loss+Acetyl [N-Term]	2.4323e-05	0	1	1	2	O95487	0	1308.63	117992118	3.29	0	2.511e-06
SW620_cAMP	2130	LTDEGAVHVNDR		1.57377e-06	0	1	1	2	O95487	0	1325.64	144162548	3.87	0	2.576e-07
SW620_cAMP	2131	SVSSSLSDAR		0.00492645	0	1	1	2	O95487	0	1008.5	103858921	2.5	0	0.001418
SW620_cAMP	2133	QEVPICTDPISK	1xCarbamidomethyl [C6]	0.0186561	0	1	1	1	Q96EK7	0	1386.69	49183923	2.09	0	0.007004
SW620_cAMP	2134	QEIMCTGHESK	1xCarbamidomethyl [C5]	0.00394759	0	1	1	1	Q96EK7	0	1319.57	29062996	2.86	0	0.001091
SW620_cAMP	2135	QVISTSSDAESR		0.00320011	0	1	1	1	Q96EK7	0	1279.61	47836221.5	1.71	0	0.0008481
SW620_cAMP	2136	QEVPTCTGPESR	1xCarbamidomethyl [C6]	0.000453088	0	1	1	1	Q96EK7	0	1360.62	43154397	2.26	0	8.246e-05
SW620_cAMP	2137	QEDPTNVGPEVK		0.00341212	0	1	1	1	Q96EK7	0	1312.64	46280584	2.06	0	0.000915
SW620_cAMP	2138	SSQGQPWR		0.0870282	0	1	1	1	Q96EK7	0	945.454	40088602	1.47	0	0.04442
SW620_cAMP	2139	MSETAPAAPAAPAPAEK	1xMet-loss+Acetyl [N-Term]	8.43414e-05	0	1	1	2	P10412	0	1520.76	118678478.8	2.28	0	0.0007034
SW620_cAMP	2140	SGVSLAALK		0.00817734	0	1	3	2	P10412	0	845.509	428301812	2.28	0	0.002615
SW620_cAMP	2141	KASGPPVSELITK		0.000146856	0	1	3	5	P10412	1	1326.76	198784187.8	3.27	0	2.144e-05
SW620_cAMP	2142	YDEYVNVK		0.0193157	0	1	1	1	Q8WUM4	0	1029.49	46390978	1.81	0	0.00728
SW620_cAMP	2143	LLDEEEATDNDLR		5.81913e-06	0	1	1	2	Q8WUM4	0	1532.71	74477447	2.66	0	3.98e-05
SW620_cAMP	2144	NIQVSHQEFSK		0.000400817	0	1	1	1	Q8WUM4	0	1316.66	55827130	2.37	0	7.115e-05
SW620_cAMP	2145	EVFPVLAAK		0.032098	0	1	1	2	Q8WUM4	0	973.572	50304376	1.49	0	0.01342
SW620_cAMP	2146	EGLENDLK		0.0332241	0	1	1	1	Q8WUM4	0	917.457	351000556	1.95	0	0.01399
SW620_cAMP	2147	IAAEIAQAEEQAR		1.66425e-05	0	1	1	1	Q969G3	0	1399.72	56666041	3.11	0	1.594e-06
SW620_cAMP	2148	LGGNPGTNSR		0.001665	0	1	1	2	Q969G3	0	972.486	56226863.25	2.93	0	0.0008979
SW620_cAMP	2149	AEAALEEESR		0.000107149	0	1	1	1	Q969G3	0	1104.52	47954672	2.29	0	1.47e-05
SW620_cAMP	2150	IEYNESMK		0.0236492	0	1	1	1	Q969G3	0	1013.46		1.46	0	0.009319
SW620_cAMP	2151	QGANINEIR		0.00659252	0	1	1	1	Q15365	0	1014.53	58108468	2.77	0	0.00201
SW620_cAMP	2153	LVVPATQCGSLIGK	1xCarbamidomethyl [C8]	0.000131439	0	1	1	2	Q15365	0	1442.8	95438351	2.03	0	0.0008442
SW620_cAMP	2154	IANPVEGSSGR		0.00259404	0	1	1	2	Q15365	0	1086.55	100681584.8	2.19	0	0.000663
SW620_cAMP	2156	TNQELQEINR		0.000174965	0	1	2	2	P07355	0	1244.62	115186906	1.75	0	2.648e-05
SW620_cAMP	2157	TPAQYDASELK		0.000141802	0	1	2	2	P07355	0	1222.6	157648948	2.71	0	2.051e-05
SW620_cAMP	2158	AYTNFDAER		0.0282805	0	1	2	1	P07355	0	1086.49	59521268	1.74	0	0.01155
SW620_cAMP	2159	DALNIETAIK		0.0498635	0	1	2	1	P07355	0	1087.6	46341248	1.14	0	0.02271
SW620_cAMP	2160	DIISDTSGDFR		0.0510104	0	1	2	1	P07355	0	1225.57	48811492	1.24	0	0.02339
SW620_cAMP	2161	QDIAFAYQR		0.0982882	0	1	1	1	P07355	0	1111.55	62932684	1.07	0	0.05155
SW620_cAMP	2162	VFQPQNLR		0.00706972	0	1	1	3	Q7L3T8	0	1001.55	229388570	1.7	0	0.002189
SW620_cAMP	2163	ILAAAIEVLSTEDCVR	1xCarbamidomethyl [C14]	0.0182288	0	1	1	1	Q7L3T8	0	1759.93	12082979.5	1.2	0	0.006809
SW620_cAMP	2164	VIDQEMQAIGGQK		0.000912788	0	1	1	1	Q7L3T8	0	1416.72	122904300	2.55	0	0.0001903
SW620_cAMP	2165	VIDQEMQAIGGQK	1xOxidation [M6(100)]	0.00663103	0	1	1	1	Q7L3T8	0	1432.71	33752926.5	1.65	0	0.002026
SW620_cAMP	2166	LAICPR	1xCarbamidomethyl [C4]	0.0263903	0	1	1	2	Q7L3T8	0	729.408	149298614	1.53	0	0.01062
SW620_cAMP	2167	THLTIGNR		0.103844	0	1	1	1	Q7L3T8	0	911.506	31002340.75	2.45	0	0.0552
SW620_cAMP	2168	VLSLQDK		0.113964	0	1	1	2	Q7L3T8	0	802.467	172069910.5	1.13	0	0.09256
SW620_cAMP	2169	FDENYAFLHR		0.00019435	0	1	1	2	Q9UH17	0	1311.61	77292880	2.59	0	3.003e-05
SW620_cAMP	2170	SNLLWDTGVFR		0.0019835	0	1	2	2	Q9UH17	0	1307.67	42101665.5	1.63	0	0.0004794
SW620_cAMP	2171	AFLQENTHVR		0.0287735	0	1	2	1	Q9UH17	0	1214.63	143111876	1.51	0	0.01172
SW620_cAMP	2172	EALQMLR		0.0692161	0	1	2	2	Q9UH17	0	860.466	172729897.5	1.65	0	0.04651
SW620_cAMP	2173	VEDVEALDR		0.00228161	0	1	1	1	P11216	0	1045.52	125316298	1.65	0	0.0005669
SW620_cAMP	2174	DFYELEPEK		0.011728	0	1	1	1	P11216	0	1169.54	67175843.5	1.3	0	0.004008
SW620_cAMP	2175	NNTVNTMR		0.0173026	0	1	1	2	P11216	0	949.452	36842313.75	2.77	0	0.006383
SW620_cAMP	2176	LLPLVSDEVFIR		0.0130967	0	1	1	1	P11216	0	1400.81	15465604.5	1.69	0	0.004572
SW620_cAMP	2177	TQQHYYER		0.0304787	0	1	1	1	P11216	0	1124.51	59285318.13	1.85	0	0.01264
SW620_cAMP	2178	NLAENISR		0.0349863	0	1	3	1	P11216	0	916.485	150482602.5	2.13	0	0.01482
SW620_cAMP	2179	VEHTPDGVK		0.0437384	0	1	1	2	P11216	0	981.5	78021433.94	1.77	0	0.01939
SW620_cAMP	2180	SAVTALWGK		0.0159537	0	1	1	2	P68871	0	932.52	82021224.5	1.9	0	0.005817
SW620_cAMP	2181	EFTPPVQAAYQK		0.00164568	0	1	1	2	P68871	0	1378.7	176505574	1.98	0	0.0003845
SW620_cAMP	2182	VNVDEVGGEALGR		5.39385e-06	0	1	1	2	P68871	0	1314.66	180872326	3.05	0	4.157e-07
SW620_cAMP	2183	MVHLTPEEK	1xMet-loss [N-Term]	0.0165185	0	1	2	1	P68871	0	952.51	66129937	2.37	0	0.006061
SW620_cAMP	2184	VVAGVANALAHK		0.0956153	0	1	2	1	P68871	0	1149.67	167721480	1.52	0	0.04979
SW620_cAMP	2185	HGEVCPAGWKPGSDTIKPDVQK	1xCarbamidomethyl [C5]	0.0137194	0	1	1	2	Q06830	0	2406.19	395673966	2.33	0	0.004836
SW620_cAMP	2186	QGGLGPMNIPLVSDPK	1xOxidation [M7(100)]	0.0187644	0	1	1	1	Q06830	0	1638.85	75111304	2.03	0	0.007052
SW620_cAMP	2187	ADEGISFR		0.00945781	0	1	1	7	Q06830	0	894.432	452887621	2.11	0	0.009936
SW620_cAMP	2188	TIAQDYGVLK		0.023513	0	1	1	3	Q06830	0	1107.6	581635182	1.39	0	0.009241
SW620_cAMP	2190	LVQAFQFTDK		0.0611497	0	1	1	1	Q06830	0	1196.63	431853416	1.25	0	0.02903
SW620_cAMP	2191	DISLSDYK		0.0889809	0	1	1	3	Q06830	0	940.462	327651038	1.82	0	0.05041
SW620_cAMP	2192	SVDETLR		0.103276	0	1	2	2	Q06830	0	819.421	741999799	1.72	0	0.08753
SW620_cAMP	2193	LQAEAEEAR		0.016423	0	1	1	1	Q13751	0	1016.5	21314682.5	1.96	0	0.006001
SW620_cAMP	2194	VENVASSSGPMR		0.0123576	0	1	1	1	Q13751	0	1233.59	51683493	2.15	0	0.004273
SW620_cAMP	2195	AAEESASQIQSSAQR		2.89529e-07	0	1	1	1	Q13751	0	1562.74	53578650	4.18	0	1.259e-08
SW620_cAMP	2196	GFNAQLQR		0.0527788	0	1	1	1	Q13751	0	933.49	78489207.5	2.16	0	0.0243
SW620_cAMP	2197	SADLTGLEK		0.102148	0	1	1	1	Q13751	0	933.489	134377547	1.74	0	0.05403
SW620_cAMP	2198	QIEGTGISMSACR	1xCarbamidomethyl [C12]	0.00132611	0	1	2	1	P49336	0	1409.65	24798173.75	2.25	0	0.000296
SW620_cAMP	2199	TSNPYHHDQLDR		1.62584e-05	0	1	1	2	P49336	0	1482.67	56954639	3.19	0	1.549e-06
SW620_cAMP	2200	HPNVISLQK		0.0542976	0	1	1	1	P49336	0	1035.59	57033170	1.95	0	0.02513
SW620_cAMP	2202	QVDQLTNDK		0.00406436	0	1	1	1	P08670	0	1060.53		1.87	0	0.001132
SW620_cAMP	2203	QDVDNASLAR		0.000338398	0	1	1	2	P08670	0	1088.53	60011585	1.95	0	5.821e-05
SW620_cAMP	2206	LSGQDVER		0.014624	0	1	2	1	Q02218	0	903.453	57096499.13	2.24	0	0.005216
SW620_cAMP	2207	LEAADEGSGDVK		0.0183347	0	1	2	1	Q02218	0	1190.55	47216980	1.6	0	0.00687
SW620_cAMP	2208	HHVLHDQNVDK		2.97368e-06	0	1	1	2	Q02218	0	1341.67	11149356.88	3.82	0	2.037e-07
SW620_cAMP	2209	HHVLHDQNVDKR		0.0546064	0	1	1	1	Q02218	1	1497.77	11844060.75	2.15	0	0.02546
SW620_cAMP	2210	TPAFAESVTEGDVR		7.1801e-06	0	1	1	1	P36957	0	1478.71	64169241	3.52	0	5.849e-07
SW620_cAMP	2211	AKPAEAPAAAAPK		0.000488808	0	1	1	2	P36957	0	1192.67	118799395	2.93	0	8.985e-05
SW620_cAMP	2212	AAVEDPR		0.061496	0	1	1	2	P36957	0	757.384	64021450.94	1.33	0	0.07721
SW620_cAMP	2213	LGGPQASLSTK		0.000582355	0	1	1	1	Q9NUI1	0	1058.58	130063358	2.57	0	0.0001109
SW620_cAMP	2214	GQALQVHAGSAK		0.000218418	0	1	1	3	Q9NUI1	0	1166.63	167982412.5	3.07	0	0.0002275
SW620_cAMP	2215	VTASPLQR		0.0221927	0	1	1	2	Q9NUI1	0	871.5	181777137	2.25	0	0.01199
SW620_cAMP	2216	AALEEVYPDLTPEETR		0.00519174	0	1	1	1	Q9H0D6	0	1832.89	33002528	2.05	0	0.001516
SW620_cAMP	2217	NSPGSQVASNPR		0.000177019	0	1	1	2	Q9H0D6	0	1213.59	222513842	2.31	0	0.0001317
SW620_cAMP	2218	DPQFAEDYIFK		0.000748493	0	1	1	1	Q9H0D6	0	1372.64	41216714.5	2.04	0	0.0001502
SW620_cAMP	2219	LVNIYK		0.0752883	0	1	2	2	Q9H0D6	0	749.456	127542747	1.29	0	0.03733
SW620_cAMP	2220	LWEAGWK		0.103844	0	1	1	1	Q9H0D6	0	889.457	30399853	1.21	0	0.05498
SW620_cAMP	2221	DAPVHGSPTGPGAWTASK		0.00024835	0	1	1	1	Q9BRP1	0	1735.84	53944710	3.52	0	4.01e-05
SW620_cAMP	2222	IAACQEQILR	1xCarbamidomethyl [C4]	0.00156149	0	1	1	3	Q9BRP1	0	1201.64	223820070	1.63	0	0.0003611
SW620_cAMP	2223	SQCLQVPER	1xCarbamidomethyl [C3]	0.0014223	0	1	1	2	Q9BRP1	0	1116.55	260477773	1.74	0	0.001188
SW620_cAMP	2224	SGDQTFYK		0.01032	0	1	1	2	Q9BRP1	0	945.431	156604694	2.66	0	0.003435
SW620_cAMP	2225	TLSDYNIQK		0.0229758	0	1	4	2	P62979	0	1081.55	352251374.8	1.68	0	0.009005
SW620_cAMP	2226	TITLEVEPSDTIENVK		6.67184e-07	0	1	4	2	P62979	0	1787.93	166165398	3.91	0	3.418e-08
SW620_cAMP	2227	ESTLHLVLR		0.0209458	0	1	4	2	P62979	0	1067.62	98298346.75	1.92	0	0.008046
SW620_cAMP	2228	ESDDGTEELEVR		0.000967646	0	1	1	1	Q9NQX3	0	1378.6	23526682	1.74	0	0.000203
SW620_cAMP	2229	LSTASCPTPK	1xCarbamidomethyl [C6]	0.0153189	0	1	1	1	Q9NQX3	0	1061.53	47153833	1.99	0	0.005527
SW620_cAMP	2230	GVQCEEEEEEKK	1xCarbamidomethyl [C4]	0.0179147	0	1	1	1	Q9NQX3	1	1493.64	10833512.5	1.44	0	0.006652
SW620_cAMP	2231	DTASLSTTPSESPR		3.05418e-05	0	1	1	1	Q9NQX3	0	1448.69	31398854.13	2.68	0	3.283e-06
SW620_cAMP	2232	FLEQQNQVLETK		0.0005398	0	1	4	3	Q86Y46	0	1476.77	397129218	2.55	0	0.0001011
SW620_cAMP	2237	EVEVIGGADK		0.00345215	0	1	1	1	P04183	0	1016.53	117688389	2.06	0	0.0009286
SW620_cAMP	2238	ENCPVPGKPGEAVAAR	1xCarbamidomethyl [C3]	0.000650656	0	1	1	2	P04183	0	1651.82		2.89	0	0.0001266
SW620_cAMP	2239	YSSSFCTHDR	1xCarbamidomethyl [C6]	4.98726e-05	0	1	1	2	P04183	0	1259.51	121234020.8	3.03	0	5.895e-06
SW620_cAMP	2240	FQIAQYK		0.0851159	0	1	1	1	P04183	0	897.483	68163226	1.6	0	0.04342
SW620_cAMP	2241	VSAGEIAVTGAGR		0.00404073	0	1	1	2	Q8IXQ6	0	1187.64	109927904	2.31	0	0.004058
SW620_cAMP	2242	TELEIEGAR		0.00550326	0	1	1	1	Q8IXQ6	0	1017.52	84254280	2.45	0	0.001624
SW620_cAMP	2243	SLGQWTIQQQK		0.00337256	0	1	1	1	Q8IXQ6	0	1316.7	39264866	1.39	0	0.0009023
SW620_cAMP	2244	AASEFILGK		0.00492645	0	1	1	1	Q8IXQ6	0	935.52	62490910	1.89	0	0.001419
SW620_cAMP	2245	CPVPPTQELLDQK	1xCarbamidomethyl [C1]	0.03684	0	1	1	1	Q8IXQ6	0	1524.77	60110662.25	1.65	0	0.01577
SW620_cAMP	2246	CDSSPDSAEDVR	1xCarbamidomethyl [C1]	3.05418e-05	0	1	1	2	P02765	0	1337.53	64378015.5	2.83	0	3.293e-06
SW620_cAMP	2247	CDSSPDSAEDVRK	1xCarbamidomethyl [C1]	0.00176504	0	1	1	3	P02765	1	1465.62	129063421.3	3.35	0	0.000452
SW620_cAMP	2248	CNLLAEK	1xCarbamidomethyl [C1]	0.110293	0	1	1	2	P02765	0	847.434	185960796.5	2.16	0	0.0591
SW620_cAMP	2249	SQYEALVETNR		0.000100485	0	1	2	1	Q15323	0	1309.64	62295244	2.16	0	1.358e-05
SW620_cAMP	2250	DSLENTLTESEAR		3.99503e-05	0	1	3	1	Q15323	0	1464.68	59356204	2.93	0	4.523e-06
SW620_cAMP	2253	IFVGGLSPDTPEEK		0.000129913	0	1	1	4	Q14103	0	1488.76	502810796.8	2.76	0	1.856e-05
SW620_cAMP	2254	FGEVVDCTLK	1xCarbamidomethyl [C7]	0.0145394	0	1	3	4	Q14103	0	1167.57	248531658.8	1.38	0	0.005195
SW620_cAMP	2255	KYHNVGLSK		0.000802797	0	1	1	3	Q14103	1	1045.58	198754332.8	2.78	0	0.0001631
SW620_cAMP	2256	KPYCNAHYPK	1xCarbamidomethyl [C4]	3.52224e-06	0	1	1	1	Q14847	0	1277.61	28427696.25	3.11	0	2.484e-07
SW620_cAMP	2257	ACFHCETCK	3xCarbamidomethyl [C2; C5; C8]	0.00711101	0	1	1	1	Q14847	0	1212.46	22282971	1.93	0	0.002206
SW620_cAMP	2258	TQDQISNIK		0.0254925	0	1	1	1	Q14847	0	1046.55	38839330	1.68	0	0.01014
SW620_cAMP	2259	QQSELQSQVR		0.0347861	0	1	1	1	Q14847	0	1202.61	28692598	1.16	0	0.01475
SW620_cAMP	2260	SAAQAAAQTNSNAAGK		1.04937e-05	0	1	1	1	Q8NC51	0	1460.71	51646223.25	4.58	0	9.153e-07
SW620_cAMP	2261	RPDQQLQGEGK		0.000105905	0	1	1	2	Q8NC51	0	1255.64	60579165.5	2.5	0	0.00733
SW620_cAMP	2262	ILHENTQTDK		0.000669924	0	1	1	2	Q6UB35	0	1198.61	44005119.25	2.98	0	0.0001312
SW620_cAMP	2263	THLSLSHQPDKK		0.0130208	0	1	1	1	Q6UB35	1	1390.74	18272185.38	2.96	0	0.004557
SW620_cAMP	2264	IQNMVSSGR		0.0209458	0	1	1	1	Q6UB35	0	991.499	61908677.5	2.14	0	0.008023
SW620_cAMP	2266	LSVLER		0.157323	0	1	1	1	Q6UB35	0	716.43	31754874.5	1.36	0	0.09069
SW620_cAMP	2267	CQALEENNLSLR	1xCarbamidomethyl [C1]	0.000304646	0	1	1	1	Q8WVV4	0	1446.7	20657710.5	2.48	0	5.118e-05
SW620_cAMP	2268	ANNHQQQQGLQDSSSK		0.000405524	0	1	1	2	Q8WVV4	0	1769.82	48858298.5	2.55	0	7.189e-05
SW620_cAMP	2269	NLEQENQNLR		0.000311843	0	1	1	2	Q8WVV4	0	1257.62	110157352	2.54	0	6.717e-05
SW620_cAMP	2270	FLEEQEITDLK		0.0125749	0	1	1	1	O60825	0	1364.69	35472831	1.92	0	0.004372
SW620_cAMP	2271	IGGDSGLSVR		0.00157063	0	1	2	1	O60825	0	960.511	96280754	2.63	0	0.0003621
SW620_cAMP	2272	LNVEAVNTHR		0.00586752	0	1	1	1	O60825	0	1152.61	100784182	1.71	0	0.001748
SW620_cAMP	2273	YPEEFALR		0.0492995	0	1	1	1	O60825	0	1024.51	44186879	1.22	0	0.02242
SW620_cAMP	2274	QFAQALR		0.0977481	0	1	1	1	O60825	0	833.463	851291504	1.65	0	0.05117
SW620_cAMP	2276	RVEEELEKR		0.00945781	0	1	1	1	Q9NWB6	2	1187.64	47129432	3.18	0	0.003093
SW620_cAMP	2277	RVEEELEK		0.00117316	0	1	1	1	Q9NWB6	1	1031.54	197783323.8	2.54	0	0.0002562
SW620_cAMP	2278	LIEEETAR		0.0182288	0	1	1	3	Q9NWB6	0	960.5	249336952.3	1.92	0	0.006785
SW620_cAMP	2279	RVEELVAK		0.00686684	0	1	1	2	Q9NWB6	1	943.557	293491609.1	2.51	0	0.002123
SW620_cAMP	2280	LAEEQLR		0.0940444	0	1	1	1	Q9NWB6	0	858.468	200801173.5	1.59	0	0.04885
SW620_cAMP	2281	LVCTDIADVSVK	1xCarbamidomethyl [C3]	0.000477527	0	1	1	1	O43148	0	1319.69	69328877	1.97	0	8.78e-05
SW620_cAMP	2282	VDDYEHAAK		0.0024046	0	1	1	2	O43148	0	1047.47	46947128	2.07	0	0.0006035
SW620_cAMP	2283	LPLGTLSK		0.0347861	0	1	1	2	O43148	0	828.519	90619156	1.9	0	0.02712
SW620_cAMP	2284	FACHSASLTVR	1xCarbamidomethyl [C3]	1.95979e-05	0	1	1	1	Q15233	0	1248.62	82258123	2.84	0	1.932e-06
SW620_cAMP	2285	RMEELHNQEVQK		0.000851046	0	1	1	1	Q15233	1	1540.75	69204018	3.78	0	0.0001747
SW620_cAMP	2287	LGGTCVNVGCVPK	2xCarbamidomethyl [C5; C10]	0.00291501	0	1	1	2	P00390	0	1360.67	152971499.5	2.62	0	0.0007601
SW620_cAMP	2288	LNAIYQNNLTK		0.00390183	0	1	1	2	P00390	0	1291.7	99527947	1.92	0	0.001075
SW620_cAMP	2289	SHIEIIR		0.041074	0	1	1	1	P00390	0	867.505		1.74	0	0.01797
SW620_cAMP	2290	TLSGLEVSMVTAVPGR	1xOxidation [M9(100)]	0.0420241	0	1	1	1	P00390	0	1632.86		2.21	0	0.01849
SW620_cAMP	2291	GIYAVGDVCGK	1xCarbamidomethyl [C9]	0.0740347	0	1	1	1	P00390	0	1138.56		1.36	0	0.03653
SW620_cAMP	2292	LTEADYLSSHLTEGPHR		3.21894e-05	0	1	1	1	Q9BRJ7	0	1925.94	119534142	3.64	0	3.495e-06
SW620_cAMP	2293	LVEALAAATEK		0.01364	0	1	1	1	Q9BRJ7	0	1115.63	519716152.5	1.69	0	0.004819
SW620_cAMP	2294	VVAHLYAR		0.032283	0	1	1	1	Q9BRJ7	0	928.536	138301686	1.8	0	0.01348
SW620_cAMP	2295	VLNMMPEEK		0.0643343	0	1	1	1	Q9BRJ7	0	1090.53	165569972	1.1	0	0.05487
SW620_cAMP	2296	ELGVGIALR		0.0219376	0	1	1	1	Q01469	0	927.562	67313872	2.21	0	0.008521
SW620_cAMP	2297	MATVQQLEGR	1xMet-loss+Acetyl [N-Term]	0.00979373	0	1	1	1	Q01469	0	1043.55		1.61	0	0.003231
SW620_cAMP	2298	FEETTADGR		0.00325659	0	1	1	1	Q01469	0	1025.45	138074222.3	2.4	0	0.0008676
SW620_cAMP	2299	FEETTADGRK		0.00305424	0	1	1	1	Q01469	1	1153.55	15528709.25	2.16	0	0.0008041
SW620_cAMP	2300	LEHEQASQPTPEK		0.00126562	0	1	2	2	O60941	0	1493.72	80592966.75	3.69	0	0.0002805
SW620_cAMP	2301	LRLEHEQASQPTPEK		0.00221602	0	1	2	1	O60941	1	1762.91		2.99	0	0.0005496
SW620_cAMP	2302	TCFPQQR	1xCarbamidomethyl [C2]	0.0240625	0	1	1	2	O60941	0	936.436	56646649.5	1.89	0	0.009498
SW620_cAMP	2303	AQNFDVIR		0.0444938	0	1	1	1	O60941	0	962.505	77857196	2.06	0	0.01982
SW620_cAMP	2304	ILATAGWDHR		0.000990501	0	1	1	1	Q9BYB4	0	1139.6	84097734.5	2.19	0	0.0002094
SW620_cAMP	2305	SSILAGGQPR		0.00349265	0	1	1	2	Q9BYB4	0	985.543	165029165	2.39	0	0.008737
SW620_cAMP	2306	TSVCALKPK	1xCarbamidomethyl [C4]	0.0067479	0	1	1	2	Q9BYB4	0	1003.56	156783687	2.35	0	0.002076
SW620_cAMP	2307	IGKPHTVPCK	1xCarbamidomethyl [C9]	0.000255705	0	1	1	2	P15880	0	1136.62	102291200.3	2.67	0	4.164e-05
SW620_cAMP	2308	GTGIVSAPVPK		0.0251999	0	1	1	2	P15880	0	1025.6	162925967	2.21	0	0.01002
SW620_cAMP	2309	ATFDAISK		0.0584466	0	1	1	2	P15880	0	852.446	140969473	1.68	0	0.02752
SW620_cAMP	2310	CGSVLVR	1xCarbamidomethyl [C1]	0.0993767	0	1	1	1	P15880	0	790.424		1.86	0	0.05222
SW620_cAMP	2311	GCTATLGNFAK	1xCarbamidomethyl [C2]	0.136241	0	1	1	1	P15880	0	1139.55	125477485	1.37	0	0.07649
SW620_cAMP	2312	GDETFAVLSR		0.00973693	0	1	1	1	Q9H857	0	1094.55	294843316	1.58	0	0.003206
SW620_cAMP	2313	TGAIIPELER		0.00573236	0	1	1	1	Q9H857	0	1098.62	82320718	1.53	0	0.0017
SW620_cAMP	2314	GLHYDIQK		0.032098	0	1	1	1	Q9H857	0	973.51	83590460	2.15	0	0.01337
SW620_cAMP	2315	DILIEHYK		0.0339963	0	1	1	2	Q9H857	0	1030.56	809016150	1.73	0	0.01437
SW620_cAMP	2316	QVLAAWMK		0.098831	0	1	1	1	Q9H857	0	946.518	26225944	1.62	0	0.05198
SW620_cAMP	2317	LVDAVLGAEIR		0.00230839	0	1	1	2	Q9UBN7	0	1155.67	81606953.5	2.26	0	0.0005772
SW620_cAMP	2318	MTSTGQDSTTTR	1xMet-loss+Acetyl [N-Term]	0.000779707	0	1	1	1	Q9UBN7	0	1196.54	27279826.25	1.93	0	0.0001576
SW620_cAMP	2319	SIPNLAEVK		0.0284439	0	1	1	1	Q9UBN7	0	970.557	81245359	1.8	0	0.01156
SW620_cAMP	2320	VLEAGMGK		0.103276	0	1	1	1	Q9UBN7	0	804.428	87521988	1.59	0	0.05469
SW620_cAMP	2321	TVPVEAVTSK		0.00846795	0	1	1	2	Q14247	0	1030.58	93259948	2.3	0	0.002717
SW620_cAMP	2322	HCSQVDSVR	1xCarbamidomethyl [C2]	0.00301882	0	1	1	1	Q14247	0	1087.49	16223542.13	1.87	0	0.0007949
SW620_cAMP	2323	LQLHESQK		0.037479	0	1	1	1	Q14247	0	982.532		2.31	0	0.01612
SW620_cAMP	2324	ANFENLAK		0.0487416	0	1	1	1	Q14247	0	906.468	66117430	1.78	0	0.0222
SW620_cAMP	2325	FGVQMDR		0.142206	0	1	1	1	Q14247	0	852.403		1.7	0	0.08055
SW620_cAMP	2326	ATNVTYQAHHVSR		1.73797e-06	0	1	1	2	O43252	0	1483.74	33266736	4.14	0	1.07e-07
SW620_cAMP	2327	LLQQQNDITGLSR		0.000165043	0	1	1	1	Q9UPN9	0	1485.8	47472228	2.25	0	2.464e-05
SW620_cAMP	2328	SDERPVHIK		0.0124296	0	1	1	1	Q9UPN9	0	1080.58	17376017.5	1.4	0	0.00431
SW620_cAMP	2329	LQHMQQQVYAQK		0.00320011	0	1	1	1	Q9UPN9	0	1501.76	57004423.75	2.77	0	0.0008509
SW620_cAMP	2330	TVLDPVTGDLSDTR		0.00655423	0	1	1	1	Q15393	0	1488.75	502810796.8	2.02	0	0.002008
SW620_cAMP	2331	FGNICVVR	1xCarbamidomethyl [C5]	0.0121441	0	1	1	1	Q15393	0	964.503	22420921.38	1.97	0	0.004184
SW620_cAMP	2332	NVSEELDR		0.0274772	0	1	1	1	Q15393	0	961.459	32107942	1.82	0	0.01115
SW620_cAMP	2333	QQEIVVSR		0.0515934	0	1	1	1	Q15393	0	958.532	60462520	1.95	0	0.02369
SW620_cAMP	2334	LVYILNR		0.0956153	0	1	1	1	Q15393	0	890.546	18397978	1.32	0	0.0498
SW620_cAMP	2335	SQAPGQPGASQWGSR		6.61661e-06	0	1	1	2	Q96EP5	0	1513.71	175707304.5	2.7	0	1.061e-06
SW620_cAMP	2336	NIDPKPCTPR	1xCarbamidomethyl [C7]	0.00105003	0	1	1	2	Q96EP5	0	1197.6	125915528.1	2.11	0	0.001444
SW620_cAMP	2337	MAAGVEAAAEVAATEIK	1xMet-loss+Acetyl [N-Term]	2.38205e-06	0	1	1	1	P52272	0	1542.8	48930988.5	4.01	0	1.562e-07
SW620_cAMP	2338	FESPEVAER		0.034389	0	1	1	1	P52272	0	1063.51	67378868	1.7	0	0.01455
SW620_cAMP	2339	VGQTIER		0.111504	0	1	1	1	P52272	0	802.442	56024642.25	2.22	0	0.06012
SW620_cAMP	2340	TQADLDSLVR		0.0144552	0	1	1	1	Q7Z4W1	0	1117.58	71436604	1.42	0	0.005138
SW620_cAMP	2341	AVTNHSVYCSTK	1xCarbamidomethyl [C9]	0.00161713	0	1	1	1	Q7Z4W1	0	1366.64	29987772.75	3.19	0	0.0003757
SW620_cAMP	2342	GTVQALHATGAR		0.00513158	0	1	1	2	Q7Z4W1	0	1181.64	59362212.25	2.44	0	0.001492
SW620_cAMP	2343	ALIGATNPADAPPGTIR		3.41245e-05	0	1	1	1	Q13232	0	1634.89	44572860.5	4.01	0	3.744e-06
SW620_cAMP	2344	NLIHGSDSVESAR		0.000371526	0	1	1	1	Q13232	0	1384.68	56410344	2.84	0	6.47e-05
SW620_cAMP	2345	LLTQDEGPALVPGGR		0.000761715	0	1	1	2	Q5T440	0	1522.82	58181501.75	2.55	0	0.0001536
SW620_cAMP	2346	AGAAAILIR		0.00210267	0	1	1	1	Q5T440	0	855.541	54400203	2.85	0	0.0005155
SW620_cAMP	2347	THHMGVIR		0.00962431	0	1	1	1	Q5T440	0	950.499	47098795	1.81	0	0.003159
SW620_cAMP	2348	FGQGGAGPVGGQGPR		0.00985086	0	1	1	1	P23246	0	1341.67	78101304	2.68	0	0.003262
SW620_cAMP	2350	AELDDTPMR		0.0699979	0	1	1	1	P23246	0	1047.48	47593413	1.68	0	0.03423
SW620_cAMP	2351	SLDEMEK		0.0782922	0	1	1	1	P23246	0	851.382	36556497.5	1.45	0	0.03916
SW620_cAMP	2352	ISDSEGFK		0.106148	0	1	1	1	P23246	0	882.42	67407574	1.57	0	0.05666
SW620_cAMP	2353	GREEYEGPNK		0.120989	0	1	1	1	P23246	1	1178.54	11887235.5	2	0	0.06616
SW620_cAMP	2355	LVVPASQCGSLIGK	1xCarbamidomethyl [C8]	0.000480322	0	1	2	2	P57721	0	1428.79	140458337	2.51	0	8.821e-05
SW620_cAMP	2357	LNQDQLDAVSK		0.00632913	0	1	1	1	Q14444	0	1230.63	58838710	1.58	0	0.00192
SW620_cAMP	2358	YQEVTNNLEFAK		0.000701948	0	1	1	1	Q14444	0	1455.71	37929753	2.8	0	0.0001392
SW620_cAMP	2359	LDDYQER		0.0604629	0	1	1	1	Q14444	0	938.421	44158954	2	0	0.02873
SW620_cAMP	2360	EKPVCGTTYK	1xCarbamidomethyl [C5]	0.0945653	0	1	1	2	Q14444	0	1182.58	54102900	1.6	0	0.04909
SW620_cAMP	2361	EYSSELNAPSQESDSHPR		5.22109e-07	0	1	1	1	P49756	0	2032.88	66438569	2.65	0	2.552e-08
SW620_cAMP	2362	LLIYETEAK		0.0362117	0	1	1	1	P49756	0	1079.6	38247308.75	1.24	0	0.01552
SW620_cAMP	2363	AEGDSAGTAGTPGGTPAGDK		2.1677e-08	0	1	1	1	Q92925	0	1716.77	51087789	3.67	0	5.691e-10
SW620_cAMP	2364	EVFEDAAEIR		0.00990832	0	1	1	1	P19338	0	1178.57	50583921.75	1.61	0	0.003292
SW620_cAMP	2365	NDLAVVDVR		0.00732108	0	1	1	1	P19338	0	1000.54	35535669	2.54	0	0.002289
SW620_cAMP	2366	QGTEIDGR		0.0796141	0	1	1	1	P19338	0	875.422	20021386.38	2.32	0	0.03989
SW620_cAMP	2367	EAMEDGEIDGNK		0.0870282	0	1	1	1	P19338	0	1307.54	30632310.88	1.79	0	0.04439
SW620_cAMP	2368	VAVATPAK		0.0945653	0	1	1	1	P19338	0	756.461	41313180	1.29	0	0.04905
SW620_cAMP	2369	LTQNADCVVVLDNTALNR	1xCarbamidomethyl [C7]	2.69034e-08	0	1	2	1	P23258	0	2016.02	38904335	3.63	0	7.368e-10
SW620_cAMP	2370	SEDNNTEDLK		0.000739807	0	1	1	1	O60294	0	1164.5	35427836.75	2.16	0	0.0001478
SW620_cAMP	2371	AGAVQNTNDSSALSK		4.8156e-05	0	1	1	1	O60294	0	1462.71	69496210	3.09	0	5.659e-06
SW620_cAMP	2372	SANPAMQLDR		0.0182288	0	1	1	1	Q9UBV8	0	1102.53	189214096	1.23	0	0.006827
SW620_cAMP	2373	NLFQQYDR		0.0141235	0	1	1	1	Q9UBV8	0	1083.52	90051848	1.04	0	0.005001
SW620_cAMP	2374	EKDTAVQGNIR		0.00484106	0	1	1	3	Q9UBV8	1	1230.64	168110714.8	2.89	0	0.02721
SW620_cAMP	2375	LTQDQDVDVK		0.00158907	0	1	1	1	P30153	0	1160.58	62339789.5	2.19	0	0.0003694
SW620_cAMP	2376	ELVSDANQHVK		0.000483134	0	1	1	1	P30153	0	1239.63	70040311	3.26	0	8.89e-05
SW620_cAMP	2377	VLELDNVK		0.0884889	0	1	1	1	P30153	0	929.53	59912839	1.45	0	0.04541
SW620_cAMP	2378	HTLQQHQETPK		3.41245e-05	0	1	1	1	Q7Z417	0	1346.68	5421256.25	4.06	0	3.741e-06
SW620_cAMP	2379	YETGPGGTSR		0.00199511	0	1	1	1	Q7Z417	0	1024.47	19597914.5	2.38	0	0.0004844
SW620_cAMP	2380	GDINPNIPYPTR		0.0104407	0	1	1	2	P50416	0	1356.69	66518560	1.7	0	0.003505
SW620_cAMP	2381	EMEQQMQR		0.0154976	0	1	1	1	P50416	0	1079.46	51781750	1.85	0	0.005601
SW620_cAMP	2382	IDPSLGIIAK		0.0719893	0	1	1	1	P50416	0	1026.62	40923000	1.56	0	0.03529
SW620_cAMP	2383	EEIKPIR		0.0982882	0	1	1	1	P50416	0	884.52	46975881	1.62	0	0.05135
SW620_cAMP	2384	LAMTGSGIDR		0.107317	0	1	1	1	P50416	0	1020.51	71996005	1.41	0	0.05725
SW620_cAMP	2385	LAPEYEAAATR		0.00243282	0	1	1	1	P30101	0	1191.6	42288065	1.65	0	0.0006131
SW620_cAMP	2386	VDCTANTNTCNK	2xCarbamidomethyl [C3; C10]	3.83506e-05	0	1	1	1	P30101	0	1397.58	8004610.375	2.55	0	4.321e-06
SW620_cAMP	2387	IRHPPNPR		0.015408	0	1	1	1	Q00973	1	986.564	30951725.25	1.86	0	0.005546
SW620_cAMP	2388	SYQTNTADTVR		0.00399389	0	1	1	1	Q00973	0	1255.59	26841738	1.54	0	0.001109
SW620_cAMP	2389	DAGAETYAR		0.0376944	0	1	1	1	Q00973	0	953.432	31075749	2.09	0	0.0163
SW620_cAMP	2390	AFDPAELR		0.0568159	0	1	1	1	Q00973	0	918.468		1.69	0	0.02666
SW620_cAMP	2391	FNTANDDNVTQVR		1.31767e-05	0	1	1	1	P04040	0	1493.7	64494699	3.39	0	1.208e-06
SW620_cAMP	2392	LNVITVGPR		0.00771493	0	1	1	2	P04040	0	968.589	58383502	1.8	0	0.002426
SW620_cAMP	2393	GDTPGHATPGHGGATSSAR		1.07321e-07	0	1	1	2	O75533	0	1733.8	31550873.34	4.99	0	3.866e-09
SW620_cAMP	2394	DGGNQEVEIAR		0.0014058	0	1	1	1	P13861	0	1187.57	72174119.5	1.85	0	0.000318
SW620_cAMP	2395	GTYDILVTK		0.0326563	0	1	1	1	P13861	0	1009.56	38622542	1.17	0	0.01368
SW620_cAMP	2396	SVGQYDNR		0.0504338	0	1	1	2	P13861	0	938.433	43407093	2.12	0	0.02299
SW620_cAMP	2397	IVDVIGEK		0.0950889	0	1	1	1	P13861	0	872.509	85026163	1.65	0	0.0496
SW620_cAMP	2398	TVIAQHHVAPR		0.000120419	0	1	1	2	Q6ZVX7	0	1228.69	52895215.69	2.95	0	1.692e-05
SW620_cAMP	2399	ILTEDQDK		0.0236492	0	1	1	2	Q99683	0	961.484	53627086.63	2.02	0	0.0172
[truncated: 2,262 more rows]

## Sheet: SW480_proteins
File	ID	Protein FDR Confidence	Accession	Description	Exp q-value	emPAI	Score Sequest HT	Sum PEP Score	Coverage	# Peptides	# PSMs	# Unique Peptides	# Protein Groups	# AAs	Area	GeneID	GeneSymbol
SW480_cAMP	1	High	Q92499	ATP-dependent RNA helicase DDX1 OS=Homo sapiens GN=DDX1 PE=1 SV=2	0	23.153	581.97	371.304	61	40	193	40	1	740	4384154225	1653	DDX1
SW480_cAMP	3	High	P00338	L-lactate dehydrogenase A chain OS=Homo sapiens GN=LDHA PE=1 SV=2	0	330.131	927.88	335.732	75	28	382	26	1	332	69680129993	3939	LDHA
SW480_cAMP	5	High	Q9Y3I0	tRNA-splicing ligase RtcB homolog OS=Homo sapiens GN=RTCB PE=1 SV=1	0	84.77	594.93	316.434	59	30	200	30	1	505	8684416075	51493	C22orf28; RTCB
SW480_cAMP	7	High	P31040	Succinate dehydrogenase [ubiquinone] flavoprotein subunit. mitochondrial OS=Homo sapiens GN=SDHA PE=1 SV=2	0	24.433	519.79	305.891	58	29	164	29	1	664	3768732315	6389	SDHA
SW480_cAMP	10	High	P51659	Peroxisomal multifunctional enzyme type 2 OS=Homo sapiens GN=HSD17B4 PE=1 SV=3	0	11.328	276.33	234.723	53.8043	33	91	33	1	736	1426746369	3295	HSD17B4
SW480_cAMP	11	High	P07195	L-lactate dehydrogenase B chain OS=Homo sapiens GN=LDHB PE=1 SV=2	0	110.588	530.01	227.274	52	21	201	19	1	334	16403756357	3945	LDHB
SW480_cAMP	12	High	Q08426	Peroxisomal bifunctional enzyme OS=Homo sapiens GN=EHHADH PE=1 SV=3	0	9	251.06	212.569	56	34	84	34	1	723	679651624	1962	EHHADH
SW480_cAMP	13	High	O00571	ATP-dependent RNA helicase DDX3X OS=Homo sapiens GN=DDX3X PE=1 SV=3	0	12.895	271.96	210.6	55	32	109	31	1	662	1665136799	1654	DDX3X
SW480_cAMP	14	High	P31943	Heterogeneous nuclear ribonucleoprotein H OS=Homo sapiens GN=HNRNPH1 PE=1 SV=4	0	16.378	338.71	205.961	47	15	100	8	1	449	1921982034	3187	HNRNPH1
SW480_cAMP	15	High	P35637	RNA-binding protein FUS OS=Homo sapiens GN=FUS PE=1 SV=1	0	34.938	338.37	203.54	22	11	97	9	1	526	9311682733	2521	FUS
SW480_cAMP	18	High	P36551	Oxygen-dependent coproporphyrinogen-III oxidase. mitochondrial OS=Homo sapiens GN=CPOX PE=1 SV=3	0	11.589	268.63	186.743	53	23	87	23	1	454	1898616796	1371	CPOX
SW480_cAMP	19	High	P22626	Heterogeneous nuclear ribonucleoproteins A2/B1 OS=Homo sapiens GN=HNRNPA2B1 PE=1 SV=2	0	68.519	353.17	186.143	59	21	120	16	1	353	5784137075	3181	HNRNPA2B1
SW480_cAMP	20	High	Q8NCA5	Protein FAM98A OS=Homo sapiens GN=FAM98A PE=1 SV=1	0	10.938	342.05	182.635	41	15	84	13	1	519	1395787874	25940	FAM98A
SW480_cAMP	21	High	P43403	Tyrosine-protein kinase ZAP-70 OS=Homo sapiens GN=ZAP70 PE=1 SV=1	0	7.377	190.72	174.84	51.3732	27	69	27	1	619	603928141.7	7535	ZAP70
SW480_cAMP	22	High	Q14134	Tripartite motif-containing protein 29 OS=Homo sapiens GN=TRIM29 PE=1 SV=2	0	8.441	217.16	162.004	47	27	84	27	1	588	1753086913	23650	TRIM29
[truncated: 1,204 more rows]

## Sheet: SW620_proteins
File	ID	Protein FDR Confidence	Accession	Description	Exp q-value	emPAI	Score Sequest HT	Sum PEP Score	Coverage	# Peptides	# PSMs	# Unique Peptides	# Protein Groups	# AAs	Area	GeneID	GeneSymbol
[truncated: 859 more rows]

[truncated: 2 more sheets: SW480_SPCs, SW620_SPCs]
